# Supplementary material for: Mycobacterium tuberculosis ESX-1-secreted substrate protein EspC promotes mycobacterial survival through endoplasmic reticulum stress-mediated apoptosis
Source: Emerg Microbes Infect. 2021 Jan 17;10(1):19–36. doi: 10.1080/22221751.2020.1861913 (PMC7832037; doi:10.1080/22221751.2020.1861913)
Supplement: Table_S2_final.xlsx [file TEMI_A_1861913_SM5556.xlsx]

## Sheet: Sheet1
Table S2. All differentially expressed proteins (Abundance Ratio: (F1, sample)/ (F1, control) higher than 1.3 or less than 0.7, p < 0.05) identified in iTRAQ-based quantitative proteomics.
Accession	Gene Name	Description	OS	PE	SV	Description.1	Exp. q-value	Sum PEP Score	Coverage	# Peptides	# PSMs	Unique Peptides	# Protein Groups	# AAs	MW [kDa]	calc. pI	Modifications	Abundance Ratio: (F1, Sample) / (F1, Control)	Abundances (Grouped): F1, Control	Abundances (Grouped): F1, Sample	Abundances (Grouped) Standard Error [%]: F1, Control	Abundances (Grouped) Standard Error [%]: F1, Sample	emPAI	# Razor Peptides	Score Mascot	# Peptides Mascot	Medium_1	Medium_2	Medium_3	EspC_1	EspC_2	EspC_3	Group_EspC.average	Group_Medium.average	Group_EspC.call.percent	Group_Medium.call.percent	Group_EspC.vs.Group_Medium	pvalue
A0A0R4J027	Acod1	Cis-aconitate decarboxylase	Mus musculus	1	1	Cis-aconitate decarboxylase OS=Mus musculus GN=Acod1 PE=1 SV=1	0	71.214	23.5656	12	18	12	1	488	53.7	7.55	NA	3.029	2580.4	7816.5	8.44	3.53	2.652	0	111	12	2492	2420.8	2828.3	7824.4	7536.9	8088.2	7816.5	2580.37	1	1	3.02922	1.34e-05
F8WIP8	Spp1	Osteopontin	Mus musculus	1	1	Osteopontin OS=Mus musculus GN=Spp1 PE=1 SV=1	0	59.724	31.1864	6	13	6	1	295	32.6	4.55	NA	2.598	1209.1	3141.7	5.52	9.02	2.875	0	114	6	1233.3	1133.7	1260.3	3064	2905.4	3455.8	3141.73	1209.1	1	1	2.59841	0.000326312
Q64339	Isg15	Ubiquitin-like protein ISG15	Mus musculus	1	4	Ubiquitin-like protein ISG15 OS=Mus musculus GN=Isg15 PE=1 SV=4	0	10.003	15.528	2	3	2	1	161	17.9	7.9	NA	2.485	464.4	1154.1	4.71	3.73	0.995	0	30	2	442.2	485.9	465	1174.6	1183.2	1104.7	1154.17	464.367	1	1	2.48546	1.58e-05
Q8BV66	Ifi44	Interferon-induced protein 44	Mus musculus	2	1	Interferon-induced protein 44 OS=Mus musculus GN=Ifi44 PE=2 SV=1	0	54.105	17.7725	7	14	7	1	422	47.8	7.03	NA	2.485	2529.9	6286.7	5.8	0.08	1.207	0	93	7	2462.4	2429.2	2698.1	6290	6289.3	6280.8	6286.7	2529.9	1	1	2.48496	1.54e-06
Q8R2Q8	Bst2	Bone marrow stromal antigen 2	Mus musculus	1	1	Bone marrow stromal antigen 2 OS=Mus musculus GN=Bst2 PE=1 SV=1	0	19.431	17.4419	4	6	4	1	172	19.1	7.34	NA	1.962	1352	2652.9	5.32	1.68	1.031	0	41	4	1307.9	1313	1435	2697.6	2652.6	2608.6	2652.93	1351.97	1	1	1.96228	1.18e-05
Q9CQW9	Ifitm3	Interferon-induced transmembrane protein 3	Mus musculus	1	1	Interferon-induced transmembrane protein 3 OS=Mus musculus GN=Ifitm3 PE=1 SV=1	0	36.399	33.5766	3	10	3	1	137	14.9	7.4	NA	1.929	1342.4	2589.3	4.53	4.37	9	0	124	3	1282.5	1340.7	1404.1	2519.2	2528.9	2719.8	2589.3	1342.43	1	1	1.92881	7.33e-05
P28667	Marcksl1	MARCKS-related protein	Mus musculus	1	2	MARCKS-related protein OS=Mus musculus GN=Marcksl1 PE=1 SV=2	0	17.516	14.5	3	7	3	1	200	20.2	4.61	NA	1.892	1701.9	3220.2	22.15	2.56	1.276	0	101	3	1469.2	1499.7	2136.9	3290.2	3241.2	3129.1	3220.17	1701.93	1	1	1.89206	0.00242498
Q64337	Sqstm1	Sequestosome-1	Mus musculus	1	1	Sequestosome-1 OS=Mus musculus GN=Sqstm1 PE=1 SV=1	0	79.179	24.2081	8	22	8	1	442	48.1	5.21	NA	1.855	1583.1	2936.7	2.79	1.78	2.914	0	197	8	1625.6	1537.3	1586.3	2987.2	2882.8	2940.1	2936.7	1583.07	1	1	1.85507	4.34e-06
D2CGM4	Ifih1	Melanoma differentiation-associated protein 5	Mus musculus	2	1	Melanoma differentiation-associated protein 5 OS=Mus musculus GN=Ifih1 PE=2 SV=1	0	10.18	3.80488	4	4	4	1	1025	115.9	6.25	NA	1.827	780.9	1427	6.21	3.93	0.129	0	25	4	788.1	729.2	825.3	1482.8	1370.7	1427.5	1427	780.867	1	1	1.82746	0.000111983
P11928	Oas1a	2'-5'-oligoadenylate synthase 1A	Mus musculus	1	2	2'-5'-oligoadenylate synthase 1A OS=Mus musculus GN=Oas1a PE=1 SV=2	0	85.959	28.8828	9	17	9	1	367	42.4	8.09	NA	1.75	2724.3	4767.8	5.76	5.8	2.433	0	171	9	2624	2643.7	2905.3	5041.5	4773	4488.7	4767.73	2724.33	1	1	1.75006	0.000370499
E9Q9A9	Oas2	2'-5'-oligoadenylate synthase 2	Mus musculus	2	1	2'-5'-oligoadenylate synthase 2 OS=Mus musculus GN=Oas2 PE=2 SV=1	0	20.567	7.27763	4	4	4	1	742	85	6.79	NA	1.746	170.2	297.3	6.28	7.02	0.179	0	82	4	159.4	170.5	180.8	321.1	288.9	282	297.333	170.233	1	1	1.74662	0.000717827
Q9BDB7	Ifi44l	Interferon-induced protein 44-like	Mus musculus	2	2	Interferon-induced protein 44-like OS=Mus musculus GN=Ifi44l PE=2 SV=2	0	16.238	11.1857	5	6	5	1	447	49.6	6.54	NA	1.743	1347.9	2349.5	4.73	1.44	0.52	0	20	5	1274.3	1383.6	1385.8	2317.3	2346.4	2384.7	2349.47	1347.9	1	1	1.74306	1.78e-05
Q05769	Ptgs2	Prostaglandin G/H synthase 2	Mus musculus	1	1	Prostaglandin G/H synthase 2 OS=Mus musculus GN=Ptgs2 PE=1 SV=1	0	73.977	18.7086	9	17	8	1	604	69	7.37	NA	1.742	2196	3824.4	3.29	2.49	1.116	1	97	9	2185.7	2129.5	2272.9	3922.5	3818.3	3732.5	3824.43	2196.03	1	1	1.74152	1.91e-05
P99029	Prdx5	Peroxiredoxin-5, mitochondrial	Mus musculus	1	2	Peroxiredoxin-5, mitochondrial OS=Mus musculus GN=Prdx5 PE=1 SV=2	0	80.705	43.8095	9	15	9	1	210	21.9	8.85	NA	1.737	2388.2	4148.9	3.89	6.02	6.499	0	205	9	2494.9	2324.9	2344.7	4034.1	3977.3	4435.2	4148.87	2388.17	1	1	1.73726	0.000332021
Q811M6	Igtp	Interferon gamma induced GTPase	Mus musculus	2	1	Interferon gamma induced GTPase OS=Mus musculus GN=Igtp PE=2 SV=1	0	41.473	18.6761	7	10	6	1	423	48.5	8.05	NA	1.728	1224.1	2115.8	17.14	13.64	0.911	1	59	7	1106.6	1099.5	1466.3	2380.5	2158.9	1808	2115.8	1224.13	1	1	1.72841	0.0123679
Q3U125	Fam213a	Putative uncharacterized protein	Mus musculus	1	1	Putative uncharacterized protein OS=Mus musculus GN=Fam213a PE=1 SV=1	0	19.769	19.6507	5	8	5	1	229	25.7	9.03	NA	1.728	2568	4438.3	1.92	2.28	1.336	0	39	5	2611	2578.9	2514.1	4440.7	4538.4	4335.7	4438.27	2568	1	1	1.7283	8.74e-06
L0HCN1	2 SV	Ifi202b	Mus musculus PE	1	NA	Ifi202b OS=Mus musculus PE=2 SV=1	0.006	2.785	3.37079	2	2	2	1	445	50.4	8.21	NA	1.672	475.1	794.5	0.92	6.63	0.145	0	24	2	470.1	478.2	476.9	824.9	824.9	733.6	794.467	475.067	1	1	1.67233	0.000472164
Q542C7	Il1rn	IL-1 receptor antagonist isoform	Mus musculus	2	1	IL-1 receptor antagonist isoform OS=Mus musculus GN=Il1rn PE=2 SV=1	0	9.828	15.1685	3	3	3	1	178	20.3	6.19	NA	1.661	848.8	1409.6	2.96	6.11	0.585	0	70	3	849.5	823.3	873.5	1327.2	1402.6	1499.1	1409.63	848.767	1	1	1.6608	0.00041331
E9Q555	Rnf213	E3 ubiquitin-protein ligase RNF213	Mus musculus	1	2	E3 ubiquitin-protein ligase RNF213 OS=Mus musculus GN=Rnf213 PE=1 SV=2	0	572.908	18.5947	90	138	90	1	5152	584.4	6.8	NA	1.643	23874	39213.4	3.05	0.5	1.005	0	968	90	23501.5	23406.4	24714.2	39422.2	39029.6	39188.5	39213.4	23874	1	1	1.64251	3.9e-06
Q8C405	Sp100	Nuclear autoantigen Sp-100	Mus musculus	1	1	Nuclear autoantigen Sp-100 OS=Mus musculus GN=Sp100 PE=1 SV=1	0	16.965	9.30626	6	7	6	1	591	68.1	9.31	NA	1.632	1309.5	2137.4	2.86	0.93	0.496	0	28	6	1286	1289.8	1352.7	2159.9	2130.2	2122.1	2137.4	1309.5	1	1	1.63223	4.57e-06
Q6Q899	Ddx58	Probable ATP-dependent RNA helicase DDX58	Mus musculus	1	2	Probable ATP-dependent RNA helicase DDX58 OS=Mus musculus GN=Ddx58 PE=1 SV=2	0	48.284	12.311	13	20	13	1	926	105.9	6.65	NA	1.598	2362.4	3774.4	1.66	1.94	0.595	0	95	13	2324.7	2359.3	2403.1	3716.5	3856.6	3750	3774.37	2362.37	1	1	1.59771	7.91e-06
G3X9T7	Lgals9	Galectin	Mus musculus	1	1	Galectin OS=Mus musculus GN=Lgals9 PE=1 SV=1	0	32.277	12.1813	4	8	4	1	353	40	9.31	NA	1.595	1030.1	1643.5	4.24	1	0.874	0	139	4	1026.7	988.3	1075.4	1626.5	1644.7	1659.4	1643.53	1030.13	1	1	1.59546	2.2e-05
Q3U2C3	Msr1	Putative uncharacterized protein	Mus musculus	2	1	Putative uncharacterized protein OS=Mus musculus GN=Msr1 PE=2 SV=1	0	20.714	10.1695	4	8	4	1	354	38.7	7.52	NA	1.59	1167.4	1856.1	2.33	6.3	0.54	0	41	4	1136.2	1180.9	1185.2	1908.7	1937.6	1722	1856.1	1167.43	1	1	1.5899	0.000577728
Q8C438	Ank	Putative uncharacterized protein	Mus musculus	2	1	Putative uncharacterized protein OS=Mus musculus GN=Ank PE=2 SV=1	0	28.309	7.92683	4	9	4	1	492	54.3	7.9	NA	1.576	1614.2	2544.7	9.17	4.54	0.61	0	77	4	1783.8	1510.8	1548	2451.8	2508.2	2674	2544.67	1614.2	1	1	1.57643	0.00101238
A0A087WSP5	Stat1	Signal transducer and activator of transcription	Mus musculus	1	1	Signal transducer and activator of transcription OS=Mus musculus GN=Stat1 PE=1 SV=1	0	123.961	19.8675	15	27	15	1	755	88	5.71	NA	1.572	4323	6793.8	3.94	0.67	1.745	0	259	15	4150	4328.5	4490.5	6758.1	6778.3	6845	6793.8	4323	1	1	1.57155	1.71e-05
P56394	Cox17	Cytochrome c oxidase copper chaperone	Mus musculus	1	2	Cytochrome c oxidase copper chaperone OS=Mus musculus GN=Cox17 PE=1 SV=2	0	14.566	31.746	2	3	2	1	63	6.8	7.69	NA	1.562	1164.9	1819.4	7.77	2.35	2.162	0	23	2	1125.6	1100.8	1268.4	1810.6	1781.7	1865.9	1819.4	1164.93	1	1	1.56181	0.000346161
Q8K1X5	Ehd1	EH-domain containing 1 (Fragment)	Mus musculus	2	1	EH-domain containing 1 (Fragment) OS=Mus musculus GN=Ehd1 PE=2 SV=1	0	164.433	37.9496	23	50	21	1	556	62.9	7.75	NA	1.557	8562	13330.4	1.32	3.89	7.031	2	134	23	8520	8476.5	8689.6	12881.1	13212	13898.1	13330.4	8562.03	1	1	1.55692	9.96e-05
Q6NSP9	Hmga2	High mobility group protein HMGI-C	Mus musculus	1	1	High mobility group protein HMGI-C OS=Mus musculus GN=Hmga2 PE=1 SV=1	0	48.689	40.3101	4	13	4	1	129	14	11	NA	1.548	1826	2826.9	6.64	13.11	5.813	0	88	4	1959.3	1796.5	1722.1	3032.3	3049.4	2399	2826.9	1825.97	1	1	1.54817	0.0112894
Q07797	Lgals3bp	Galectin-3-binding protein	Mus musculus	1	1	Galectin-3-binding protein OS=Mus musculus GN=Lgals3bp PE=1 SV=1	0	73.304	20.4506	9	15	9	1	577	64.5	5.14	NA	1.538	2764.1	4251.8	3.26	1.71	1.738	0	153	9	2731.6	2694.8	2865.8	4223.9	4197.1	4334.4	4251.8	2764.07	1	1	1.53824	2.41e-05
Q3UIR3	Dtx3l	E3 ubiquitin-protein ligase DTX3L	Mus musculus	1	1	E3 ubiquitin-protein ligase DTX3L OS=Mus musculus GN=Dtx3l PE=1 SV=1	0	28.799	7.62032	4	6	4	1	748	83	8.09	NA	1.518	341.3	518	2.44	1.17	0.264	0	75	4	335.8	350.9	337.3	524.2	517.5	512.2	517.967	341.333	1	1	1.51748	7.55e-06
A0A1G5SJR4	OTTMUSCASG00059405	Schlafen family member 5 isoform 1	Mus musculus	4	1	Schlafen family member 5 isoform 1 OS=Mus musculus GN=OTTMUSCASG00059405 PE=4 SV=1	0	7.437	3.0543	3	3	3	1	884	100.8	6.93	NA	1.517	492.4	747	6.5	4.4	0.12	0	20	3	497.8	458.1	521.4	766.7	765.2	709.1	747	492.433	1	1	1.51696	0.00065309
B2RWU7	Ifi207	AI607873 protein	Mus musculus	2	1	AI607873 protein OS=Mus musculus GN=Ifi207 PE=2 SV=1	0	104.727	17.5716	15	26	13	1	1013	107.7	9.44	NA	1.517	3042.8	4615.3	7.43	6.56	1.326	2	155	15	3273.6	2821.9	3032.9	4824.6	4753.3	4268	4615.3	3042.8	1	1	1.51679	0.00196479
Q3U5Y3	Lcp2	Putative uncharacterized protein	Mus musculus	2	1	Putative uncharacterized protein OS=Mus musculus GN=Lcp2 PE=2 SV=1	0	58.187	20.4503	12	20	12	1	533	60.1	6.11	NA	1.495	2358.5	3526.1	7.66	1.76	1.482	0	67	12	2179.4	2355.6	2540.5	3456.2	3547.7	3574.3	3526.07	2358.5	1	1	1.49505	0.000449396
Q91XB0	Trex1	Three-prime repair exonuclease 1	Mus musculus	1	2	Three-prime repair exonuclease 1 OS=Mus musculus GN=Trex1 PE=1 SV=2	0	21.669	13.6943	4	4	4	1	314	33.7	7.99	NA	1.495	795.3	1188.8	3.05	5.76	0.848	0	77	4	767.3	807.8	810.9	1253	1196.5	1116.8	1188.77	795.333	1	1	1.49468	0.000718719
Q8C6F4	Plek	Putative uncharacterized protein	Mus musculus	2	1	Putative uncharacterized protein OS=Mus musculus GN=Plek PE=2 SV=1	0	73.004	24.2857	7	15	7	1	350	39.8	8.48	NA	1.492	3050	4549.1	1.72	3.32	1.555	0	92	7	2992.7	3061.7	3095.6	4689.2	4568.9	4389.3	4549.13	3050	1	1	1.49152	8.39e-05
P06797	Ctsl	Cathepsin L1	Mus musculus	1	2	Cathepsin L1 OS=Mus musculus GN=Ctsl PE=1 SV=2	0	37.932	19.1617	6	12	6	1	334	37.5	6.83	NA	1.486	2933.5	4360	4.86	3.23	1.683	0	113	6	3070.7	2786.1	2943.8	4279.1	4278.3	4522.6	4360	2933.53	1	1	1.48626	0.000248649
Q3TIA9	Asns	Putative uncharacterized protein	Mus musculus	2	1	Putative uncharacterized protein OS=Mus musculus GN=Asns PE=2 SV=1	0	69.511	21.9251	13	35	13	1	561	64.4	6.65	NA	1.474	6144	9056.6	2.39	4.09	1.738	0	219	13	5983.6	6175.6	6272.7	8744	8959.6	9466.2	9056.6	6143.97	1	1	1.47406	0.000225006
Q80X71	Tmem106b	Transmembrane protein 106B	Mus musculus	1	1	Transmembrane protein 106B OS=Mus musculus GN=Tmem106b PE=1 SV=1	0	6.611	8.36364	2	2	2	1	275	31.2	6.68	NA	1.462	68.8	100.6	8.14	6.59	0.292	0	33	2	75.2	66	65.1	100.2	94.1	107.3	100.533	68.7667	1	1	1.46195	0.00313619
P17809	Slc2a1	Solute carrier family 2, facilitated glucose transporter member 1	Mus musculus	1	4	Solute carrier family 2, facilitated glucose transporter member 1 OS=Mus musculus GN=Slc2a1 PE=1 SV=4	0	22.745	11.3821	6	8	6	1	492	53.9	8.87	NA	1.449	1737	2517.7	13.64	2.03	1.154	0	21	6	1578.1	1623.6	2009.4	2490	2486.4	2576.6	2517.67	1737.03	1	1	1.44941	0.0050648
Q03963	Eif2ak2	Interferon-induced, double-stranded RNA-activated protein kinase	Mus musculus	1	2	Interferon-induced, double-stranded RNA-activated protein kinase OS=Mus musculus GN=Eif2ak2 PE=1 SV=2	0	76.053	22.7184	10	17	10	1	515	58.2	8.57	NA	1.448	2342.4	3391.1	1.34	1.07	1.276	0	108	10	2309.6	2345.2	2372.3	3392.5	3426.6	3354.3	3391.13	2342.37	1	1	1.44774	2.89e-06
Q5XW49	Tapbp	Tapasin (Fragment)	Mus musculus	2	1	Tapasin (Fragment) OS=Mus musculus GN=Tapbp PE=2 SV=1	0	44.005	16.8103	8	14	8	1	464	49.6	8.5	NA	1.447	3325.2	4812	9.2	18.09	1.555	0	55	8	3508.8	2972.2	3494.6	5471.5	5139.3	3825.1	4811.97	3325.2	1	1	1.44712	0.0492796
A2APM2	Cd44	CD44 antigen	Mus musculus	1	1	CD44 antigen OS=Mus musculus GN=Cd44 PE=1 SV=1	0	30.659	3.71795	3	17	3	1	780	85.8	5.02	NA	1.443	2432.4	3510.3	5.38	1.79	0.624	0	71	3	2282.3	2493.6	2521.4	3577.2	3501.5	3452.2	3510.3	2432.43	1	1	1.44312	0.000210559
P0DOV2	Ifi204	Interferon-activable protein 204	Mus musculus	1	1	Interferon-activable protein 204 OS=Mus musculus GN=Ifi204 PE=1 SV=1	0	28.132	9.5315	7	10	4	1	619	69.4	8.69	NA	1.436	2431.9	3491.1	3.92	7.76	0.478	1	47	7	2361.2	2394.2	2540.3	3664.5	3629.8	3178.9	3491.07	2431.9	1	1	1.43553	0.00308212
A0A1G5SJJ3	OTTMUSPWKG00059374	Irgm1	Mus musculus	4	1	Irgm1 OS=Mus musculus GN=OTTMUSPWKG00059374 PE=4 SV=1	0	45.391	18.8264	8	12	7	1	409	46.6	8.32	NA	1.435	2627.2	3770.4	7.38	1.38	1.207	1	89	8	2563.3	2473.4	2844.9	3804.5	3710.6	3796	3770.37	2627.2	1	1	1.43513	0.000591711
Q3UDK1	Trafd1	TRAF-type zinc finger domain-containing protein 1	Mus musculus	1	1	TRAF-type zinc finger domain-containing protein 1 OS=Mus musculus GN=Trafd1 PE=1 SV=1	0	7.769	6.89655	3	3	3	1	580	64.2	5.48	NA	1.431	245.7	351.7	2.81	9.09	0.189	0	28	3	250	249.4	237.8	329.5	337.3	388.4	351.733	245.733	1	1	1.43136	0.00495825
Q8VI93	Oas3	2'-5'-oligoadenylate synthase 3	Mus musculus	1	1	2'-5'-oligoadenylate synthase 3 OS=Mus musculus GN=Oas3 PE=1 SV=1	0	165.736	24.0773	23	45	23	1	1138	126.3	8.72	NA	1.428	8038.7	11478.3	3.24	3.19	2.073	0	180	23	7898.4	7878.4	8339.4	11747	11626.6	11061.4	11478.3	8038.73	1	1	1.42788	0.000187005
Q8BT06	Cd63	Tetraspanin	Mus musculus	2	1	Tetraspanin OS=Mus musculus GN=Cd63 PE=2 SV=1	0	22.636	7.22892	2	9	2	1	249	26.8	7.37	NA	1.418	965.8	1369.8	4.82	4.04	1.894	0	69	2	941	1019.5	937.1	1312	1375.1	1422.2	1369.77	965.867	1	1	1.41817	0.000636288
Q3UDU1	Stat2	Signal transducer and activator of transcription	Mus musculus	2	1	Signal transducer and activator of transcription OS=Mus musculus GN=Stat2 PE=2 SV=1	0	9.444	4.08163	4	4	4	1	931	106.3	5.19	NA	1.415	726.9	1028.8	8.02	2.13	0.175	0	0	4	668.8	726.7	785.3	1043.5	1039.3	1003.6	1028.8	726.933	1	1	1.41526	0.00109892
Q3U5Q7	Cmpk2	UMP-CMP kinase 2, mitochondrial	Mus musculus	1	2	UMP-CMP kinase 2, mitochondrial OS=Mus musculus GN=Cmpk2 PE=1 SV=2	0	20.03	9.39597	4	6	3	1	447	50	7.27	NA	1.409	783	1102.8	4.53	3.67	0.403	0	0	4	781.2	748.4	819.3	1142.3	1105	1061.3	1102.87	782.967	1	1	1.40857	0.000504159
Q0VE46	Myadm	Myadm protein	Mus musculus	1	1	Myadm protein OS=Mus musculus GN=Myadm PE=1 SV=1	0	21.02	10.9375	3	6	3	1	320	35.3	8.31	NA	1.402	432.7	606.7	9.94	2.78	1.31	0	89	3	390.3	431.5	476.3	606.4	590	623.7	606.7	432.7	1	1	1.40213	0.00285095
P35456	Plaur	Urokinase plasminogen activator surface receptor	Mus musculus	1	1	Urokinase plasminogen activator surface receptor OS=Mus musculus GN=Plaur PE=1 SV=1	0	15.662	7.64526	2	5	2	1	327	35.4	6.83	NA	1.402	401.4	562.7	3.54	4.8	0.54	0	55	2	397.8	389.3	417.1	593.9	546.6	547.6	562.7	401.4	1	1	1.40184	0.000793465
Q5SYD0	Myo1d	Unconventional myosin-Id	Mus musculus	1	1	Unconventional myosin-Id OS=Mus musculus GN=Myo1d PE=1 SV=1	0	24.685	7.75348	8	11	7	1	1006	116	9.41	NA	1.4	1957.4	2741.1	2.26	8.94	0.25	1	48	8	1945.3	1920.4	2006.5	2599.9	2599.5	3024	2741.13	1957.4	1	1	1.4004	0.00549599
G3X8X6	Siglec1	Sialic acid binding Ig-like lectin 1, sialoadhesin, isoform CRA_b	Mus musculus	1	1	Sialic acid binding Ig-like lectin 1, sialoadhesin, isoform CRA_b OS=Mus musculus GN=Siglec1 PE=1 SV=1	0.002	3.887	1.17578	2	2	2	1	1701	183.5	6.68	NA	1.397	574.1	802.1	9.02	4.75	0.05	0	22	2	591	516	615.3	844.2	792.1	770	802.1	574.1	1	1	1.39714	0.00355778
Q8K009	Aldh1l2	Mitochondrial 10-formyltetrahydrofolate dehydrogenase	Mus musculus	1	2	Mitochondrial 10-formyltetrahydrofolate dehydrogenase OS=Mus musculus GN=Aldh1l2 PE=1 SV=2	0	47.894	9.64247	8	9	8	1	923	101.5	6.29	NA	1.393	1462.8	2037.6	4.83	2.66	0.323	0	122	8	1507.8	1381.4	1499.2	2001.6	2011.3	2100.1	2037.67	1462.8	1	1	1.39299	0.000364671
P48722	Hspa4l	Heat shock 70 kDa protein 4L	Mus musculus	1	2	Heat shock 70 kDa protein 4L OS=Mus musculus GN=Hspa4l PE=1 SV=2	0	117.24	24.821	19	29	17	1	838	94.3	5.74	NA	1.392	4140.1	5763.3	5.09	12.44	1.25	0	156	19	4313.1	3905.6	4201.5	5237.6	5471.8	6580.3	5763.23	4140.07	1	1	1.39206	0.0197564
Q4FJX9	Sod2	Superoxide dismutase	Mus musculus	1	1	Superoxide dismutase OS=Mus musculus GN=Sod2 PE=1 SV=1	0	50.001	22.973	5	16	5	1	222	24.6	8.62	NA	1.389	3301.4	4586.1	4.17	5.27	4.08	0	130	5	3359.7	3400.4	3144.2	4424.4	4469.9	4864	4586.1	3301.43	1	1	1.38912	0.00132499
Q3U5K8	Ifit1	Putative uncharacterized protein	Mus musculus	2	1	Putative uncharacterized protein OS=Mus musculus GN=Ifit1 PE=2 SV=1	0	23.902	10.7991	5	6	5	1	463	53.7	7.52	NA	1.388	1035.5	1437.1	7.79	1.37	0.425	0	80	5	1048.6	949.1	1108.8	1459.7	1423.3	1428.4	1437.13	1035.5	1	1	1.38786	0.00110987
Q8BVK9	Sp110	Sp110 nuclear body protein	Mus musculus	1	1	Sp110 nuclear body protein OS=Mus musculus GN=Sp110 PE=1 SV=1	0	66.264	25.618	11	15	5	1	445	50.1	9.86	NA	1.381	1238.7	1710.9	6.33	4.56	1.04	0	116	11	1207.9	1180.3	1327.7	1800.2	1656.1	1676.4	1710.9	1238.63	1	1	1.38128	0.00178016
Q3TAN6	Irgm2	Interferon inducible GTPase 2, isoform CRA_a	Mus musculus	2	1	Interferon inducible GTPase 2, isoform CRA_a OS=Mus musculus GN=Irgm2 PE=2 SV=1	0	20.949	11.1392	4	6	2	1	395	45.2	6.61	NA	1.381	574.2	792.8	4.32	5.71	0.562	0	0	4	545.7	586	590.9	835.5	745.3	797.5	792.767	574.2	1	1	1.38065	0.0018419
P08207	S100a10	Protein S100-A10	Mus musculus	1	2	Protein S100-A10 OS=Mus musculus GN=S100a10 PE=1 SV=2	0	25.527	27.8351	4	7	4	1	97	11.2	6.77	NA	1.378	2585.3	3562.8	5.4	4.63	3.642	0	53	4	2638.5	2690.4	2427	3557.6	3400.5	3730.2	3562.77	2585.3	1	1	1.37809	0.00143128
Q922J2	C130026I21Rik	C130026I21Rik protein	Mus musculus	2	1	C130026I21Rik protein OS=Mus musculus GN=C130026I21Rik PE=2 SV=1	0	64.783	25.1889	11	19	2	1	397	45.3	9.63	NA	1.367	3987	5448.6	4.11	8.12	1.233	9	119	11	3834.1	3966.7	4160.3	5760	5643.8	4942.1	5448.63	3987.03	1	1	1.36659	0.00582965
Q3U3C2	Npc2	Putative uncharacterized protein	Mus musculus	2	1	Putative uncharacterized protein OS=Mus musculus GN=Npc2 PE=2 SV=1	0	50.865	39.5973	7	19	7	1	149	16.5	7.68	NA	1.365	4147.3	5660.2	2.52	1.75	10.938	0	94	7	4258.4	4051	4132.6	5613.8	5592.6	5774.1	5660.17	4147.33	1	1	1.36477	5.38e-05
Q9JM90	Stap1	Signal-transducing adaptor protein 1	Mus musculus	1	1	Signal-transducing adaptor protein 1 OS=Mus musculus GN=Stap1 PE=1 SV=1	0	28.078	22.2222	9	11	9	1	297	34.6	8.44	NA	1.359	2688.2	3652	6.49	4.73	1.61	0	52	9	2499.8	2720.7	2844.1	3486.2	3639	3830.8	3652	2688.2	1	1	1.35853	0.00244132
P02798	Mt2	Metallothionein-2	Mus musculus	1	2	Metallothionein-2 OS=Mus musculus GN=Mt2 PE=1 SV=2	0	12.53	32.7869	2	4	2	1	61	6.1	7.83	NA	1.343	356.2	478.5	9.61	6.21	2.162	0	37	2	318.2	384.7	365.8	480.7	507.1	447.8	478.533	356.233	1	1	1.34331	0.00951304
Q8CAS9	Parp9	Poly [ADP-ribose] polymerase 9	Mus musculus	1	2	Poly [ADP-ribose] polymerase 9 OS=Mus musculus GN=Parp9 PE=1 SV=2	0	59.134	15.0115	11	16	11	1	866	96.6	7.09	NA	1.343	1559.5	2094.6	5.95	0.64	0.621	0	90	11	1506.3	1505.5	1666.7	2090	2109.7	2084.1	2094.6	1559.5	1	1	1.34312	0.000588737
P18155	Mthfd2	Bifunctional methylenetetrahydrofolate dehydrogenase/cyclohydrolase, mitochondrial	Mus musculus	1	1	Bifunctional methylenetetrahydrofolate dehydrogenase/cyclohydrolase, mitochondrial OS=Mus musculus GN=Mthfd2 PE=1 SV=1	0	75.2	29.4286	9	20	9	1	350	37.8	8.88	NA	1.338	4353.3	5824.7	1.81	1.87	3.786	0	112	9	4377.6	4265.4	4416.9	5719.3	5818.5	5936.3	5824.7	4353.3	1	1	1.338	4.52e-05
Q05915	Gch1	GTP cyclohydrolase 1	Mus musculus	1	1	GTP cyclohydrolase 1 OS=Mus musculus GN=Gch1 PE=1 SV=1	0	9.853	12.0332	3	3	3	1	241	27	8.27	NA	1.336	443.2	592.4	8.22	4.34	0.369	0	0	3	410	437.5	482.2	577.4	577.7	622.1	592.4	443.233	1	1	1.33654	0.00441545
Q52L50	Rap1b	Putative uncharacterized protein	Mus musculus	1	1	Putative uncharacterized protein OS=Mus musculus GN=Rap1b PE=1 SV=1	0	45.567	37.5	6	16	2	1	184	20.8	5.78	NA	1.333	558.8	744.9	7.33	1.38	3.217	0	66	6	551.6	602.9	521.9	733.3	752.8	748.7	744.933	558.8	1	1	1.33309	0.00158363
B2RUM8	Ddx18	RNA helicase	Mus musculus	1	1	RNA helicase OS=Mus musculus GN=Ddx18 PE=1 SV=1	0	66.98	16.2121	13	23	13	1	660	74.1	9.52	NA	1.33	6416.8	8533	2.16	12.14	1.319	0	175	13	6454.7	6262.9	6532.7	8208.7	7698.2	9692	8532.97	6416.77	1	1	1.32979	0.0247244
Q3TWW5	Wbp4	Putative uncharacterized protein	Mus musculus	2	1	Putative uncharacterized protein OS=Mus musculus GN=Wbp4 PE=2 SV=1	0	8.208	11.4362	2	2	2	1	376	42	7.74	NA	1.326	30.6	40.6	9.36	6.73	0.16	0	55	2	28.6	33.9	29.4	37.8	43.3	40.7	40.6	30.6333	1	1	1.32535	0.0121369
Q9D1R9	Rpl34	60S ribosomal protein L34	Mus musculus	1	2	60S ribosomal protein L34 OS=Mus musculus GN=Rpl34 PE=1 SV=2	0	45.957	42.735	7	23	7	1	117	13.3	11.47	NA	1.322	5925.2	7835.5	7.05	13.67	13.251	0	91	7	5522.6	5896.6	6356.3	7157.7	7278.7	9070.1	7835.5	5925.17	1	1	1.32241	0.045076
A2AE15	Cfp	Complement factor properdin	Mus musculus	2	1	Complement factor properdin OS=Mus musculus GN=Cfp PE=2 SV=1	0	16.084	9.05172	4	4	4	1	464	50.3	7.84	NA	1.322	154.4	204.1	7.05	7.63	0.389	0	45	4	146.9	149.5	166.9	208.1	217.3	186.9	204.1	154.433	1	1	1.32161	0.0106112
Q05816	Fabp5	Fatty acid-binding protein, epidermal	Mus musculus	1	3	Fatty acid-binding protein, epidermal OS=Mus musculus GN=Fabp5 PE=1 SV=3	0	93.863	50.3704	6	17	6	1	135	15.1	6.54	NA	1.318	2446.7	3225.7	3.12	6.75	11.115	0	258	6	2519.9	2452.7	2367.6	3009.5	3222.6	3445	3225.7	2446.73	1	1	1.31837	0.00426736
Q9D8C4	Ifi35	Interferon-induced 35 kDa protein homolog	Mus musculus	1	3	Interferon-induced 35 kDa protein homolog OS=Mus musculus GN=Ifi35 PE=1 SV=3	0	23.385	19.2308	5	8	5	1	286	31.9	5.87	NA	1.317	1671.8	2202.3	6.94	2.27	1.081	0	37	5	1598	1611.8	1805.5	2242	2218.6	2146.3	2202.3	1671.77	1	1	1.31735	0.00189572
Q60953	Pml	Protein PML	Mus musculus	1	3	Protein PML OS=Mus musculus GN=Pml PE=1 SV=3	0	42.676	8.47458	7	9	7	1	885	98.2	5.63	NA	1.316	2009.7	2643.8	5.7	1.33	0.366	0	52	7	1978.4	1914	2136.6	2680.3	2610	2641.2	2643.83	2009.67	1	1	1.31556	0.000786684
Q8VI94	Oasl1	2'-5'-oligoadenylate synthase-like protein 1	Mus musculus	2	1	2'-5'-oligoadenylate synthase-like protein 1 OS=Mus musculus GN=Oasl1 PE=2 SV=1	0	55.602	19.3738	8	14	8	1	511	59.1	7.14	NA	1.314	2583.6	3394.5	5.9	3.49	0.995	0	110	8	2464.4	2530.9	2755.4	3524.5	3367	3292.1	3394.53	2583.57	1	1	1.31389	0.00190082
P47930	Fosl2	Fos-related antigen 2	Mus musculus	1	2	Fos-related antigen 2 OS=Mus musculus GN=Fosl2 PE=1 SV=2	0	5.492	4.60123	2	3	2	1	326	35.3	7.49	NA	1.313	852.5	1119.5	6.47	3.32	0.501	0	0	2	896.6	790.7	870.3	1137.5	1144.3	1076.8	1119.53	852.533	1	1	1.31318	0.00224603
Q4FJZ3	Ero1l	Ero1l protein	Mus musculus	2	1	Ero1l protein OS=Mus musculus GN=Ero1l PE=2 SV=1	0	59.184	26.9397	11	15	9	1	464	54	6.54	NA	1.312	2534.4	3325.2	2.93	2.64	0.874	2	231	11	2462	2610.3	2530.9	3263.3	3286.8	3425.6	3325.23	2534.4	1	1	1.31204	0.000283566
Q5NBU8	Xaf1	XIAP-associated factor 1	Mus musculus	1	3	XIAP-associated factor 1 OS=Mus musculus GN=Xaf1 PE=1 SV=3	0	7.518	9.52381	2	2	2	1	273	31.1	8.54	NA	1.312	284.6	373.4	7.71	2.82	0.222	0	0	2	302.6	260.2	291.1	361.2	379.7	379.2	373.367	284.633	1	1	1.31175	0.00321189
Q99J87	Dhx58	Probable ATP-dependent RNA helicase DHX58	Mus musculus	1	2	Probable ATP-dependent RNA helicase DHX58 OS=Mus musculus GN=Dhx58 PE=1 SV=2	0	40.341	12.3894	9	14	8	1	678	76.7	8.19	NA	1.311	3514.2	4607.9	4.93	2.34	0.557	1	57	9	3491.8	3353.4	3697.5	4723.1	4591.2	4509.5	4607.93	3514.23	1	1	1.31122	0.000747412
P20029	Hspa5	78 kDa glucose-regulated protein	Mus musculus	1	3	78 kDa glucose-regulated protein OS=Mus musculus GN=Hspa5 PE=1 SV=3	0	575.244	56.3359	41	288	38	1	655	72.4	5.16	NA	1.309	56283.5	73673.4	1	1.02	87.197	5	2854	41	56078.2	55850.4	56922	73321.4	73158.8	74540	73673.4	56283.5	1	1	1.30897	5.72e-06
Q8BP47	Nars	Asparagine--tRNA ligase, cytoplasmic	Mus musculus	1	2	Asparagine--tRNA ligase, cytoplasmic OS=Mus musculus GN=Nars PE=1 SV=2	0	175.146	36.3148	19	53	18	1	559	64.2	5.86	NA	1.304	9455.7	12334.3	5.38	2.59	4.36	1	368	19	8926.7	9940.8	9499.6	11996.8	12374	12632.1	12334.3	9455.7	1	1	1.30443	0.00114928
Q61490	Alcam	CD166 antigen	Mus musculus	1	3	CD166 antigen OS=Mus musculus GN=Alcam PE=1 SV=3	0	77.616	20.5832	10	17	10	1	583	65.1	6.15	NA	1.304	3612.2	4710.8	1.13	1.71	1.371	0	251	10	3641.9	3565.7	3629	4782.7	4623.8	4725.9	4710.8	3612.2	1	1	1.30414	2.99e-05
Q3TCR9	Zyx	Putative uncharacterized protein	Mus musculus	2	1	Putative uncharacterized protein OS=Mus musculus GN=Zyx PE=2 SV=1	0	6.094	5.49645	2	2	2	1	564	60.5	6.29	NA	1.304	378.3	493.1	5.49	5.88	0.166	0	0	2	375.9	358.8	400.2	481.3	471.9	526.1	493.1	378.3	1	1	1.30346	0.00507053
Q545B6	Stmn1	Stathmin	Mus musculus	1	1	Stathmin OS=Mus musculus GN=Stmn1 PE=1 SV=1	0	78.242	59.0604	11	37	11	1	149	17.3	5.97	NA	0.696	10914.7	7594.8	1.31	1.4	10.45	0	333	11	11079.5	10840.2	10824.2	7690.4	7613.1	7480.8	7594.77	10914.6	1	1	0.695833	5.47e-06
E0CZB3	Ubl5	Ubiquitin-like protein 5	Mus musculus	1	1	Ubiquitin-like protein 5 OS=Mus musculus GN=Ubl5 PE=1 SV=1	0	5.72	17.6991	2	4	2	1	113	13	8.15	NA	0.694	1332.6	924.9	16.93	3.57	1.154	0	27	2	1366	1092.1	1539.6	896.8	916.7	961.3	924.933	1332.57	1	1	0.694099	0.0363479
Q6PDH4	Ranbp3l	Ran-binding protein 3-like	Mus musculus	1	1	Ran-binding protein 3-like OS=Mus musculus GN=Ranbp3l PE=1 SV=1	0	12.724	9.77597	4	5	4	1	491	54.5	7.36	NA	0.693	1455.2	1008.3	5.52	1.9	0.239	0	28	4	1544.6	1389.2	1431.9	997.1	997.4	1030.4	1008.3	1455.23	1	1	0.692879	0.000719889
A2AC19	Suv39h1	Histone-lysine N-methyltransferase	Mus musculus	1	1	Histone-lysine N-methyltransferase OS=Mus musculus GN=Suv39h1 PE=1 SV=1	0	14.975	7.74818	3	4	3	1	413	47.7	7.9	NA	0.692	982.2	679.4	7.5	5.67	0.233	0	51	3	977.1	911.2	1058.3	703.4	699.7	635	679.367	982.2	1	1	0.691679	0.00322465
Q9ESY9	Ifi30	Gamma-interferon-inducible lysosomal thiol reductase	Mus musculus	1	3	Gamma-interferon-inducible lysosomal thiol reductase OS=Mus musculus GN=Ifi30 PE=1 SV=3	0	31.537	19.3548	3	5	3	1	248	27.8	5.01	NA	0.674	1381.1	931.4	3.94	1.13	1.031	0	143	3	1427	1321	1395.4	927.1	923.6	943.4	931.367	1381.13	1	1	0.67435	0.000148817
Q8R2R3	Aagab	Alpha- and gamma-adaptin-binding protein p34	Mus musculus	1	2	Alpha- and gamma-adaptin-binding protein p34 OS=Mus musculus GN=Aagab PE=1 SV=2	0	14.929	10.1266	3	3	3	1	316	34.5	4.64	NA	0.66	500	329.8	8.26	2.02	0.501	0	0	3	534.6	454.3	511.2	337.4	326.9	325	329.767	500.033	1	1	0.659489	0.00213507
Q8CGP0	Hist3h2bb	Histone H2B type 3-B	Mus musculus	1	3	Histone H2B type 3-B OS=Mus musculus GN=Hist3h2bb PE=1 SV=3	0	91.225	52.381	8	125	2	1	126	13.9	10.32	NA	0.648	4843.6	3137.8	8.14	6.99	36.276	0	845	8	4616.7	4615.4	5298.7	3311.8	3210.4	2891.3	3137.83	4843.6	1	1	0.647831	0.00280978
Q61823	Pdcd4	Programmed cell death protein 4	Mus musculus	1	1	Programmed cell death protein 4 OS=Mus musculus GN=Pdcd4 PE=1 SV=1	0	16.424	6.18337	3	4	3	1	469	51.7	5.16	NA	0.64	1218.2	779.1	2.84	2.13	0.274	0	0	3	1249.7	1181.2	1223.7	769.9	769.2	798.2	779.1	1218.2	1	1	0.63955	3.81e-05
Q0P635	Csf1r	Colony stimulating factor 1 receptor	Mus musculus	1	1	Colony stimulating factor 1 receptor OS=Mus musculus GN=Csf1r PE=1 SV=1	0	118.838	21.4944	18	31	18	1	977	109.1	6.21	NA	0.628	8126.9	5103.7	4.7	2.48	1.626	0	219	18	8532.3	8075.7	7772.8	5207	5141.5	4962.5	5103.67	8126.93	1	1	0.627994	0.000201909
P48999	Alox5	Arachidonate 5-lipoxygenase	Mus musculus	1	3	Arachidonate 5-lipoxygenase OS=Mus musculus GN=Alox5 PE=1 SV=3	0	24.656	9.94065	6	6	6	1	674	77.9	6.18	NA	0.624	1745.6	1089.6	1.24	2.7	0.342	0	58	6	1730.4	1736.1	1770.3	1067.2	1078.8	1122.9	1089.63	1745.6	1	1	0.624217	6.32e-06
Q3UY68	Camk1	Calcium/calmodulin-dependent protein kinase I	Mus musculus	1	1	Calcium/calmodulin-dependent protein kinase I OS=Mus musculus GN=Camk1 PE=1 SV=1	0	66.022	29.4118	8	18	4	1	374	41.6	5.35	NA	0.624	1129.4	704.7	5.88	0.28	1.593	0	80	8	1065.5	1198.1	1124.7	706.3	702.5	705.4	704.733	1129.43	1	1	0.623971	0.000378839
Q3U2Q4	Trem2	Putative uncharacterized protein	Mus musculus	2	1	Putative uncharacterized protein OS=Mus musculus GN=Trem2 PE=2 SV=1	0	8.895	10.4418	2	2	2	1	249	27.3	6.77	NA	0.585	360.9	211.3	8.79	9.95	0.359	0	50	2	395.1	332.5	355.1	231.7	212.4	189.7	211.267	360.9	1	1	0.585388	0.00242513
P22437	Ptgs1	Prostaglandin G/H synthase 1	Mus musculus	1	1	Prostaglandin G/H synthase 1 OS=Mus musculus GN=Ptgs1 PE=1 SV=1	0	19.587	5.81395	3	4	2	1	602	69	6.83	NA	0.57	256.2	146.1	6.86	3.69	0.301	0	69	3	269.6	236.3	262.6	150.4	147.8	140.1	146.1	256.167	1	1	0.570332	0.000485342
E9QJS1	Tyk2	Tyrosine-protein kinase	Mus musculus	1	1	Tyrosine-protein kinase OS=Mus musculus GN=Tyk2 PE=1 SV=1	0	6.915	2.6512	2	2	2	1	1207	135.8	7.27	NA	0.546	408.6	223.2	2.79	1.58	0.058	0	0	2	420.7	398.1	406.9	220.3	222.1	227.1	223.167	408.567	1	1	0.546218	1.13e-05
