# Supplementary material for: Mycobacterium tuberculosis ESX-1-secreted substrate protein EspC promotes mycobacterial survival through endoplasmic reticulum stress-mediated apoptosis
Source: Emerg Microbes Infect. 2021 Jan 17;10(1):19–36. doi: 10.1080/22221751.2020.1861913 (PMC7832037; doi:10.1080/22221751.2020.1861913)
Supplement: Table_S1_final.xlsx [file TEMI_A_1861913_SM5555.xlsx]

## Sheet: Table S1
Table S1. All proteins identified in iTRAQ-based quantitative proteomics.
Accession	Gene Name	Description	OS	PE	SV	Description.1	Exp. q-value	Sum PEP Score	Coverage	# Peptides	# PSMs	Unique Peptides	# Protein Groups	# AAs	MW [kDa]	calc. pI	Modifications	Abundance Ratio: (F1, Sample) / (F1, Control)	Abundances (Grouped): F1, Control	Abundances (Grouped): F1, Sample	Abundances (Grouped) Standard Error [%]: F1, Control	Abundances (Grouped) Standard Error [%]: F1, Sample	emPAI	# Razor Peptides	Score Mascot	# Peptides Mascot	Medium_1	Medium_2	Medium_3	EspC_1	EspC_2	EspC_3	Group_EspC.average	Group_EspC.call.percent	Group_Medium.average	Group_Medium.call.percent	Group_EspC.vs.Group_Medium	pvalue
B2RX66	Taok1	MCG124812	Mus musculus	1	1	MCG124812 OS=Mus musculus GN=Taok1 PE=1 SV=1	0	14.265	3.8961	4	4	1	1	1001	116	7.55	NA	NA	NA	NA	NA	NA	0.12	0	55	4	NA	NA	NA	NA	NA	NA	NA	0	NA	0	NA	NA
P28028	Braf	Serine/threonine-protein kinase B-raf	Mus musculus	1	3	Serine/threonine-protein kinase B-raf OS=Mus musculus GN=Braf PE=1 SV=3	0	12.887	4.72637	4	5	1	1	804	88.7	7.65	NA	NA	NA	NA	NA	NA	0.215	0	0	4	NA	NA	NA	NA	NA	NA	NA	0	NA	0	NA	NA
P16951	Atf2	Cyclic AMP-dependent transcription factor ATF-2	Mus musculus	1	2	Cyclic AMP-dependent transcription factor ATF-2 OS=Mus musculus GN=Atf2 PE=1 SV=2	0.002	4.213	3.08008	1	1	1	1	487	52.3	7.23	NA	NA	NA	NA	NA	NA	0.105	0	39	1	NA	NA	NA	NA	NA	NA	NA	0	NA	0	NA	NA
S4R2A9	Sec31a	Protein transport protein Sec31A (Fragment)	Mus musculus	1	1	Protein transport protein Sec31A (Fragment) OS=Mus musculus GN=Sec31a PE=1 SV=1	0	151.863	27.1949	23	42	1	1	934	101	8.41	NA	NA	NA	NA	NA	NA	4.484	0	241	23	NA	NA	NA	NA	NA	NA	NA	0	NA	0	NA	NA
P39428	Traf1	TNF receptor-associated factor 1	Mus musculus	1	2	TNF receptor-associated factor 1 OS=Mus musculus GN=Traf1 PE=1 SV=2	0	5.627	4.15648	1	1	1	1	409	45.4	5.78	NA	NA	NA	NA	NA	NA	0.075	0	18	1	NA	NA	NA	NA	NA	NA	NA	0	NA	0	NA	NA
O08648	Map3k4	Mitogen-activated protein kinase kinase kinase 4	Mus musculus	1	2	Mitogen-activated protein kinase kinase kinase 4 OS=Mus musculus GN=Map3k4 PE=1 SV=2	0.006	2.854	1.12711	2	2	1	1	1597	179.7	6.43	NA	NA	NA	NA	NA	NA	0.036	0	0	2	NA	NA	NA	NA	NA	NA	NA	0	NA	0	NA	NA
Q6RJ38	H2-D1	MHC class I heavy chain maturation peptide H-2D(D) (Fragment)	Mus musculus	2	1	MHC class I heavy chain maturation peptide H-2D(D) (Fragment) OS=Mus musculus GN=H2-D1 PE=2 SV=1	0	82.433	35.6725	10	17	0	1	342	38.8	6.07	NA	NA	NA	NA	NA	NA	2.775	0	139	10	NA	NA	NA	NA	NA	NA	NA	0	NA	0	NA	NA
Q8R4K2	Irak4	Interleukin-1 receptor-associated kinase 4	Mus musculus	1	1	Interleukin-1 receptor-associated kinase 4 OS=Mus musculus GN=Irak4 PE=1 SV=1	0.01	2.364	1.52505	1	1	1	1	459	50.8	5.4	NA	NA	NA	NA	NA	NA	0.064	0	0	1	NA	NA	NA	NA	NA	NA	NA	0	NA	0	NA	NA
Q8CIS0	Card11	Caspase recruitment domain-containing protein 11	Mus musculus	1	2	Caspase recruitment domain-containing protein 11 OS=Mus musculus GN=Card11 PE=1 SV=2	0.02	1.578	0.69025	1	1	1	1	1159	134	6.37	NA	NA	NA	NA	NA	NA	0.022	0	0	1	NA	NA	NA	NA	NA	NA	NA	0	NA	0	NA	NA
Q9JJB6	Cux1	Brain cDNA, clone MNCb-2844, similar to Mus musculus mCASP (cux) mRNA	Mus musculus	2	1	Brain cDNA, clone MNCb-2844, similar to Mus musculus mCASP (cux) mRNA OS=Mus musculus GN=Cux1 PE=2 SV=1	0	64.374	13.9108	10	14	1	1	762	85.5	5.38	NA	NA	NA	NA	NA	NA	0.642	0	147	10	NA	NA	NA	NA	NA	NA	NA	0	NA	0	NA	NA
Q60989	Xiap	E3 ubiquitin-protein ligase XIAP	Mus musculus	1	2	E3 ubiquitin-protein ligase XIAP OS=Mus musculus GN=Xiap PE=1 SV=2	0.029	1.333	2.21774	1	1	1	1	496	56	6.23	NA	NA	NA	NA	NA	NA	0.056	0	0	1	NA	NA	NA	NA	NA	NA	NA	0	NA	0	NA	NA
O19476	H2-D1	MHC class I H-2Dp (Fragment)	Mus musculus	2	1	MHC class I H-2Dp (Fragment) OS=Mus musculus GN=H2-D1 PE=2 SV=1	0	60.14	16.129	4	12	0	1	279	32	5.83	NA	NA	NA	NA	NA	NA	1.371	0	127	4	NA	NA	NA	NA	NA	NA	NA	0	NA	0	NA	NA
B1GX81	Pak3	PAK3cb protein	Mus musculus	2	1	PAK3cb protein OS=Mus musculus GN=Pak3 PE=2 SV=1	0	55.161	12.2414	6	12	1	1	580	64.6	5.47	NA	NA	NA	NA	NA	NA	1.069	0	73	6	NA	NA	NA	NA	NA	NA	NA	0	NA	0	NA	NA
A2A5R2	Arfgef2	Brefeldin A-inhibited guanine nucleotide-exchange protein 2	Mus musculus	1	1	Brefeldin A-inhibited guanine nucleotide-exchange protein 2 OS=Mus musculus GN=Arfgef2 PE=1 SV=1	0	50.998	4.12946	6	7	2	1	1792	202.1	6.55	NA	NA	NA	NA	NA	NA	0.118	0	150	6	NA	NA	NA	NA	NA	NA	NA	0	NA	0	NA	NA
F6YSQ2	Thrap3	Thyroid hormone receptor-associated protein 3 (Fragment)	Mus musculus	1	8	Thyroid hormone receptor-associated protein 3 (Fragment) OS=Mus musculus GN=Thrap3 PE=1 SV=8	0	34.828	53.3333	7	14	1	1	135	15.5	9.57	NA	NA	NA	NA	NA	NA	4.623	0	100	7	NA	NA	NA	NA	NA	NA	NA	0	NA	0	NA	NA
F8WJA1	Fxyd5	FXYD domain-containing ion transport regulator 5	Mus musculus	1	1	FXYD domain-containing ion transport regulator 5 OS=Mus musculus GN=Fxyd5 PE=1 SV=1	0	31.646	41.8994	5	8	1	1	179	19.5	8.95	NA	NA	NA	NA	NA	NA	2.162	0	68	5	NA	NA	NA	NA	NA	NA	NA	0	NA	0	NA	NA
Q8BG37	Prdx6b	MCG48959	Mus musculus	1	1	MCG48959 OS=Mus musculus GN=Prdx6b PE=1 SV=1	0	29.4	25	5	16	1	1	224	25	6.37	NA	NA	NA	NA	NA	NA	2.36	0	68	5	NA	NA	NA	NA	NA	NA	NA	0	NA	0	NA	NA
G3X925	Pklr	Pyruvate kinase	Mus musculus	1	1	Pyruvate kinase OS=Mus musculus GN=Pklr PE=1 SV=1	0	19.934	7.31707	3	15	1	1	574	62.2	7.09	NA	NA	NA	NA	NA	NA	0.271	0	190	3	NA	NA	NA	NA	NA	NA	NA	0	NA	0	NA	NA
Q9R0C8	Vav3	Guanine nucleotide exchange factor VAV3	Mus musculus	1	2	Guanine nucleotide exchange factor VAV3 OS=Mus musculus GN=Vav3 PE=1 SV=2	0	17.281	4.84061	4	5	3	1	847	97.9	7.06	NA	NA	NA	NA	NA	NA	0.129	0	0	4	NA	NA	NA	NA	NA	NA	NA	0	NA	0	NA	NA
Q9CPZ8	Cmc1	COX assembly mitochondrial protein homolog	Mus musculus	1	1	COX assembly mitochondrial protein homolog OS=Mus musculus GN=Cmc1 PE=1 SV=1	0	16.6	34.9057	3	3	3	1	106	12.5	8.24	NA	NA	NA	NA	NA	NA	0.874	0	41	3	NA	NA	NA	NA	NA	NA	NA	0	NA	0	NA	NA
P81069	Gabpb2	GA-binding protein subunit beta-2	Mus musculus	1	2	GA-binding protein subunit beta-2 OS=Mus musculus GN=Gabpb2 PE=1 SV=2	0	16.43	6.28019	3	4	2	1	414	45.6	4.91	NA	NA	NA	NA	NA	NA	0.445	0	25	3	NA	NA	NA	NA	NA	NA	NA	0	NA	0	NA	NA
Q9D832	Dnajb4	DnaJ homolog subfamily B member 4	Mus musculus	1	1	DnaJ homolog subfamily B member 4 OS=Mus musculus GN=Dnajb4 PE=1 SV=1	0	15.897	7.71513	2	2	1	1	337	37.8	8.59	NA	NA	NA	NA	NA	NA	0.166	0	73	2	NA	NA	NA	NA	NA	NA	NA	0	NA	0	NA	NA
Q14AX6	Cdk12	Cyclin-dependent kinase 12	Mus musculus	1	2	Cyclin-dependent kinase 12 OS=Mus musculus GN=Cdk12 PE=1 SV=2	0	14.828	1.75202	2	6	1	1	1484	163.6	9.47	NA	NA	NA	NA	NA	NA	0.094	0	45	2	NA	NA	NA	NA	NA	NA	NA	0	NA	0	NA	NA
Q6ZPR6	Ibtk	Inhibitor of Bruton tyrosine kinase	Mus musculus	1	3	Inhibitor of Bruton tyrosine kinase OS=Mus musculus GN=Ibtk PE=1 SV=3	0	12.846	1.84911	2	2	2	1	1352	149.5	7.72	NA	NA	NA	NA	NA	NA	0.044	0	41	2	NA	NA	NA	NA	NA	NA	NA	0	NA	0	NA	NA
Q9CPV5	Pmf1	Polyamine-modulated factor 1	Mus musculus	1	1	Polyamine-modulated factor 1 OS=Mus musculus GN=Pmf1 PE=1 SV=1	0	12.817	10.8911	2	2	2	1	202	23.1	5.26	NA	NA	NA	NA	NA	NA	0.116	0	0	2	NA	NA	NA	NA	NA	NA	NA	0	NA	0	NA	NA
A0A075DCW1	ND3	NADH-ubiquinone oxidoreductase chain 3	Mus musculus	3	1	NADH-ubiquinone oxidoreductase chain 3 OS=Mus musculus GN=ND3 PE=3 SV=1	0	12.355	13.0435	1	2	1	1	115	13.1	4.64	NA	NA	NA	NA	NA	NA	1.154	0	0	1	NA	NA	NA	NA	NA	NA	NA	0	NA	0	NA	NA
Q3T9T2	Noc4l	Nucleolar complex associated 4 homolog (S. cerevisiae)	Mus musculus	2	1	Nucleolar complex associated 4 homolog (S. cerevisiae) OS=Mus musculus GN=Noc4l PE=2 SV=1	0	11.435	6.20155	2	2	2	1	516	58.6	6.73	NA	NA	NA	NA	NA	NA	0.145	0	0	2	NA	NA	NA	NA	NA	NA	NA	0	NA	0	NA	NA
E9QAP7	Taf4	Protein Taf4	Mus musculus	1	1	Protein Taf4 OS=Mus musculus GN=Taf4 PE=1 SV=1	0	10.151	2.59117	2	2	2	1	1042	105.2	9.86	NA	NA	NA	NA	NA	NA	0.089	0	0	2	NA	NA	NA	NA	NA	NA	NA	0	NA	0	NA	NA
Q3TMX7	Qsox2	Sulfhydryl oxidase 2	Mus musculus	1	1	Sulfhydryl oxidase 2 OS=Mus musculus GN=Qsox2 PE=1 SV=1	0	10.074	2.16763	1	1	1	1	692	77.7	8.59	NA	NA	NA	NA	NA	NA	0.043	0	44	1	NA	NA	NA	NA	NA	NA	NA	0	NA	0	NA	NA
Q924N4	Slc12a6	Solute carrier family 12 member 6	Mus musculus	1	2	Solute carrier family 12 member 6 OS=Mus musculus GN=Slc12a6 PE=1 SV=2	0	10	3.47826	5	5	1	1	1150	127.4	7.03	NA	NA	NA	NA	NA	NA	0.166	0	0	5	NA	NA	NA	NA	NA	NA	NA	0	NA	0	NA	NA
A1E5T5	2 SV	Tctex-1	Mus musculus PE	1	NA	Tctex-1 OS=Mus musculus PE=2 SV=1	0	9.823	14.1593	1	2	1	1	113	12.5	5.85	NA	NA	NA	NA	NA	NA	0.389	0	42	1	NA	NA	NA	NA	NA	NA	NA	0	NA	0	NA	NA
Q8JZN7	Rhot2	Mitochondrial Rho GTPase 2	Mus musculus	1	1	Mitochondrial Rho GTPase 2 OS=Mus musculus GN=Rhot2 PE=1 SV=1	0	9.765	4.83871	3	4	1	1	620	69	6	NA	NA	NA	NA	NA	NA	0.199	0	45	3	NA	NA	NA	NA	NA	NA	NA	0	NA	0	NA	NA
G5E8F8	Itgb5	Integrin beta	Mus musculus	1	1	Integrin beta OS=Mus musculus GN=Itgb5 PE=1 SV=1	0	9.544	2.08333	2	3	1	1	816	90	6.25	NA	NA	NA	NA	NA	NA	0.083	0	28	2	NA	NA	NA	NA	NA	NA	NA	0	NA	0	NA	NA
Q80TA6	Mtmr12	Myotubularin-related protein 12	Mus musculus	1	2	Myotubularin-related protein 12 OS=Mus musculus GN=Mtmr12 PE=1 SV=2	0	9.357	2.94511	2	2	2	1	747	85.5	6.84	NA	NA	NA	NA	NA	NA	0.083	0	28	2	NA	NA	NA	NA	NA	NA	NA	0	NA	0	NA	NA
Q8K394	Plcl2	Inactive phospholipase C-like protein 2	Mus musculus	1	2	Inactive phospholipase C-like protein 2 OS=Mus musculus GN=Plcl2 PE=1 SV=2	0	9.235	2.30496	2	2	2	1	1128	125.7	6.92	NA	NA	NA	NA	NA	NA	0.054	0	47	2	NA	NA	NA	NA	NA	NA	NA	0	NA	0	NA	NA
Q9WTK7	Stk11	Serine/threonine-protein kinase STK11	Mus musculus	1	1	Serine/threonine-protein kinase STK11 OS=Mus musculus GN=Stk11 PE=1 SV=1	0	9.083	4.58716	1	1	1	1	436	49.2	6.84	NA	NA	NA	NA	NA	NA	0.089	0	0	1	NA	NA	NA	NA	NA	NA	NA	0	NA	0	NA	NA
Q9CZ96	Zcrb1	Zinc finger CCHC-type and RNA-binding motif-containing protein 1	Mus musculus	1	1	Zinc finger CCHC-type and RNA-binding motif-containing protein 1 OS=Mus musculus GN=Zcrb1 PE=1 SV=1	0	9.046	6.91244	1	1	1	1	217	24.6	8.54	NA	NA	NA	NA	NA	NA	0.136	0	38	1	NA	NA	NA	NA	NA	NA	NA	0	NA	0	NA	NA
Q91Z96	Bmp2k	BMP-2-inducible protein kinase	Mus musculus	1	1	BMP-2-inducible protein kinase OS=Mus musculus GN=Bmp2k PE=1 SV=1	0	8.889	3.33919	3	3	2	1	1138	126.1	6.8	NA	NA	NA	NA	NA	NA	0.109	0	0	3	NA	NA	NA	NA	NA	NA	NA	0	NA	0	NA	NA
Q3UJV0	Trip4	Putative uncharacterized protein	Mus musculus	2	1	Putative uncharacterized protein OS=Mus musculus GN=Trip4 PE=2 SV=1	0	8.605	2.58176	1	1	1	1	581	66.2	7.56	NA	NA	NA	NA	NA	NA	0.05	0	42	1	NA	NA	NA	NA	NA	NA	NA	0	NA	0	NA	NA
P70188	Kifap3	Kinesin-associated protein 3	Mus musculus	1	1	Kinesin-associated protein 3 OS=Mus musculus GN=Kifap3 PE=1 SV=1	0	8.487	2.52207	2	4	1	1	793	91.2	5.11	NA	NA	NA	NA	NA	NA	0.148	0	25	2	NA	NA	NA	NA	NA	NA	NA	0	NA	0	NA	NA
A0A087WSK7	Gm28778	Protein Gm28778 (Fragment)	Mus musculus	4	1	Protein Gm28778 (Fragment) OS=Mus musculus GN=Gm28778 PE=4 SV=1	0	8.39	6.43777	1	2	1	1	233	25.7	9.25	NA	NA	NA	NA	NA	NA	0.166	0	52	1	NA	NA	NA	NA	NA	NA	NA	0	NA	0	NA	NA
Q924W5	Smc6	Structural maintenance of chromosomes protein 6	Mus musculus	1	1	Structural maintenance of chromosomes protein 6 OS=Mus musculus GN=Smc6 PE=1 SV=1	0	8.296	1.27621	1	1	1	1	1097	127.1	7.17	NA	NA	NA	NA	NA	NA	0.023	0	39	1	NA	NA	NA	NA	NA	NA	NA	0	NA	0	NA	NA
O88188	Ly86	Lymphocyte antigen 86	Mus musculus	1	1	Lymphocyte antigen 86 OS=Mus musculus GN=Ly86 PE=1 SV=1	0	8.138	11.1111	1	1	1	1	162	17.8	5.22	NA	NA	NA	NA	NA	NA	0.259	0	0	1	NA	NA	NA	NA	NA	NA	NA	0	NA	0	NA	NA
Q9WTU0	Phf2	Lysine-specific demethylase PHF2	Mus musculus	1	2	Lysine-specific demethylase PHF2 OS=Mus musculus GN=Phf2 PE=1 SV=2	0	8.135	1.18613	1	1	1	1	1096	120.7	9.17	NA	NA	NA	NA	NA	NA	0.031	0	39	1	NA	NA	NA	NA	NA	NA	NA	0	NA	0	NA	NA
G3X8U9	Mapk8	Mitogen-activated protein kinase	Mus musculus	1	1	Mitogen-activated protein kinase OS=Mus musculus GN=Mapk8 PE=1 SV=1	0	8.127	5.62061	2	2	1	1	427	48.1	6.74	NA	NA	NA	NA	NA	NA	0.155	0	23	2	NA	NA	NA	NA	NA	NA	NA	0	NA	0	NA	NA
B2RVR2	Tmem181b-ps	Predicted gene, 547127	Mus musculus	2	1	Predicted gene, 547127 OS=Mus musculus GN=Tmem181b-ps PE=2 SV=1	0	8.096	3.37553	1	1	1	1	474	54.9	6.79	NA	NA	NA	NA	NA	NA	0.089	0	43	1	NA	NA	NA	NA	NA	NA	NA	0	NA	0	NA	NA
Q8BHC4	Dcakd	Dephospho-CoA kinase domain-containing protein	Mus musculus	1	1	Dephospho-CoA kinase domain-containing protein OS=Mus musculus GN=Dcakd PE=1 SV=1	0	8.091	8.65801	2	3	2	1	231	26.5	9.58	NA	NA	NA	NA	NA	NA	0.413	0	0	2	NA	NA	NA	NA	NA	NA	NA	0	NA	0	NA	NA
Q3U1I6	Mkl1	Putative uncharacterized protein	Mus musculus	2	1	Putative uncharacterized protein OS=Mus musculus GN=Mkl1 PE=2 SV=1	0	8.055	3.11203	2	2	2	1	964	102.4	5.55	NA	NA	NA	NA	NA	NA	0.103	0	22	2	NA	NA	NA	NA	NA	NA	NA	0	NA	0	NA	NA
Q9Z2Q5	Mrpl40	39S ribosomal protein L40, mitochondrial	Mus musculus	1	2	39S ribosomal protein L40, mitochondrial OS=Mus musculus GN=Mrpl40 PE=1 SV=2	0	8.012	8.73786	1	1	1	1	206	24.3	9.47	NA	NA	NA	NA	NA	NA	0.116	0	45	1	NA	NA	NA	NA	NA	NA	NA	0	NA	0	NA	NA
A3KGB4	Tbc1d8b	TBC1 domain family member 8B	Mus musculus	1	1	TBC1 domain family member 8B OS=Mus musculus GN=Tbc1d8b PE=1 SV=1	0	7.738	2.24417	2	2	1	1	1114	127.8	5.49	NA	NA	NA	NA	NA	NA	0.055	0	32	2	NA	NA	NA	NA	NA	NA	NA	0	NA	0	NA	NA
Q3UJ69	Zfp148	Putative uncharacterized protein	Mus musculus	2	1	Putative uncharacterized protein OS=Mus musculus GN=Zfp148 PE=2 SV=1	0	7.736	4.28212	2	2	2	1	794	88.7	6.48	NA	NA	NA	NA	NA	NA	0.094	0	0	2	NA	NA	NA	NA	NA	NA	NA	0	NA	0	NA	NA
Q3UM33	Hdac3	Histone deacetylase	Mus musculus	1	1	Histone deacetylase OS=Mus musculus GN=Hdac3 PE=1 SV=1	0	7.714	3.50467	1	2	1	1	428	48.8	5.16	NA	NA	NA	NA	NA	NA	0.086	0	0	1	NA	NA	NA	NA	NA	NA	NA	0	NA	0	NA	NA
O89050	Mkln1	Muskelin	Mus musculus	1	1	Muskelin OS=Mus musculus GN=Mkln1 PE=1 SV=1	0	7.684	3.67347	2	2	2	1	735	84.8	6.34	NA	NA	NA	NA	NA	NA	0.08	0	47	2	NA	NA	NA	NA	NA	NA	NA	0	NA	0	NA	NA
Q3TVV9	Gga2	Putative uncharacterized protein	Mus musculus	2	1	Putative uncharacterized protein OS=Mus musculus GN=Gga2 PE=2 SV=1	0	7.645	2.6534	2	2	1	1	603	66	7.3	NA	NA	NA	NA	NA	NA	0.113	0	21	2	NA	NA	NA	NA	NA	NA	NA	0	NA	0	NA	NA
A0A1L1SRH8	Senp8	Sentrin-specific protease 8	Mus musculus	4	1	Sentrin-specific protease 8 OS=Mus musculus GN=Senp8 PE=4 SV=1	0	7.473	10.2564	2	2	2	1	234	26.6	6.15	NA	NA	NA	NA	NA	NA	0.359	0	0	2	NA	NA	NA	NA	NA	NA	NA	0	NA	0	NA	NA
Q8K2D8	Fibp	Acidic fibroblast growth factor intracellular-binding protein	Mus musculus	1	1	Acidic fibroblast growth factor intracellular-binding protein OS=Mus musculus GN=Fibp PE=1 SV=1	0	7.455	6.86813	3	3	3	1	364	41.8	6.48	NA	NA	NA	NA	NA	NA	0.233	0	22	3	NA	NA	NA	NA	NA	NA	NA	0	NA	0	NA	NA
Q3UCQ1	Foxk2	Forkhead box protein K2	Mus musculus	1	3	Forkhead box protein K2 OS=Mus musculus GN=Foxk2 PE=1 SV=3	0	7.451	4.30108	2	2	1	1	651	68.4	9.51	NA	NA	NA	NA	NA	NA	0.129	0	0	2	NA	NA	NA	NA	NA	NA	NA	0	NA	0	NA	NA
Q91X58	Zfand2b	AN1-type zinc finger protein 2B	Mus musculus	1	1	AN1-type zinc finger protein 2B OS=Mus musculus GN=Zfand2b PE=1 SV=1	0	7.446	7.00389	1	1	1	1	257	27.9	6.93	NA	NA	NA	NA	NA	NA	0.122	0	0	1	NA	NA	NA	NA	NA	NA	NA	0	NA	0	NA	NA
Q80UY1	Carnmt1	Carnosine N-methyltransferase	Mus musculus	1	1	Carnosine N-methyltransferase OS=Mus musculus GN=Carnmt1 PE=1 SV=1	0	7.4	5.75	2	2	2	1	400	46.3	6.16	NA	NA	NA	NA	NA	NA	0.186	0	0	2	NA	NA	NA	NA	NA	NA	NA	0	NA	0	NA	NA
Q9D2P4	Urm1	Ubiquitin-related modifier 1	Mus musculus	1	1	Ubiquitin-related modifier 1 OS=Mus musculus GN=Urm1 PE=1 SV=1	0	7.39	14.8515	1	1	1	1	101	11.3	4.74	NA	NA	NA	NA	NA	NA	0.585	0	0	1	NA	NA	NA	NA	NA	NA	NA	0	NA	0	NA	NA
Q99LX5	Mmtag2	Multiple myeloma tumor-associated protein 2 homolog	Mus musculus	2	1	Multiple myeloma tumor-associated protein 2 homolog OS=Mus musculus GN=Mmtag2 PE=2 SV=1	0	7.309	5.38462	1	1	1	1	260	29.3	9.86	NA	NA	NA	NA	NA	NA	0.096	0	45	1	NA	NA	NA	NA	NA	NA	NA	0	NA	0	NA	NA
Q99KU1	Dhdds	Dehydrodolichyl diphosphate synthase complex subunit Dhdds	Mus musculus	2	1	Dehydrodolichyl diphosphate synthase complex subunit Dhdds OS=Mus musculus GN=Dhdds PE=2 SV=1	0	7.169	3.3033	1	1	1	1	333	38.5	8.31	NA	NA	NA	NA	NA	NA	0.08	0	0	1	NA	NA	NA	NA	NA	NA	NA	0	NA	0	NA	NA
Q91XD7	Creld1	Cysteine-rich with EGF-like domain protein 1	Mus musculus	1	1	Cysteine-rich with EGF-like domain protein 1 OS=Mus musculus GN=Creld1 PE=1 SV=1	0	7.114	3.33333	1	1	1	1	420	45.7	5.02	NA	NA	NA	NA	NA	NA	0.089	0	47	1	NA	NA	NA	NA	NA	NA	NA	0	NA	0	NA	NA
Q8R3D1	Tbc1d13	TBC1 domain family member 13	Mus musculus	1	1	TBC1 domain family member 13 OS=Mus musculus GN=Tbc1d13 PE=1 SV=1	0	7.082	4.25	1	1	1	1	400	46.4	5.36	NA	NA	NA	NA	NA	NA	0.072	0	0	1	NA	NA	NA	NA	NA	NA	NA	0	NA	0	NA	NA
P97931	Ung	Uracil-DNA glycosylase	Mus musculus	1	3	Uracil-DNA glycosylase OS=Mus musculus GN=Ung PE=1 SV=3	0	7.051	5.55556	1	1	1	1	306	33.9	9.61	NA	NA	NA	NA	NA	NA	0.11	0	0	1	NA	NA	NA	NA	NA	NA	NA	0	NA	0	NA	NA
Q8BHC7	Rhbdd1	Rhomboid-related protein 4	Mus musculus	1	1	Rhomboid-related protein 4 OS=Mus musculus GN=Rhbdd1 PE=1 SV=1	0	6.973	5.39683	1	1	1	1	315	35.8	9.09	NA	NA	NA	NA	NA	NA	0.179	0	41	1	NA	NA	NA	NA	NA	NA	NA	0	NA	0	NA	NA
P62342	Selenot	Selenoprotein T	Mus musculus	1	2	Selenoprotein T OS=Mus musculus GN=Selenot PE=1 SV=2	0	6.77	6.66667	1	1	1	1	195	22.3	8.6	NA	NA	NA	NA	NA	NA	0.179	0	0	1	NA	NA	NA	NA	NA	NA	NA	0	NA	0	NA	NA
O54786	Dffa	DNA fragmentation factor subunit alpha	Mus musculus	1	2	DNA fragmentation factor subunit alpha OS=Mus musculus GN=Dffa PE=1 SV=2	0	6.653	4.22961	1	1	1	1	331	36.6	4.91	NA	NA	NA	NA	NA	NA	0.105	0	0	1	NA	NA	NA	NA	NA	NA	NA	0	NA	0	NA	NA
Q99L85	Elp5	Elongator complex protein 5	Mus musculus	2	1	Elongator complex protein 5 OS=Mus musculus GN=Elp5 PE=2 SV=1	0	6.624	4.33333	1	1	1	1	300	33.5	5.49	NA	NA	NA	NA	NA	NA	0.136	0	46	1	NA	NA	NA	NA	NA	NA	NA	0	NA	0	NA	NA
Q9D4F8	Tubgcp4	Gamma-tubulin complex component 4	Mus musculus	1	2	Gamma-tubulin complex component 4 OS=Mus musculus GN=Tubgcp4 PE=1 SV=2	0	6.613	1.7991	1	1	1	1	667	76.1	6.65	NA	NA	NA	NA	NA	NA	0.053	0	0	1	NA	NA	NA	NA	NA	NA	NA	0	NA	0	NA	NA
Q9D3W4	Gpn3	GPN-loop GTPase 3	Mus musculus	2	1	GPN-loop GTPase 3 OS=Mus musculus GN=Gpn3 PE=2 SV=1	0	6.57	8.09859	1	1	1	1	284	32.8	4.53	NA	NA	NA	NA	NA	NA	0.194	0	0	1	NA	NA	NA	NA	NA	NA	NA	0	NA	0	NA	NA
Q548M4	Elovl1	Elongation of very long chain fatty acids protein 1	Mus musculus	1	1	Elongation of very long chain fatty acids protein 1 OS=Mus musculus GN=Elovl1 PE=1 SV=1	0	6.555	5.01792	1	1	1	1	279	32.7	9.63	NA	NA	NA	NA	NA	NA	0.212	0	0	1	NA	NA	NA	NA	NA	NA	NA	0	NA	0	NA	NA
F6RDM4	Gls	Glutaminase kidney isoform, mitochondrial (Fragment)	Mus musculus	1	1	Glutaminase kidney isoform, mitochondrial (Fragment) OS=Mus musculus GN=Gls PE=1 SV=1	0	6.521	14.6341	1	1	1	1	123	13.6	7.01	NA	NA	NA	NA	NA	NA	0.233	0	34	1	NA	NA	NA	NA	NA	NA	NA	0	NA	0	NA	NA
P58682	Tlr8	Toll-like receptor 8	Mus musculus	1	2	Toll-like receptor 8 OS=Mus musculus GN=Tlr8 PE=1 SV=2	0	6.507	3.19767	2	3	1	1	1032	119.3	7.31	NA	NA	NA	NA	NA	NA	0.101	0	27	2	NA	NA	NA	NA	NA	NA	NA	0	NA	0	NA	NA
Q9D1R2	Kti12	Protein KTI12 homolog	Mus musculus	1	1	Protein KTI12 homolog OS=Mus musculus GN=Kti12 PE=1 SV=1	0	6.487	6.26781	2	2	2	1	351	38.4	6.92	NA	NA	NA	NA	NA	NA	0.202	0	0	2	NA	NA	NA	NA	NA	NA	NA	0	NA	0	NA	NA
Q3V2X3	Il1rap	Putative uncharacterized protein	Mus musculus	2	1	Putative uncharacterized protein OS=Mus musculus GN=Il1rap PE=2 SV=1	0	6.48	1.60584	1	1	1	1	685	78.6	6.79	NA	NA	NA	NA	NA	NA	0.048	0	0	1	NA	NA	NA	NA	NA	NA	NA	0	NA	0	NA	NA
Q8CII2	Cdc123	Cell division cycle protein 123 homolog	Mus musculus	1	2	Cell division cycle protein 123 homolog OS=Mus musculus GN=Cdc123 PE=1 SV=2	0	6.433	4.16667	1	1	1	1	336	38.8	4.67	NA	NA	NA	NA	NA	NA	0.11	0	0	1	NA	NA	NA	NA	NA	NA	NA	0	NA	0	NA	NA
A0A1B0GSA5	Ddhd2	Phospholipase DDHD2	Mus musculus	1	1	Phospholipase DDHD2 OS=Mus musculus GN=Ddhd2 PE=1 SV=1	0	6.362	3.15068	3	3	3	1	730	82.1	5.77	NA	NA	NA	NA	NA	NA	0.155	0	0	3	NA	NA	NA	NA	NA	NA	NA	0	NA	0	NA	NA
Q9D6U8	Fam162a	Protein FAM162A	Mus musculus	1	1	Protein FAM162A OS=Mus musculus GN=Fam162a PE=1 SV=1	0	6.297	7.74194	2	2	2	1	155	17.7	9.88	NA	NA	NA	NA	NA	NA	0.425	0	0	2	NA	NA	NA	NA	NA	NA	NA	0	NA	0	NA	NA
Q4GX45	Paox	Peroxisomal N1-acetyl-spermine/spermidine	Mus musculus	2	1	Peroxisomal N1-acetyl-spermine/spermidine OS=Mus musculus GN=Paox PE=2 SV=1	0	6.297	3.1746	1	1	1	1	504	55.5	5.11	NA	NA	NA	NA	NA	NA	0.101	0	0	1	NA	NA	NA	NA	NA	NA	NA	0	NA	0	NA	NA
Q9DB91	Med29	Mediator of RNA polymerase II transcription subunit 29	Mus musculus	2	1	Mediator of RNA polymerase II transcription subunit 29 OS=Mus musculus GN=Med29 PE=2 SV=1	0	6.27	7.03518	1	1	1	1	199	21	6.29	NA	NA	NA	NA	NA	NA	0.233	0	0	1	NA	NA	NA	NA	NA	NA	NA	0	NA	0	NA	NA
Q6PIU9	1 SV	Uncharacterized protein FLJ45252 homolog	Mus musculus PE	2	NA	Uncharacterized protein FLJ45252 homolog OS=Mus musculus PE=1 SV=2	0	6.247	4.80226	1	1	1	1	354	37.7	5.07	NA	NA	NA	NA	NA	NA	0.116	0	57	1	NA	NA	NA	NA	NA	NA	NA	0	NA	0	NA	NA
O35427	Crcp	DNA-directed RNA polymerase III subunit RPC9	Mus musculus	2	1	DNA-directed RNA polymerase III subunit RPC9 OS=Mus musculus GN=Crcp PE=2 SV=1	0	6.194	11.4865	1	1	1	1	148	16.7	5	NA	NA	NA	NA	NA	NA	0.259	0	0	1	NA	NA	NA	NA	NA	NA	NA	0	NA	0	NA	NA
A0A1B0GR52	Bet1l	BET1-like protein (Fragment)	Mus musculus	4	1	BET1-like protein (Fragment) OS=Mus musculus GN=Bet1l PE=4 SV=1	0	6.183	11.3043	1	1	1	1	115	13.1	7.96	NA	NA	NA	NA	NA	NA	0.259	0	0	1	NA	NA	NA	NA	NA	NA	NA	0	NA	0	NA	NA
Q8VCA8	Scrn2	Secernin-2	Mus musculus	1	1	Secernin-2 OS=Mus musculus GN=Scrn2 PE=1 SV=1	0	6.126	4.47059	1	1	1	1	425	46.6	5.71	NA	NA	NA	NA	NA	NA	0.086	0	0	1	NA	NA	NA	NA	NA	NA	NA	0	NA	0	NA	NA
Q99PL6	Ubxn6	UBX domain-containing protein 6	Mus musculus	1	1	UBX domain-containing protein 6 OS=Mus musculus GN=Ubxn6 PE=1 SV=1	0	6.095	5.88235	3	3	3	1	442	49.8	8.54	NA	NA	NA	NA	NA	NA	0.218	0	0	3	NA	NA	NA	NA	NA	NA	NA	0	NA	0	NA	NA
Q3TXU5	Dhps	Deoxyhypusine synthase	Mus musculus	1	2	Deoxyhypusine synthase OS=Mus musculus GN=Dhps PE=1 SV=2	0	6.073	2.98103	1	1	1	1	369	40.6	5.67	NA	NA	NA	NA	NA	NA	0.096	0	0	1	NA	NA	NA	NA	NA	NA	NA	0	NA	0	NA	NA
Q61838	Pzp	Pregnancy zone protein	Mus musculus	1	3	Pregnancy zone protein OS=Mus musculus GN=Pzp PE=1 SV=3	0	6.005	1.07023	2	2	2	1	1495	165.7	6.68	NA	NA	NA	NA	NA	NA	0.054	0	0	2	NA	NA	NA	NA	NA	NA	NA	0	NA	0	NA	NA
P60824	Cirbp	Cold-inducible RNA-binding protein	Mus musculus	1	1	Cold-inducible RNA-binding protein OS=Mus musculus GN=Cirbp PE=1 SV=1	0	5.962	8.13953	1	1	1	1	172	18.6	9.61	NA	NA	NA	NA	NA	NA	0.122	0	0	1	NA	NA	NA	NA	NA	NA	NA	0	NA	0	NA	NA
Q8C6I2	Sdhaf2	Succinate dehydrogenase assembly factor 2, mitochondrial	Mus musculus	1	1	Succinate dehydrogenase assembly factor 2, mitochondrial OS=Mus musculus GN=Sdhaf2 PE=1 SV=1	0	5.954	10.9756	2	2	1	1	164	19.4	6.35	NA	NA	NA	NA	NA	NA	0.425	0	58	2	NA	NA	NA	NA	NA	NA	NA	0	NA	0	NA	NA
Q8R2R6	Mtg1	Mitochondrial ribosome-associated GTPase 1	Mus musculus	1	2	Mitochondrial ribosome-associated GTPase 1 OS=Mus musculus GN=Mtg1 PE=1 SV=2	0	5.849	3.68098	1	1	1	1	326	36.7	9.28	NA	NA	NA	NA	NA	NA	0.08	0	0	1	NA	NA	NA	NA	NA	NA	NA	0	NA	0	NA	NA
Q9ESX4	Zcchc17	Nucleolar protein of 40 kDa	Mus musculus	1	1	Nucleolar protein of 40 kDa OS=Mus musculus GN=Zcchc17 PE=1 SV=1	0	5.793	3.73444	1	2	1	1	241	27.5	9.63	NA	NA	NA	NA	NA	NA	0.245	0	22	1	NA	NA	NA	NA	NA	NA	NA	0	NA	0	NA	NA
A0A0R4J1G4	Rad51ap1	RAD51-associated protein 1	Mus musculus	1	1	RAD51-associated protein 1 OS=Mus musculus GN=Rad51ap1 PE=1 SV=1	0	5.783	5.34125	1	1	1	1	337	36.2	9.32	NA	NA	NA	NA	NA	NA	0.086	0	41	1	NA	NA	NA	NA	NA	NA	NA	0	NA	0	NA	NA
Q810S1	Mcub	Calcium uniporter regulatory subunit MCUb, mitochondrial	Mus musculus	1	1	Calcium uniporter regulatory subunit MCUb, mitochondrial OS=Mus musculus GN=Mcub PE=1 SV=1	0	5.77	3.76812	1	1	1	1	345	39.8	9.07	NA	NA	NA	NA	NA	NA	0.105	0	0	1	NA	NA	NA	NA	NA	NA	NA	0	NA	0	NA	NA
O88512	Ap1g2	AP-1 complex subunit gamma-like 2	Mus musculus	1	2	AP-1 complex subunit gamma-like 2 OS=Mus musculus GN=Ap1g2 PE=1 SV=2	0	5.745	1.76991	1	1	1	1	791	87.8	6.51	NA	NA	NA	NA	NA	NA	0.044	0	0	1	NA	NA	NA	NA	NA	NA	NA	0	NA	0	NA	NA
A2A791	Zmym4	Zinc finger MYM-type protein 4	Mus musculus	1	1	Zinc finger MYM-type protein 4 OS=Mus musculus GN=Zmym4 PE=1 SV=1	0	5.687	1.35571	2	2	2	1	1549	172.3	6.8	NA	NA	NA	NA	NA	NA	0.044	0	0	2	NA	NA	NA	NA	NA	NA	NA	0	NA	0	NA	NA
F6R7E8	Gm2663	Protein Gm2663	Mus musculus	3	1	Protein Gm2663 OS=Mus musculus GN=Gm2663 PE=3 SV=1	0	5.637	8.09717	1	1	1	1	247	26.6	6.93	NA	NA	NA	NA	NA	NA	0.179	0	0	1	NA	NA	NA	NA	NA	NA	NA	0	NA	0	NA	NA
Q78PG9	Ccdc25	Coiled-coil domain-containing protein 25	Mus musculus	1	1	Coiled-coil domain-containing protein 25 OS=Mus musculus GN=Ccdc25 PE=1 SV=1	0	5.631	8.65385	2	2	2	1	208	24.5	6.95	NA	NA	NA	NA	NA	NA	0.311	0	0	2	NA	NA	NA	NA	NA	NA	NA	0	NA	0	NA	NA
Q9DBB5	Eif4e3	Eukaryotic translation initiation factor 4E type 3	Mus musculus	1	1	Eukaryotic translation initiation factor 4E type 3 OS=Mus musculus GN=Eif4e3 PE=1 SV=1	0	5.571	7.24638	1	1	1	1	207	22.8	6.52	NA	NA	NA	NA	NA	NA	0.212	0	0	1	NA	NA	NA	NA	NA	NA	NA	0	NA	0	NA	NA
Q6NV99	Haus6	Protein Haus6	Mus musculus	1	1	Protein Haus6 OS=Mus musculus GN=Haus6 PE=1 SV=1	0	5.54	2.03644	2	2	2	1	933	105.5	6.67	NA	NA	NA	NA	NA	NA	0.056	0	38	2	NA	NA	NA	NA	NA	NA	NA	0	NA	0	NA	NA
Q8BUR9	Mzt1	Mitotic-spindle organizing protein 1	Mus musculus	1	1	Mitotic-spindle organizing protein 1 OS=Mus musculus GN=Mzt1 PE=1 SV=1	0	5.525	23.0769	1	1	1	1	78	8.1	4.78	NA	NA	NA	NA	NA	NA	0.468	0	0	1	NA	NA	NA	NA	NA	NA	NA	0	NA	0	NA	NA
Q3URD3	Slmap	Sarcolemmal membrane-associated protein	Mus musculus	1	2	Sarcolemmal membrane-associated protein OS=Mus musculus GN=Slmap PE=1 SV=2	0	5.495	1.53846	1	1	1	1	845	96.9	5.33	NA	NA	NA	NA	NA	NA	0.028	0	0	1	NA	NA	NA	NA	NA	NA	NA	0	NA	0	NA	NA
Q99M54	Cdca3	Cell division cycle-associated protein 3	Mus musculus	1	2	Cell division cycle-associated protein 3 OS=Mus musculus GN=Cdca3 PE=1 SV=2	0	5.495	6.76692	1	1	1	1	266	28.7	5.81	NA	NA	NA	NA	NA	NA	0.105	0	0	1	NA	NA	NA	NA	NA	NA	NA	0	NA	0	NA	NA
Q8VE98	Cd276	CD276 antigen	Mus musculus	1	1	CD276 antigen OS=Mus musculus GN=Cd276 PE=1 SV=1	0	5.487	3.16456	1	1	1	1	316	34	4.82	NA	NA	NA	NA	NA	NA	0.179	0	0	1	NA	NA	NA	NA	NA	NA	NA	0	NA	0	NA	NA
A2A7F7	Mthfr	Methylenetetrahydrofolate reductase	Mus musculus	1	1	Methylenetetrahydrofolate reductase OS=Mus musculus GN=Mthfr PE=1 SV=1	0	5.471	1.58273	1	1	1	1	695	78.9	5.48	NA	NA	NA	NA	NA	NA	0.046	0	0	1	NA	NA	NA	NA	NA	NA	NA	0	NA	0	NA	NA
Q99M08	1 SV	Uncharacterized protein C4orf3 homolog	Mus musculus PE	1	NA	Uncharacterized protein C4orf3 homolog OS=Mus musculus PE=1 SV=1	0	5.43	21.5385	1	1	1	1	65	7.4	5.24	NA	NA	NA	NA	NA	NA	0.778	0	64	1	NA	NA	NA	NA	NA	NA	NA	0	NA	0	NA	NA
Q91V76	1 SV	Ester hydrolase C11orf54 homolog	Mus musculus PE	1	NA	Ester hydrolase C11orf54 homolog OS=Mus musculus PE=1 SV=1	0	5.361	6.66667	2	2	2	1	315	35	6.29	NA	NA	NA	NA	NA	NA	0.259	0	0	2	NA	NA	NA	NA	NA	NA	NA	0	NA	0	NA	NA
Q8BLY2	Tarsl2	Probable threonine--tRNA ligase 2, cytoplasmic	Mus musculus	1	1	Probable threonine--tRNA ligase 2, cytoplasmic OS=Mus musculus GN=Tarsl2 PE=1 SV=1	0	5.354	3.03797	3	5	1	1	790	91.3	7.53	NA	NA	NA	NA	NA	NA	0.118	0	19	3	NA	NA	NA	NA	NA	NA	NA	0	NA	0	NA	NA
Q9EST3	Eif4enif1	Eukaryotic translation initiation factor 4E transporter	Mus musculus	1	2	Eukaryotic translation initiation factor 4E transporter OS=Mus musculus GN=Eif4enif1 PE=1 SV=2	0	5.334	1.93286	1	1	1	1	983	107.9	7.74	NA	NA	NA	NA	NA	NA	0.038	0	0	1	NA	NA	NA	NA	NA	NA	NA	0	NA	0	NA	NA
Q9D114	Hddc3	Guanosine-3',5'-bis(diphosphate) 3'-pyrophosphohydrolase MESH1	Mus musculus	1	1	Guanosine-3',5'-bis(diphosphate) 3'-pyrophosphohydrolase MESH1 OS=Mus musculus GN=Hddc3 PE=1 SV=1	0	5.332	7.82123	1	1	1	1	179	20.2	5.96	NA	NA	NA	NA	NA	NA	0.179	0	0	1	NA	NA	NA	NA	NA	NA	NA	0	NA	0	NA	NA
Q9Z255	Ube2a	Ubiquitin-conjugating enzyme E2 A	Mus musculus	1	1	Ubiquitin-conjugating enzyme E2 A OS=Mus musculus GN=Ube2a PE=1 SV=1	0	5.291	6.57895	1	1	1	1	152	17.3	5.15	NA	NA	NA	NA	NA	NA	0.334	0	0	1	NA	NA	NA	NA	NA	NA	NA	0	NA	0	NA	NA
Q8BFR6	Zfand1	AN1-type zinc finger protein 1	Mus musculus	1	1	AN1-type zinc finger protein 1 OS=Mus musculus GN=Zfand1 PE=1 SV=1	0	5.255	5.59701	1	1	1	1	268	30.2	8.1	NA	NA	NA	NA	NA	NA	0.089	0	0	1	NA	NA	NA	NA	NA	NA	NA	0	NA	0	NA	NA
D3YXK1	Samd1	Atherin	Mus musculus	1	1	Atherin OS=Mus musculus GN=Samd1 PE=1 SV=1	0	5.203	2.11946	1	1	1	1	519	54.5	7.47	NA	NA	NA	NA	NA	NA	0.064	0	0	1	NA	NA	NA	NA	NA	NA	NA	0	NA	0	NA	NA
Q3TSG4	Alkbh5	RNA demethylase ALKBH5	Mus musculus	1	2	RNA demethylase ALKBH5 OS=Mus musculus GN=Alkbh5 PE=1 SV=2	0	5.175	2.27848	1	1	1	1	395	44.4	9.09	NA	NA	NA	NA	NA	NA	0.072	0	0	1	NA	NA	NA	NA	NA	NA	NA	0	NA	0	NA	NA
Q3UA94	Rngtt	mRNA-capping enzyme	Mus musculus	1	1	mRNA-capping enzyme OS=Mus musculus GN=Rngtt PE=1 SV=1	0	5.165	2.34506	1	1	1	1	597	68.6	8.16	NA	NA	NA	NA	NA	NA	0.042	0	0	1	NA	NA	NA	NA	NA	NA	NA	0	NA	0	NA	NA
O35242	Nsmaf	Protein FAN	Mus musculus	1	2	Protein FAN OS=Mus musculus GN=Nsmaf PE=1 SV=2	0.001	5.074	1.63043	1	1	1	1	920	104.5	5.91	NA	NA	NA	NA	NA	NA	0.039	0	0	1	NA	NA	NA	NA	NA	NA	NA	0	NA	0	NA	NA
Q3TQB2	Foxred1	FAD-dependent oxidoreductase domain-containing protein 1	Mus musculus	1	1	FAD-dependent oxidoreductase domain-containing protein 1 OS=Mus musculus GN=Foxred1 PE=1 SV=1	0.001	5.067	2.46407	1	1	1	1	487	54.1	7.53	NA	NA	NA	NA	NA	NA	0.075	0	0	1	NA	NA	NA	NA	NA	NA	NA	0	NA	0	NA	NA
M0QWK1	Ndfip2	NEDD4 family-interacting protein 2	Mus musculus	1	1	NEDD4 family-interacting protein 2 OS=Mus musculus GN=Ndfip2 PE=1 SV=1	0.001	5.053	4.14201	1	1	1	1	338	36.5	5.31	NA	NA	NA	NA	NA	NA	0.136	0	0	1	NA	NA	NA	NA	NA	NA	NA	0	NA	0	NA	NA
Q8BP71	Rbfox2	RNA binding protein fox-1 homolog 2	Mus musculus	1	2	RNA binding protein fox-1 homolog 2 OS=Mus musculus GN=Rbfox2 PE=1 SV=2	0.001	5.019	6.68151	2	2	2	1	449	47.3	6.55	NA	NA	NA	NA	NA	NA	0.233	0	0	2	NA	NA	NA	NA	NA	NA	NA	0	NA	0	NA	NA
E9PYK3	Parp4	Poly [ADP-ribose] polymerase	Mus musculus	1	1	Poly [ADP-ribose] polymerase OS=Mus musculus GN=Parp4 PE=1 SV=1	0.001	4.985	0.558659	1	1	1	1	1969	216	6.07	NA	NA	NA	NA	NA	NA	0.019	0	0	1	NA	NA	NA	NA	NA	NA	NA	0	NA	0	NA	NA
A0A0R4J0L5	Cog6	Conserved oligomeric Golgi complex subunit 6	Mus musculus	1	1	Conserved oligomeric Golgi complex subunit 6 OS=Mus musculus GN=Cog6 PE=1 SV=1	0.001	4.939	1.36986	1	1	1	1	657	73	6.14	NA	NA	NA	NA	NA	NA	0.049	0	0	1	NA	NA	NA	NA	NA	NA	NA	0	NA	0	NA	NA
Q69Z99	Znf512	Zinc finger protein 512	Mus musculus	2	2	Zinc finger protein 512 OS=Mus musculus GN=Znf512 PE=2 SV=2	0.001	4.889	2.31317	1	1	1	1	562	63.9	9.51	NA	NA	NA	NA	NA	NA	0.051	0	0	1	NA	NA	NA	NA	NA	NA	NA	0	NA	0	NA	NA
Q08EC4	Cass4	Cas scaffolding protein family member 4	Mus musculus	1	1	Cas scaffolding protein family member 4 OS=Mus musculus GN=Cass4 PE=1 SV=1	0.001	4.877	2.11443	1	1	1	1	804	88.6	7.06	NA	NA	NA	NA	NA	NA	0.034	0	0	1	NA	NA	NA	NA	NA	NA	NA	0	NA	0	NA	NA
P48760	Fpgs	Folylpolyglutamate synthase, mitochondrial	Mus musculus	1	3	Folylpolyglutamate synthase, mitochondrial OS=Mus musculus GN=Fpgs PE=1 SV=3	0.001	4.871	1.70358	1	1	1	1	587	64.9	8.16	NA	NA	NA	NA	NA	NA	0.062	0	0	1	NA	NA	NA	NA	NA	NA	NA	0	NA	0	NA	NA
Q8VC51	Wrap53	Telomerase Cajal body protein 1	Mus musculus	2	1	Telomerase Cajal body protein 1 OS=Mus musculus GN=Wrap53 PE=2 SV=1	0.001	4.868	3.38346	1	1	1	1	532	58.1	4.48	NA	NA	NA	NA	NA	NA	0.105	0	0	1	NA	NA	NA	NA	NA	NA	NA	0	NA	0	NA	NA
Q9QZU9	Ube2l6	Ubiquitin/ISG15-conjugating enzyme E2 L6	Mus musculus	1	3	Ubiquitin/ISG15-conjugating enzyme E2 L6 OS=Mus musculus GN=Ube2l6 PE=1 SV=3	0.001	4.862	9.15033	2	3	2	1	153	17.8	8.09	NA	NA	NA	NA	NA	NA	0.701	0	0	2	NA	NA	NA	NA	NA	NA	NA	0	NA	0	NA	NA
Q9D198	Syf2	Pre-mRNA-splicing factor SYF2	Mus musculus	2	1	Pre-mRNA-splicing factor SYF2 OS=Mus musculus GN=Syf2 PE=2 SV=1	0.001	4.845	4.54545	1	1	1	1	242	28.7	8.66	NA	NA	NA	NA	NA	NA	0.129	0	0	1	NA	NA	NA	NA	NA	NA	NA	0	NA	0	NA	NA
Q9Z248	Aebp2	Zinc finger protein AEBP2	Mus musculus	1	2	Zinc finger protein AEBP2 OS=Mus musculus GN=Aebp2 PE=1 SV=2	0.001	4.843	2.38095	1	1	1	1	504	52.9	5.33	NA	NA	NA	NA	NA	NA	0.086	0	41	1	NA	NA	NA	NA	NA	NA	NA	0	NA	0	NA	NA
E9PUK2	Adck5	Uncharacterized aarF domain-containing protein kinase 5	Mus musculus	1	1	Uncharacterized aarF domain-containing protein kinase 5 OS=Mus musculus GN=Adck5 PE=1 SV=1	0.001	4.824	2.06186	1	1	1	1	582	66.6	8.76	NA	NA	NA	NA	NA	NA	0.046	0	0	1	NA	NA	NA	NA	NA	NA	NA	0	NA	0	NA	NA
D3Z357	Whsc1l1	Histone-lysine N-methyltransferase NSD3	Mus musculus	1	1	Histone-lysine N-methyltransferase NSD3 OS=Mus musculus GN=Whsc1l1 PE=1 SV=1	0.001	4.816	1.72891	1	1	1	1	1446	161.5	8.27	NA	NA	NA	NA	NA	NA	0.023	0	0	1	NA	NA	NA	NA	NA	NA	NA	0	NA	0	NA	NA
Q91WD0	Gpr108	Protein GPR108	Mus musculus	1	1	Protein GPR108 OS=Mus musculus GN=Gpr108 PE=1 SV=1	0.001	4.794	1.93322	1	1	1	1	569	63.9	7.56	NA	NA	NA	NA	NA	NA	0.062	0	0	1	NA	NA	NA	NA	NA	NA	NA	0	NA	0	NA	NA
Q8K2A8	Alg3	Dol-P-Man:Man(5)GlcNAc(2)-PP-Dol alpha-1,3-mannosyltransferase	Mus musculus	1	2	Dol-P-Man:Man(5)GlcNAc(2)-PP-Dol alpha-1,3-mannosyltransferase OS=Mus musculus GN=Alg3 PE=1 SV=2	0.001	4.784	3.19635	1	2	1	1	438	50.2	9.2	NA	NA	NA	NA	NA	NA	0.202	0	48	1	NA	NA	NA	NA	NA	NA	NA	0	NA	0	NA	NA
B9EJ22	Pms2	Mismatch repair endonuclease PMS2	Mus musculus	1	1	Mismatch repair endonuclease PMS2 OS=Mus musculus GN=Pms2 PE=1 SV=1	0.001	4.677	1.6298	1	1	1	1	859	95.2	7.02	NA	NA	NA	NA	NA	NA	0.04	0	36	1	NA	NA	NA	NA	NA	NA	NA	0	NA	0	NA	NA
Q3THL5	lo	Protein pelota homolog	Mus musculus	2	1	Protein pelota homolog OS=Mus musculus GN=Pelo PE=2 SV=1	0.001	4.676	2.85714	1	1	1	1	385	43.3	5.99	NA	NA	NA	NA	NA	NA	0.07	0	0	1	NA	NA	NA	NA	NA	NA	NA	0	NA	0	NA	NA
Q9D312	Krt20	Keratin, type I cytoskeletal 20	Mus musculus	1	1	Keratin, type I cytoskeletal 20 OS=Mus musculus GN=Krt20 PE=1 SV=1	0.001	4.645	3.48028	2	2	1	1	431	49	5.38	NA	NA	NA	NA	NA	NA	0.119	0	0	2	NA	NA	NA	NA	NA	NA	NA	0	NA	0	NA	NA
Q0PD32	Rab23	Rab23	Mus musculus	2	1	Rab23 OS=Mus musculus GN=Rab23 PE=2 SV=1	0.001	4.543	6.75105	1	1	1	1	237	26.7	6.79	NA	NA	NA	NA	NA	NA	0.122	0	0	1	NA	NA	NA	NA	NA	NA	NA	0	NA	0	NA	NA
E9PZS5	Exog	Nuclease EXOG, mitochondrial	Mus musculus	1	1	Nuclease EXOG, mitochondrial OS=Mus musculus GN=Exog PE=1 SV=1	0.001	4.493	6.37755	2	2	1	1	392	43.6	7.94	NA	NA	NA	NA	NA	NA	0.166	0	31	2	NA	NA	NA	NA	NA	NA	NA	0	NA	0	NA	NA
Q3TVP5	Fam105a	Inactive ubiquitin thioesterase FAM105A	Mus musculus	1	1	Inactive ubiquitin thioesterase FAM105A OS=Mus musculus GN=Fam105a PE=1 SV=1	0.001	4.479	3.39943	1	1	1	1	353	41.5	9.22	NA	NA	NA	NA	NA	NA	0.086	0	0	1	NA	NA	NA	NA	NA	NA	NA	0	NA	0	NA	NA
A0A1L1STC6	Syne1	Nesprin-1	Mus musculus	4	1	Nesprin-1 OS=Mus musculus GN=Syne1 PE=4 SV=1	0.001	4.453	0.250028	3	4	2	1	8799	1009.3	5.58	NA	NA	NA	NA	NA	NA	0.009	0	0	3	NA	NA	NA	NA	NA	NA	NA	0	NA	0	NA	NA
Q9CW79	Golga1	Golgin subfamily A member 1	Mus musculus	1	2	Golgin subfamily A member 1 OS=Mus musculus GN=Golga1 PE=1 SV=2	0.001	4.432	2.11082	1	1	1	1	758	87.3	5.52	NA	NA	NA	NA	NA	NA	0.033	0	0	1	NA	NA	NA	NA	NA	NA	NA	0	NA	0	NA	NA
Q6R5N8	Tlr13	Toll-like receptor 13	Mus musculus	1	1	Toll-like receptor 13 OS=Mus musculus GN=Tlr13 PE=1 SV=1	0.001	4.43	1.91726	2	2	2	1	991	114.4	8.63	NA	NA	NA	NA	NA	NA	0.061	0	17	2	NA	NA	NA	NA	NA	NA	NA	0	NA	0	NA	NA
Q3U7U3	Fbxo7	F-box only protein 7	Mus musculus	1	2	F-box only protein 7 OS=Mus musculus GN=Fbxo7 PE=1 SV=2	0.001	4.404	7.45698	2	2	2	1	523	57.6	5.83	NA	NA	NA	NA	NA	NA	0.222	0	0	2	NA	NA	NA	NA	NA	NA	NA	0	NA	0	NA	NA
P33215	Nedd1	Protein NEDD1	Mus musculus	1	2	Protein NEDD1 OS=Mus musculus GN=Nedd1 PE=1 SV=2	0.001	4.385	1.81818	1	1	1	1	660	71.2	7.84	NA	NA	NA	NA	NA	NA	0.048	0	0	1	NA	NA	NA	NA	NA	NA	NA	0	NA	0	NA	NA
Q9CQ45	Nenf	Neudesin	Mus musculus	1	1	Neudesin OS=Mus musculus GN=Nenf PE=1 SV=1	0.001	4.375	12.2807	2	2	2	1	171	18.9	5.27	NA	NA	NA	NA	NA	NA	0.389	0	0	2	NA	NA	NA	NA	NA	NA	NA	0	NA	0	NA	NA
Q5U4C3	Scaf1	Splicing factor, arginine/serine-rich 19	Mus musculus	1	1	Splicing factor, arginine/serine-rich 19 OS=Mus musculus GN=Scaf1 PE=1 SV=1	0.001	4.37	1.99045	3	3	1	1	1256	133.8	9.45	NA	NA	NA	NA	NA	NA	0.091	0	0	3	NA	NA	NA	NA	NA	NA	NA	0	NA	0	NA	NA
Q9D3P8	Plgrkt	Plasminogen receptor (KT)	Mus musculus	1	1	Plasminogen receptor (KT) OS=Mus musculus GN=Plgrkt PE=1 SV=1	0.002	4.349	6.80272	1	1	1	1	147	17.3	9.5	NA	NA	NA	NA	NA	NA	0.179	0	0	1	NA	NA	NA	NA	NA	NA	NA	0	NA	0	NA	NA
Q8BU88	Mrpl22	39S ribosomal protein L22, mitochondrial	Mus musculus	1	1	39S ribosomal protein L22, mitochondrial OS=Mus musculus GN=Mrpl22 PE=1 SV=1	0.002	4.322	6.31068	1	1	1	1	206	23.8	9.86	NA	NA	NA	NA	NA	NA	0.116	0	0	1	NA	NA	NA	NA	NA	NA	NA	0	NA	0	NA	NA
Q8BVW3	Trim14	Tripartite motif-containing protein 14	Mus musculus	1	2	Tripartite motif-containing protein 14 OS=Mus musculus GN=Trim14 PE=1 SV=2	0.002	4.266	2.95455	1	1	1	1	440	49.6	7.93	NA	NA	NA	NA	NA	NA	0.062	0	0	1	NA	NA	NA	NA	NA	NA	NA	0	NA	0	NA	NA
G5E8C4	Tmtc3	MCG142017, isoform CRA_a	Mus musculus	1	1	MCG142017, isoform CRA_a OS=Mus musculus GN=Tmtc3 PE=1 SV=1	0.002	4.26	2.5	2	2	1	1	920	104.1	8.53	NA	NA	NA	NA	NA	NA	0.032	0	0	2	NA	NA	NA	NA	NA	NA	NA	0	NA	0	NA	NA
Q9JJ66	Cdc20	Cell division cycle protein 20 homolog	Mus musculus	1	2	Cell division cycle protein 20 homolog OS=Mus musculus GN=Cdc20 PE=1 SV=2	0.002	4.259	2.00401	1	1	1	1	499	54.8	9.16	NA	NA	NA	NA	NA	NA	0.066	0	23	1	NA	NA	NA	NA	NA	NA	NA	0	NA	0	NA	NA
O35566	Cd151	CD151 antigen	Mus musculus	1	2	CD151 antigen OS=Mus musculus GN=Cd151 PE=1 SV=2	0.002	4.21	3.95257	1	1	1	1	253	28.2	7.47	NA	NA	NA	NA	NA	NA	0.136	0	0	1	NA	NA	NA	NA	NA	NA	NA	0	NA	0	NA	NA
Q80YR9	Rbm12b1	RNA-binding protein 12B-A	Mus musculus	1	2	RNA-binding protein 12B-A OS=Mus musculus GN=Rbm12b1 PE=1 SV=2	0.002	4.167	1.43541	1	2	1	1	836	96.5	8.07	NA	NA	NA	NA	NA	NA	0.028	0	0	1	NA	NA	NA	NA	NA	NA	NA	0	NA	0	NA	NA
A0A0R4J0W0	Klhdc3	Kelch domain containing 3, isoform CRA_a	Mus musculus	1	1	Kelch domain containing 3, isoform CRA_a OS=Mus musculus GN=Klhdc3 PE=1 SV=1	0.002	4.125	4.45026	1	1	1	1	382	43	8.09	NA	NA	NA	NA	NA	NA	0.086	0	0	1	NA	NA	NA	NA	NA	NA	NA	0	NA	0	NA	NA
Q3USZ8	1 SV	Deleted in autism protein 1 homolog	Mus musculus PE	2	NA	Deleted in autism protein 1 homolog OS=Mus musculus PE=1 SV=2	0.002	4.105	2.55814	1	2	1	1	430	49.4	8.63	NA	NA	NA	NA	NA	NA	0.066	0	0	1	NA	NA	NA	NA	NA	NA	NA	0	NA	0	NA	NA
J3QN94	Trim26	Tripartite motif-containing protein 26	Mus musculus	1	1	Tripartite motif-containing protein 26 OS=Mus musculus GN=Trim26 PE=1 SV=1	0.002	4.099	1.65138	1	1	1	1	545	62.7	5.07	NA	NA	NA	NA	NA	NA	0.055	0	0	1	NA	NA	NA	NA	NA	NA	NA	0	NA	0	NA	NA
B2RU54	Tmem104	Transmembrane protein 104	Mus musculus	2	1	Transmembrane protein 104 OS=Mus musculus GN=Tmem104 PE=2 SV=1	0.002	4.085	2.21774	1	1	1	1	496	55.8	7.12	NA	NA	NA	NA	NA	NA	0.096	0	0	1	NA	NA	NA	NA	NA	NA	NA	0	NA	0	NA	NA
Q8BHA3	Dtd2	Probable D-tyrosyl-tRNA(Tyr) deacylase 2	Mus musculus	1	1	Probable D-tyrosyl-tRNA(Tyr) deacylase 2 OS=Mus musculus GN=Dtd2 PE=1 SV=1	0.002	4.076	5.95238	1	1	1	1	168	18.2	7.91	NA	NA	NA	NA	NA	NA	0.166	0	0	1	NA	NA	NA	NA	NA	NA	NA	0	NA	0	NA	NA
Q3V2E0	Try5	Putative uncharacterized protein	Mus musculus	2	1	Putative uncharacterized protein OS=Mus musculus GN=Try5 PE=2 SV=1	0.002	4.044	7.84314	1	1	1	1	255	27.1	6.73	NA	NA	NA	NA	NA	NA	0.179	0	0	1	NA	NA	NA	NA	NA	NA	NA	0	NA	0	NA	NA
Q62101	Prkd1	Serine/threonine-protein kinase D1	Mus musculus	1	2	Serine/threonine-protein kinase D1 OS=Mus musculus GN=Prkd1 PE=1 SV=2	0.002	4.043	1.63399	1	1	1	1	918	102	6.58	NA	NA	NA	NA	NA	NA	0.04	0	38	1	NA	NA	NA	NA	NA	NA	NA	0	NA	0	NA	NA
Q3UDU6	Tbc1d17	Putative uncharacterized protein	Mus musculus	2	1	Putative uncharacterized protein OS=Mus musculus GN=Tbc1d17 PE=2 SV=1	0.002	4.035	1.68712	1	1	1	1	652	73.7	5.3	NA	NA	NA	NA	NA	NA	0.055	0	36	1	NA	NA	NA	NA	NA	NA	NA	0	NA	0	NA	NA
Q8VDV8	Mitd1	MIT domain-containing protein 1	Mus musculus	1	1	MIT domain-containing protein 1 OS=Mus musculus GN=Mitd1 PE=1 SV=1	0.002	3.988	6.0241	1	1	1	1	249	28.8	8.06	NA	NA	NA	NA	NA	NA	0.122	0	0	1	NA	NA	NA	NA	NA	NA	NA	0	NA	0	NA	NA
Q8K2W5	Ephx1	Epoxide hydrolase	Mus musculus	2	1	Epoxide hydrolase OS=Mus musculus GN=Ephx1 PE=2 SV=1	0.002	3.962	3.51648	2	2	2	1	455	52.5	7.88	NA	NA	NA	NA	NA	NA	0.141	0	0	2	NA	NA	NA	NA	NA	NA	NA	0	NA	0	NA	NA
Q8C108	Polr3f	Putative uncharacterized protein	Mus musculus	2	1	Putative uncharacterized protein OS=Mus musculus GN=Polr3f PE=2 SV=1	0.002	3.96	3.16456	1	1	1	1	316	35.7	6.33	NA	NA	NA	NA	NA	NA	0.096	0	0	1	NA	NA	NA	NA	NA	NA	NA	0	NA	0	NA	NA
Q5QGZ6	Rai1	Retinoic acid induced 1	Mus musculus	2	1	Retinoic acid induced 1 OS=Mus musculus GN=Rai1 PE=2 SV=1	0.002	3.956	0.688195	1	1	1	1	1889	201.4	8.73	NA	NA	NA	NA	NA	NA	0.02	0	30	1	NA	NA	NA	NA	NA	NA	NA	0	NA	0	NA	NA
Q3TJP2	3110043O21Rik	Putative uncharacterized protein	Mus musculus	2	1	Putative uncharacterized protein OS=Mus musculus GN=3110043O21Rik PE=2 SV=1	0.002	3.949	3.5343	2	2	2	1	481	54.2	5.99	NA	NA	NA	NA	NA	NA	0.166	0	0	2	NA	NA	NA	NA	NA	NA	NA	0	NA	0	NA	NA
Q6RUT5	Tce7	T-complex expressed 7	Mus musculus	4	1	T-complex expressed 7 OS=Mus musculus GN=Tce7 PE=4 SV=1	0.002	3.944	3.22581	1	1	1	1	341	37.6	7.03	NA	NA	NA	NA	NA	NA	0.105	0	0	1	NA	NA	NA	NA	NA	NA	NA	0	NA	0	NA	NA
Q9CZ92	Cenpp	Centromere protein P	Mus musculus	2	1	Centromere protein P OS=Mus musculus GN=Cenpp PE=2 SV=1	0.002	3.932	4.54545	1	1	1	1	286	33.3	5.25	NA	NA	NA	NA	NA	NA	0.089	0	0	1	NA	NA	NA	NA	NA	NA	NA	0	NA	0	NA	NA
Q9JIB0	Rangrf	Ran guanine nucleotide release factor	Mus musculus	1	1	Ran guanine nucleotide release factor OS=Mus musculus GN=Rangrf PE=1 SV=1	0.002	3.903	6.48649	1	1	1	1	185	20.4	5.45	NA	NA	NA	NA	NA	NA	0.259	0	0	1	NA	NA	NA	NA	NA	NA	NA	0	NA	0	NA	NA
Q791T5	Mtch1	Mitochondrial carrier homolog 1	Mus musculus	1	1	Mitochondrial carrier homolog 1 OS=Mus musculus GN=Mtch1 PE=1 SV=1	0.002	3.878	5.39846	2	2	2	1	389	41.5	9.32	NA	NA	NA	NA	NA	NA	0.186	0	25	2	NA	NA	NA	NA	NA	NA	NA	0	NA	0	NA	NA
Q8R3W2	0610009B22Rik	MCG6979, isoform CRA_a	Mus musculus	2	1	MCG6979, isoform CRA_a OS=Mus musculus GN=0610009B22Rik PE=2 SV=1	0.002	3.858	5.71429	1	1	1	1	140	16.4	6.61	NA	NA	NA	NA	NA	NA	0.194	0	20	1	NA	NA	NA	NA	NA	NA	NA	0	NA	0	NA	NA
Q8BGV0	Nars2	Probable asparagine--tRNA ligase, mitochondrial	Mus musculus	1	1	Probable asparagine--tRNA ligase, mitochondrial OS=Mus musculus GN=Nars2 PE=1 SV=1	0.002	3.856	2.30608	1	1	1	1	477	53.9	7.36	NA	NA	NA	NA	NA	NA	0.066	0	0	1	NA	NA	NA	NA	NA	NA	NA	0	NA	0	NA	NA
Q3V3X3	Tfdp1	MCG3705, isoform CRA_c	Mus musculus	1	1	MCG3705, isoform CRA_c OS=Mus musculus GN=Tfdp1 PE=1 SV=1	0.002	3.819	2.68293	1	1	1	1	410	45.2	6.1	NA	NA	NA	NA	NA	NA	0.122	0	0	1	NA	NA	NA	NA	NA	NA	NA	0	NA	0	NA	NA
H3BJL0	Apobec3	DNA dC->dU-editing enzyme APOBEC-3	Mus musculus	1	1	DNA dC->dU-editing enzyme APOBEC-3 OS=Mus musculus GN=Apobec3 PE=1 SV=1	0.002	3.802	2.04545	1	1	1	1	440	52.2	9.09	NA	NA	NA	NA	NA	NA	0.066	0	0	1	NA	NA	NA	NA	NA	NA	NA	0	NA	0	NA	NA
Q99KS2	Ngrn	Neugrin	Mus musculus	2	3	Neugrin OS=Mus musculus GN=Ngrn PE=2 SV=3	0.003	3.759	4.43686	1	1	1	1	293	32.4	8.9	NA	NA	NA	NA	NA	NA	0.105	0	0	1	NA	NA	NA	NA	NA	NA	NA	0	NA	0	NA	NA
Q3TLN2	Apobec1	Putative uncharacterized protein	Mus musculus	2	1	Putative uncharacterized protein OS=Mus musculus GN=Apobec1 PE=2 SV=1	0.003	3.758	6.11354	1	1	1	1	229	27.5	8.53	NA	NA	NA	NA	NA	NA	0.145	0	0	1	NA	NA	NA	NA	NA	NA	NA	0	NA	0	NA	NA
Q9QXV1	Cbx8	Chromobox protein homolog 8	Mus musculus	1	1	Chromobox protein homolog 8 OS=Mus musculus GN=Cbx8 PE=1 SV=1	0.003	3.755	5.24862	2	2	2	1	362	39.8	9.94	NA	NA	NA	NA	NA	NA	0.15	0	25	2	NA	NA	NA	NA	NA	NA	NA	0	NA	0	NA	NA
Q8BN82	Slc17a5	Sialin	Mus musculus	1	2	Sialin OS=Mus musculus GN=Slc17a5 PE=1 SV=2	0.003	3.745	1.81818	1	1	1	1	495	54.3	7.66	NA	NA	NA	NA	NA	NA	0.11	0	0	1	NA	NA	NA	NA	NA	NA	NA	0	NA	0	NA	NA
F6X4N5	Stx16	Syntaxin-16	Mus musculus	1	1	Syntaxin-16 OS=Mus musculus GN=Stx16 PE=1 SV=1	0.003	3.737	3.36391	1	1	1	1	327	37.1	5.86	NA	NA	NA	NA	NA	NA	0.11	0	0	1	NA	NA	NA	NA	NA	NA	NA	0	NA	0	NA	NA
P97479	Myo7a	Unconventional myosin-VIIa	Mus musculus	1	2	Unconventional myosin-VIIa OS=Mus musculus GN=Myo7a PE=1 SV=2	0.003	3.713	1.12867	1	1	1	1	2215	254.8	8.54	NA	NA	NA	NA	NA	NA	0.013	0	0	1	NA	NA	NA	NA	NA	NA	NA	0	NA	0	NA	NA
E9Q7E2	Arid2	Protein Arid2	Mus musculus	1	1	Protein Arid2 OS=Mus musculus GN=Arid2 PE=1 SV=1	0.003	3.691	0.547046	1	1	1	1	1828	195.9	7.47	NA	NA	NA	NA	NA	NA	0.025	0	19	1	NA	NA	NA	NA	NA	NA	NA	0	NA	0	NA	NA
O88668	Creg1	Protein CREG1	Mus musculus	1	1	Protein CREG1 OS=Mus musculus GN=Creg1 PE=1 SV=1	0.003	3.671	8.18182	1	1	1	1	220	24.4	6.42	NA	NA	NA	NA	NA	NA	0.179	0	0	1	NA	NA	NA	NA	NA	NA	NA	0	NA	0	NA	NA
S4R299	Zfp236	Protein Zfp236	Mus musculus	4	1	Protein Zfp236 OS=Mus musculus GN=Zfp236 PE=4 SV=1	0.003	3.666	0.974553	2	2	1	1	1847	202.7	8.02	NA	NA	NA	NA	NA	NA	0.041	0	0	2	NA	NA	NA	NA	NA	NA	NA	0	NA	0	NA	NA
Q3UB74	Tbrg1	Transforming growth factor beta regulator 1	Mus musculus	1	2	Transforming growth factor beta regulator 1 OS=Mus musculus GN=Tbrg1 PE=1 SV=2	0.003	3.66	2.70936	1	1	1	1	406	44.9	7.59	NA	NA	NA	NA	NA	NA	0.145	0	0	1	NA	NA	NA	NA	NA	NA	NA	0	NA	0	NA	NA
P11930	Nudt19	Nucleoside diphosphate-linked moiety X motif 19	Mus musculus	1	2	Nucleoside diphosphate-linked moiety X motif 19 OS=Mus musculus GN=Nudt19 PE=1 SV=2	0.003	3.658	3.92157	1	1	1	1	357	40.3	6.68	NA	NA	NA	NA	NA	NA	0.083	0	0	1	NA	NA	NA	NA	NA	NA	NA	0	NA	0	NA	NA
Q6PJN8	Dalrd3	DALR anticodon-binding domain-containing protein 3	Mus musculus	2	1	DALR anticodon-binding domain-containing protein 3 OS=Mus musculus GN=Dalrd3 PE=2 SV=1	0.003	3.658	1.85874	1	1	1	1	538	58.7	8.15	NA	NA	NA	NA	NA	NA	0.062	0	0	1	NA	NA	NA	NA	NA	NA	NA	0	NA	0	NA	NA
P42867	Dpagt1	UDP-N-acetylglucosamine--dolichyl-phosphate N-acetylglucosaminephosphotransferase	Mus musculus	1	2	UDP-N-acetylglucosamine--dolichyl-phosphate N-acetylglucosaminephosphotransferase OS=Mus musculus GN=Dpagt1 PE=1 SV=2	0.003	3.637	3.65854	2	2	2	1	410	46.4	7.87	NA	NA	NA	NA	NA	NA	0.292	0	0	2	NA	NA	NA	NA	NA	NA	NA	0	NA	0	NA	NA
Q3TAD4	Uap1	Putative uncharacterized protein	Mus musculus	2	1	Putative uncharacterized protein OS=Mus musculus GN=Uap1 PE=2 SV=1	0.003	3.603	2.29885	1	1	1	1	522	58.6	6.32	NA	NA	NA	NA	NA	NA	0.054	0	0	1	NA	NA	NA	NA	NA	NA	NA	0	NA	0	NA	NA
Q9D0B5	Tstd3	Thiosulfate sulfurtransferase/rhodanese-like domain-containing protein 3	Mus musculus	1	1	Thiosulfate sulfurtransferase/rhodanese-like domain-containing protein 3 OS=Mus musculus GN=Tstd3 PE=1 SV=1	0.003	3.589	7.00637	1	1	1	1	157	17.3	8.13	NA	NA	NA	NA	NA	NA	0.179	0	0	1	NA	NA	NA	NA	NA	NA	NA	0	NA	0	NA	NA
A0A0A0MQ73	Kmt2d	Histone-lysine N-methyltransferase 2D	Mus musculus	1	1	Histone-lysine N-methyltransferase 2D OS=Mus musculus GN=Kmt2d PE=1 SV=1	0.003	3.551	0.250537	1	1	1	1	5588	599.9	5.78	NA	NA	NA	NA	NA	NA	0.009	0	0	1	NA	NA	NA	NA	NA	NA	NA	0	NA	0	NA	NA
Q922M5	Cdca7l	Cell division cycle-associated 7-like protein	Mus musculus	1	1	Cell division cycle-associated 7-like protein OS=Mus musculus GN=Cdca7l PE=1 SV=1	0.003	3.545	2.73973	1	1	1	1	438	50.2	7.65	NA	NA	NA	NA	NA	NA	0.059	0	0	1	NA	NA	NA	NA	NA	NA	NA	0	NA	0	NA	NA
Q8VIM9	Irgq	Immunity-related GTPase family Q protein	Mus musculus	1	1	Immunity-related GTPase family Q protein OS=Mus musculus GN=Irgq PE=1 SV=1	0.003	3.529	2.22985	1	1	1	1	583	59.3	4.83	NA	NA	NA	NA	NA	NA	0.08	0	26	1	NA	NA	NA	NA	NA	NA	NA	0	NA	0	NA	NA
Q9JJQ0	Pigb	GPI mannosyltransferase 3	Mus musculus	2	2	GPI mannosyltransferase 3 OS=Mus musculus GN=Pigb PE=2 SV=2	0.003	3.527	2.39852	1	1	1	1	542	63.1	9.23	NA	NA	NA	NA	NA	NA	0.075	0	0	1	NA	NA	NA	NA	NA	NA	NA	0	NA	0	NA	NA
Q62276	Med22	Mediator of RNA polymerase II transcription subunit 22	Mus musculus	1	2	Mediator of RNA polymerase II transcription subunit 22 OS=Mus musculus GN=Med22 PE=1 SV=2	0.003	3.525	5.5	1	1	1	1	200	22.3	4.68	NA	NA	NA	NA	NA	NA	0.155	0	0	1	NA	NA	NA	NA	NA	NA	NA	0	NA	0	NA	NA
Q501J7	Phactr4	Phosphatase and actin regulator 4	Mus musculus	1	2	Phosphatase and actin regulator 4 OS=Mus musculus GN=Phactr4 PE=1 SV=2	0.003	3.523	2.01729	1	1	1	1	694	76.6	6.48	NA	NA	NA	NA	NA	NA	0.044	0	0	1	NA	NA	NA	NA	NA	NA	NA	0	NA	0	NA	NA
Q8R3J4	Mterf3	Transcription termination factor 3, mitochondrial	Mus musculus	2	1	Transcription termination factor 3, mitochondrial OS=Mus musculus GN=Mterf3 PE=2 SV=1	0.003	3.509	2.42718	1	1	1	1	412	47.3	9.6	NA	NA	NA	NA	NA	NA	0.066	0	0	1	NA	NA	NA	NA	NA	NA	NA	0	NA	0	NA	NA
Q8K039	1 SV	Uncharacterized protein KIAA1143 homolog	Mus musculus PE	1	NA	Uncharacterized protein KIAA1143 homolog OS=Mus musculus PE=1 SV=1	0.003	3.474	5.16129	1	1	1	1	155	17.5	8.48	NA	NA	NA	NA	NA	NA	0.155	0	0	1	NA	NA	NA	NA	NA	NA	NA	0	NA	0	NA	NA
Q8VC19	Alas1	5-aminolevulinate synthase, nonspecific, mitochondrial	Mus musculus	1	2	5-aminolevulinate synthase, nonspecific, mitochondrial OS=Mus musculus GN=Alas1 PE=1 SV=2	0.004	3.445	1.24611	1	1	1	1	642	71	8.53	NA	NA	NA	NA	NA	NA	0.047	0	0	1	NA	NA	NA	NA	NA	NA	NA	0	NA	0	NA	NA
Q8BK75	Elp6	Elongator complex protein 6	Mus musculus	2	1	Elongator complex protein 6 OS=Mus musculus GN=Elp6 PE=2 SV=1	0.004	3.431	3.38346	1	1	1	1	266	29.3	6.61	NA	NA	NA	NA	NA	NA	0.122	0	0	1	NA	NA	NA	NA	NA	NA	NA	0	NA	0	NA	NA
P53808	Pctp	Phosphatidylcholine transfer protein	Mus musculus	1	2	Phosphatidylcholine transfer protein OS=Mus musculus GN=Pctp PE=1 SV=2	0.004	3.424	6.07477	1	1	1	1	214	24.8	7.03	NA	NA	NA	NA	NA	NA	0.145	0	0	1	NA	NA	NA	NA	NA	NA	NA	0	NA	0	NA	NA
Q9QXG2	Chm	Rab proteins geranylgeranyltransferase component A 1	Mus musculus	1	1	Rab proteins geranylgeranyltransferase component A 1 OS=Mus musculus GN=Chm PE=1 SV=1	0.004	3.423	1.50376	1	1	1	1	665	73.9	4.68	NA	NA	NA	NA	NA	NA	0.051	0	0	1	NA	NA	NA	NA	NA	NA	NA	0	NA	0	NA	NA
Q8CHI8	Ep400	E1A-binding protein p400	Mus musculus	1	3	E1A-binding protein p400 OS=Mus musculus GN=Ep400 PE=1 SV=3	0.004	3.409	0.520833	1	1	1	1	3072	337	9.14	NA	NA	NA	NA	NA	NA	0.013	0	0	1	NA	NA	NA	NA	NA	NA	NA	0	NA	0	NA	NA
Q8BS74	Xlr	MCG115120, isoform CRA_b	Mus musculus	1	1	MCG115120, isoform CRA_b OS=Mus musculus GN=Xlr PE=1 SV=1	0.004	3.383	9.09091	2	2	1	1	187	22.1	5.06	NA	NA	NA	NA	NA	NA	0.259	0	0	2	NA	NA	NA	NA	NA	NA	NA	0	NA	0	NA	NA
Q8C9M6	2 SV	Putative uncharacterized protein	Mus musculus PE	1	NA	Putative uncharacterized protein OS=Mus musculus PE=2 SV=1	0.004	3.381	10.7692	1	2	1	1	65	7.7	10.21	NA	NA	NA	NA	NA	NA	1.512	0	0	1	NA	NA	NA	NA	NA	NA	NA	0	NA	0	NA	NA
E9Q4A5	Gm1818	rRNA adenine N(6)-methyltransferase	Mus musculus	3	1	rRNA adenine N(6)-methyltransferase OS=Mus musculus GN=Gm1818 PE=3 SV=1	0.004	3.38	3.0303	1	1	1	1	396	45.8	9.09	NA	NA	NA	NA	NA	NA	0.066	0	0	1	NA	NA	NA	NA	NA	NA	NA	0	NA	0	NA	NA
Q9D786	Haus5	HAUS augmin-like complex subunit 5	Mus musculus	1	1	HAUS augmin-like complex subunit 5 OS=Mus musculus GN=Haus5 PE=1 SV=1	0.004	3.347	2.74637	1	1	1	1	619	69.5	8.43	NA	NA	NA	NA	NA	NA	0.048	0	0	1	NA	NA	NA	NA	NA	NA	NA	0	NA	0	NA	NA
Q8R322	Gle1	Nucleoporin GLE1	Mus musculus	1	2	Nucleoporin GLE1 OS=Mus musculus GN=Gle1 PE=1 SV=2	0.004	3.34	2.28898	1	1	1	1	699	79.5	7.61	NA	NA	NA	NA	NA	NA	0.041	0	0	1	NA	NA	NA	NA	NA	NA	NA	0	NA	0	NA	NA
Q6P0X6	Glrx2	Glrx2 protein (Fragment)	Mus musculus	2	1	Glrx2 protein (Fragment) OS=Mus musculus GN=Glrx2 PE=2 SV=1	0.004	3.31	6.96203	1	1	1	1	158	17.6	9.31	NA	NA	NA	NA	NA	NA	0.194	0	0	1	NA	NA	NA	NA	NA	NA	NA	0	NA	0	NA	NA
A0A1L1SQ41	Ate1	Arginyl-tRNA--protein transferase 1	Mus musculus	4	1	Arginyl-tRNA--protein transferase 1 OS=Mus musculus GN=Ate1 PE=4 SV=1	0.004	3.304	1.9678	1	1	1	1	559	64.1	7.8	NA	NA	NA	NA	NA	NA	0.058	0	0	1	NA	NA	NA	NA	NA	NA	NA	0	NA	0	NA	NA
Q6NXH3	Gpbp1	Vasculin	Mus musculus	1	1	Vasculin OS=Mus musculus GN=Gpbp1 PE=1 SV=1	0.004	3.293	4.22833	1	1	1	1	473	53.4	6.9	NA	NA	NA	NA	NA	NA	0.061	0	0	1	NA	NA	NA	NA	NA	NA	NA	0	NA	0	NA	NA
Q9QXX8	Nufip1	Nuclear fragile X mental retardation-interacting protein 1	Mus musculus	1	1	Nuclear fragile X mental retardation-interacting protein 1 OS=Mus musculus GN=Nufip1 PE=1 SV=1	0.004	3.272	2.47934	1	1	1	1	484	54.7	9.47	NA	NA	NA	NA	NA	NA	0.068	0	0	1	NA	NA	NA	NA	NA	NA	NA	0	NA	0	NA	NA
P23906	Irf2	Interferon regulatory factor 2	Mus musculus	1	1	Interferon regulatory factor 2 OS=Mus musculus GN=Irf2 PE=1 SV=1	0.004	3.269	2.00573	1	1	1	1	349	39.4	7.49	NA	NA	NA	NA	NA	NA	0.129	0	0	1	NA	NA	NA	NA	NA	NA	NA	0	NA	0	NA	NA
Q4KMM3	Oxr1	Oxidation resistance protein 1	Mus musculus	1	3	Oxidation resistance protein 1 OS=Mus musculus GN=Oxr1 PE=1 SV=3	0.004	3.262	1.84758	1	1	1	1	866	95.9	5.33	NA	NA	NA	NA	NA	NA	0.036	0	0	1	NA	NA	NA	NA	NA	NA	NA	0	NA	0	NA	NA
Q3UK27	Nae1	NEDD8-activating enzyme E1 regulatory subunit	Mus musculus	1	1	NEDD8-activating enzyme E1 regulatory subunit OS=Mus musculus GN=Nae1 PE=1 SV=1	0.004	3.255	2.05993	1	1	1	1	534	60.2	5.52	NA	NA	NA	NA	NA	NA	0.062	0	0	1	NA	NA	NA	NA	NA	NA	NA	0	NA	0	NA	NA
G5E8S0	Phf14	PHD finger protein 14	Mus musculus	1	1	PHD finger protein 14 OS=Mus musculus GN=Phf14 PE=1 SV=1	0.004	3.249	1.13507	1	1	1	1	881	99	5.34	NA	NA	NA	NA	NA	NA	0.04	0	0	1	NA	NA	NA	NA	NA	NA	NA	0	NA	0	NA	NA
B1ASP2	Jak1	Tyrosine-protein kinase	Mus musculus	1	1	Tyrosine-protein kinase OS=Mus musculus GN=Jak1 PE=1 SV=1	0.004	3.247	1.12749	1	1	1	1	1153	133.3	7.53	NA	NA	NA	NA	NA	NA	0.023	0	0	1	NA	NA	NA	NA	NA	NA	NA	0	NA	0	NA	NA
Q9DCH2	Pop7	Ribonuclease P protein subunit p20	Mus musculus	2	1	Ribonuclease P protein subunit p20 OS=Mus musculus GN=Pop7 PE=2 SV=1	0.004	3.239	5.71429	1	1	1	1	140	15.8	8.69	NA	NA	NA	NA	NA	NA	0.212	0	25	1	NA	NA	NA	NA	NA	NA	NA	0	NA	0	NA	NA
Q8BJ90	Znf771	Zinc finger protein 771	Mus musculus	2	1	Zinc finger protein 771 OS=Mus musculus GN=Znf771 PE=2 SV=1	0.004	3.199	4.10095	1	1	1	1	317	35.7	8.82	NA	NA	NA	NA	NA	NA	0.086	0	0	1	NA	NA	NA	NA	NA	NA	NA	0	NA	0	NA	NA
Q923W1	Tgs1	Trimethylguanosine synthase	Mus musculus	1	2	Trimethylguanosine synthase OS=Mus musculus GN=Tgs1 PE=1 SV=2	0.004	3.176	0.937866	1	1	1	1	853	96.7	4.97	NA	NA	NA	NA	NA	NA	0.038	0	0	1	NA	NA	NA	NA	NA	NA	NA	0	NA	0	NA	NA
A7UAK5	Pfkfb3	6-phosphofructo-2-kinase/fructose-2, 6-biphosphatase 3 splice variant 2	Mus musculus	1	1	6-phosphofructo-2-kinase/fructose-2, 6-biphosphatase 3 splice variant 2 OS=Mus musculus GN=Pfkfb3 PE=1 SV=1	0.005	3.168	2.7027	1	1	1	1	555	63.6	8.25	NA	NA	NA	NA	NA	NA	0.044	0	0	1	NA	NA	NA	NA	NA	NA	NA	0	NA	0	NA	NA
Q9CQA1	Trappc5	Trafficking protein particle complex subunit 5	Mus musculus	1	1	Trafficking protein particle complex subunit 5 OS=Mus musculus GN=Trappc5 PE=1 SV=1	0.005	3.158	4.25532	1	1	1	1	188	20.8	9.66	NA	NA	NA	NA	NA	NA	0.122	0	0	1	NA	NA	NA	NA	NA	NA	NA	0	NA	0	NA	NA
Q3TMW7	Glmn	Putative uncharacterized protein	Mus musculus	2	1	Putative uncharacterized protein OS=Mus musculus GN=Glmn PE=2 SV=1	0.005	3.15	1.67785	1	1	1	1	596	67.7	5.08	NA	NA	NA	NA	NA	NA	0.054	0	0	1	NA	NA	NA	NA	NA	NA	NA	0	NA	0	NA	NA
B0V2Q7	Lclat1	Lclat1 protein	Mus musculus	1	1	Lclat1 protein OS=Mus musculus GN=Lclat1 PE=1 SV=1	0.005	3.137	2.39362	1	1	1	1	376	44.4	8.53	NA	NA	NA	NA	NA	NA	0.077	0	0	1	NA	NA	NA	NA	NA	NA	NA	0	NA	0	NA	NA
Q3U487	Hectd3	E3 ubiquitin-protein ligase HECTD3	Mus musculus	1	2	E3 ubiquitin-protein ligase HECTD3 OS=Mus musculus GN=Hectd3 PE=1 SV=2	0.005	3.094	1.97445	1	1	1	1	861	97.3	5.47	NA	NA	NA	NA	NA	NA	0.036	0	0	1	NA	NA	NA	NA	NA	NA	NA	0	NA	0	NA	NA
Q91W61	Fbxl15	F-box/LRR-repeat protein 15	Mus musculus	1	2	F-box/LRR-repeat protein 15 OS=Mus musculus GN=Fbxl15 PE=1 SV=2	0.005	3.085	4	1	1	1	1	300	33.1	7.43	NA	NA	NA	NA	NA	NA	0.116	0	0	1	NA	NA	NA	NA	NA	NA	NA	0	NA	0	NA	NA
Q0P6I6	Ccdc91	Coiled-coil domain containing 91	Mus musculus	2	1	Coiled-coil domain containing 91 OS=Mus musculus GN=Ccdc91 PE=2 SV=1	0.005	3.081	1.80995	1	1	1	1	442	50	5.05	NA	NA	NA	NA	NA	NA	0.062	0	0	1	NA	NA	NA	NA	NA	NA	NA	0	NA	0	NA	NA
Q9ERV1	Mkrn2	Probable E3 ubiquitin-protein ligase makorin-2	Mus musculus	1	2	Probable E3 ubiquitin-protein ligase makorin-2 OS=Mus musculus GN=Mkrn2 PE=1 SV=2	0.005	3.071	2.88462	1	1	1	1	416	46.6	7.34	NA	NA	NA	NA	NA	NA	0.068	0	0	1	NA	NA	NA	NA	NA	NA	NA	0	NA	0	NA	NA
E9Q6D6	Zfp277	Protein Zfp277	Mus musculus	1	1	Protein Zfp277 OS=Mus musculus GN=Zfp277 PE=1 SV=1	0.005	3.059	2.40137	1	1	1	1	583	67.6	6.15	NA	NA	NA	NA	NA	NA	0.056	0	0	1	NA	NA	NA	NA	NA	NA	NA	0	NA	0	NA	NA
Q5H8C4	Vps13a	Vacuolar protein sorting-associated protein 13A	Mus musculus	1	1	Vacuolar protein sorting-associated protein 13A OS=Mus musculus GN=Vps13a PE=1 SV=1	0.005	3.052	0.315856	1	1	1	1	3166	359.2	6.19	NA	NA	NA	NA	NA	NA	0.011	0	0	1	NA	NA	NA	NA	NA	NA	NA	0	NA	0	NA	NA
B2RRF1	Ralgapb	B230339M05Rik protein	Mus musculus	2	1	B230339M05Rik protein OS=Mus musculus GN=Ralgapb PE=2 SV=1	0.005	3.016	0.729927	1	1	1	1	1507	167.9	6.79	NA	NA	NA	NA	NA	NA	0.025	0	25	1	NA	NA	NA	NA	NA	NA	NA	0	NA	0	NA	NA
L7MUC9	Zfp986	Protein Zfp986 (Fragment)	Mus musculus	4	1	Protein Zfp986 (Fragment) OS=Mus musculus GN=Zfp986 PE=4 SV=1	0.005	3.008	12.7182	2	2	1	1	401	46.9	8.72	NA	NA	NA	NA	NA	NA	0.119	0	0	2	NA	NA	NA	NA	NA	NA	NA	0	NA	0	NA	NA
Q3UEG9	Flot2	Putative uncharacterized protein	Mus musculus	2	1	Putative uncharacterized protein OS=Mus musculus GN=Flot2 PE=2 SV=1	0.005	2.963	2.19298	1	1	1	1	456	50.2	5.33	NA	NA	NA	NA	NA	NA	0.054	0	0	1	NA	NA	NA	NA	NA	NA	NA	0	NA	0	NA	NA
Q3URR8	Nubpl	Putative uncharacterized protein	Mus musculus	2	1	Putative uncharacterized protein OS=Mus musculus GN=Nubpl PE=2 SV=1	0.005	2.959	2.82132	1	1	1	1	319	34.2	8.91	NA	NA	NA	NA	NA	NA	0.11	0	0	1	NA	NA	NA	NA	NA	NA	NA	0	NA	0	NA	NA
E9Q1W7	Tbck	TBC domain-containing protein kinase-like protein	Mus musculus	1	1	TBC domain-containing protein kinase-like protein OS=Mus musculus GN=Tbck PE=1 SV=1	0.005	2.919	0.895857	1	1	1	1	893	100.6	6.43	NA	NA	NA	NA	NA	NA	0.039	0	0	1	NA	NA	NA	NA	NA	NA	NA	0	NA	0	NA	NA
Q8R5A6	Tbc1d22a	TBC1 domain family member 22A	Mus musculus	1	3	TBC1 domain family member 22A OS=Mus musculus GN=Tbc1d22a PE=1 SV=3	0.005	2.916	2.32558	1	1	1	1	516	59.3	6.46	NA	NA	NA	NA	NA	NA	0.059	0	0	1	NA	NA	NA	NA	NA	NA	NA	0	NA	0	NA	NA
D3YUJ1	Rnf181	E3 ubiquitin-protein ligase RNF181	Mus musculus	1	1	E3 ubiquitin-protein ligase RNF181 OS=Mus musculus GN=Rnf181 PE=1 SV=1	0.006	2.867	4.85437	1	1	1	1	206	23	7.37	NA	NA	NA	NA	NA	NA	0.145	0	0	1	NA	NA	NA	NA	NA	NA	NA	0	NA	0	NA	NA
Q8VCN5	Cth	Cystathionine gamma-lyase	Mus musculus	1	1	Cystathionine gamma-lyase OS=Mus musculus GN=Cth PE=1 SV=1	0.006	2.851	3.51759	1	1	1	1	398	43.5	7.65	NA	NA	NA	NA	NA	NA	0.089	0	0	1	NA	NA	NA	NA	NA	NA	NA	0	NA	0	NA	NA
Q3TVT6	Pcyox1	Putative uncharacterized protein	Mus musculus	2	1	Putative uncharacterized protein OS=Mus musculus GN=Pcyox1 PE=2 SV=1	0.006	2.829	2.37624	1	1	1	1	505	56.4	6.92	NA	NA	NA	NA	NA	NA	0.068	0	0	1	NA	NA	NA	NA	NA	NA	NA	0	NA	0	NA	NA
Q8R0L9	Tada3	Transcriptional adapter 3	Mus musculus	1	1	Transcriptional adapter 3 OS=Mus musculus GN=Tada3 PE=1 SV=1	0.006	2.78	2.31481	1	1	1	1	432	48.9	6.27	NA	NA	NA	NA	NA	NA	0.059	0	0	1	NA	NA	NA	NA	NA	NA	NA	0	NA	0	NA	NA
Q9ERA0	Tfcp2	Alpha-globin transcription factor CP2	Mus musculus	1	1	Alpha-globin transcription factor CP2 OS=Mus musculus GN=Tfcp2 PE=1 SV=1	0.006	2.779	3.38645	1	1	1	1	502	57	5.54	NA	NA	NA	NA	NA	NA	0.08	0	0	1	NA	NA	NA	NA	NA	NA	NA	0	NA	0	NA	NA
Q69ZN6	Gnptab	N-acetylglucosamine-1-phosphotransferase subunits alpha/beta	Mus musculus	2	2	N-acetylglucosamine-1-phosphotransferase subunits alpha/beta OS=Mus musculus GN=Gnptab PE=2 SV=2	0.006	2.766	0.728745	1	1	1	1	1235	140.9	7.66	NA	NA	NA	NA	NA	NA	0.024	0	0	1	NA	NA	NA	NA	NA	NA	NA	0	NA	0	NA	NA
A0A0R4J242	Chid1	Chitinase domain-containing protein 1	Mus musculus	1	1	Chitinase domain-containing protein 1 OS=Mus musculus GN=Chid1 PE=1 SV=1	0.006	2.758	2.27273	1	2	1	1	396	45.2	7.97	NA	NA	NA	NA	NA	NA	0.077	0	0	1	NA	NA	NA	NA	NA	NA	NA	0	NA	0	NA	NA
Q6P7W2	Shkbp1	SH3KBP1-binding protein 1	Mus musculus	1	1	SH3KBP1-binding protein 1 OS=Mus musculus GN=Shkbp1 PE=1 SV=1	0.006	2.742	1.84659	1	1	1	1	704	76.1	8.44	NA	NA	NA	NA	NA	NA	0.049	0	0	1	NA	NA	NA	NA	NA	NA	NA	0	NA	0	NA	NA
Q3TW27	Nelfcd	Negative elongation factor D	Mus musculus	1	1	Negative elongation factor D OS=Mus musculus GN=Nelfcd PE=1 SV=1	0.006	2.724	1.64745	1	1	1	1	607	67.9	5.14	NA	NA	NA	NA	NA	NA	0.064	0	0	1	NA	NA	NA	NA	NA	NA	NA	0	NA	0	NA	NA
Q8R216	Sirt4	NAD-dependent protein lipoamidase sirtuin-4, mitochondrial	Mus musculus	1	3	NAD-dependent protein lipoamidase sirtuin-4, mitochondrial OS=Mus musculus GN=Sirt4 PE=1 SV=3	0.006	2.702	3.6036	1	1	1	1	333	37.5	8.95	NA	NA	NA	NA	NA	NA	0.086	0	0	1	NA	NA	NA	NA	NA	NA	NA	0	NA	0	NA	NA
P28571	Slc6a9	Sodium- and chloride-dependent glycine transporter 1	Mus musculus	1	3	Sodium- and chloride-dependent glycine transporter 1 OS=Mus musculus GN=Slc6a9 PE=1 SV=3	0.007	2.677	1.30058	1	1	1	1	692	76.5	7.81	NA	NA	NA	NA	NA	NA	0.093	0	0	1	NA	NA	NA	NA	NA	NA	NA	0	NA	0	NA	NA
F7DBB3	Ahnak2	Protein Ahnak2 (Fragment)	Mus musculus	1	1	Protein Ahnak2 (Fragment) OS=Mus musculus GN=Ahnak2 PE=1 SV=1	0.007	2.658	3.10914	2	2	2	1	1576	166.4	5.78	NA	NA	NA	NA	NA	NA	0.045	0	22	2	NA	NA	NA	NA	NA	NA	NA	0	NA	0	NA	NA
Q9CXF7	Chd1l	Chromodomain-helicase-DNA-binding protein 1-like	Mus musculus	1	1	Chromodomain-helicase-DNA-binding protein 1-like OS=Mus musculus GN=Chd1l PE=1 SV=1	0.007	2.649	1	1	1	1	1	900	101.4	6.64	NA	NA	NA	NA	NA	NA	0.034	0	0	1	NA	NA	NA	NA	NA	NA	NA	0	NA	0	NA	NA
Q91WT4	Dnajc17	DnaJ homolog subfamily C member 17	Mus musculus	1	2	DnaJ homolog subfamily C member 17 OS=Mus musculus GN=Dnajc17 PE=1 SV=2	0.007	2.61	3.63036	1	1	1	1	303	34.4	8.57	NA	NA	NA	NA	NA	NA	0.083	0	0	1	NA	NA	NA	NA	NA	NA	NA	0	NA	0	NA	NA
Q9EP71	Rai14	Ankycorbin	Mus musculus	1	1	Ankycorbin OS=Mus musculus GN=Rai14 PE=1 SV=1	0.007	2.56	0.919305	1	1	1	1	979	108.8	6.27	NA	NA	NA	NA	NA	NA	0.026	0	0	1	NA	NA	NA	NA	NA	NA	NA	0	NA	0	NA	NA
H9H9T1	Fam107b	Protein FAM107B	Mus musculus	1	1	Protein FAM107B OS=Mus musculus GN=Fam107b PE=1 SV=1	0.007	2.555	5.22876	1	1	1	1	153	18	6.61	NA	NA	NA	NA	NA	NA	0.166	0	0	1	NA	NA	NA	NA	NA	NA	NA	0	NA	0	NA	NA
Q4QQP1	Commd8	COMM domain containing 8	Mus musculus	1	1	COMM domain containing 8 OS=Mus musculus GN=Commd8 PE=1 SV=1	0.008	2.546	6.55738	1	1	1	1	183	20.8	5.59	NA	NA	NA	NA	NA	NA	0.166	0	0	1	NA	NA	NA	NA	NA	NA	NA	0	NA	0	NA	NA
Q9CXU0	Med10	Mediator of RNA polymerase II transcription subunit 10	Mus musculus	1	1	Mediator of RNA polymerase II transcription subunit 10 OS=Mus musculus GN=Med10 PE=1 SV=1	0.008	2.544	7.40741	1	1	1	1	135	15.7	6.19	NA	NA	NA	NA	NA	NA	0.179	0	0	1	NA	NA	NA	NA	NA	NA	NA	0	NA	0	NA	NA
Q3U590	C2cd2l	Putative uncharacterized protein	Mus musculus	2	1	Putative uncharacterized protein OS=Mus musculus GN=C2cd2l PE=2 SV=1	0.008	2.537	1.41643	1	1	1	1	706	76.2	7.01	NA	NA	NA	NA	NA	NA	0.048	0	0	1	NA	NA	NA	NA	NA	NA	NA	0	NA	0	NA	NA
Q570Z6	Uhrf1bp1	MKIAA4127 protein (Fragment)	Mus musculus	2	1	MKIAA4127 protein (Fragment) OS=Mus musculus GN=Uhrf1bp1 PE=2 SV=1	0.008	2.537	0.927152	1	1	1	1	1510	165.5	6.46	NA	NA	NA	NA	NA	NA	0.022	0	19	1	NA	NA	NA	NA	NA	NA	NA	0	NA	0	NA	NA
Q4U2R1	Herc2	E3 ubiquitin-protein ligase HERC2	Mus musculus	1	3	E3 ubiquitin-protein ligase HERC2 OS=Mus musculus GN=Herc2 PE=1 SV=3	0.008	2.533	0.268817	1	1	1	1	4836	527.1	6.27	NA	NA	NA	NA	NA	NA	0.007	0	0	1	NA	NA	NA	NA	NA	NA	NA	0	NA	0	NA	NA
F6TVX7	Gm20671	Protein Gm20671 (Fragment)	Mus musculus	3	1	Protein Gm20671 (Fragment) OS=Mus musculus GN=Gm20671 PE=3 SV=1	0.008	2.514	2.25694	1	1	1	1	576	64.3	9.47	NA	NA	NA	NA	NA	NA	0.054	0	0	1	NA	NA	NA	NA	NA	NA	NA	0	NA	0	NA	NA
A2A654	Bptf	Protein Bptf	Mus musculus	1	1	Protein Bptf OS=Mus musculus GN=Bptf PE=1 SV=1	0.008	2.505	0.428195	1	1	1	1	3036	333	6.83	NA	NA	NA	NA	NA	NA	0.01	0	0	1	NA	NA	NA	NA	NA	NA	NA	0	NA	0	NA	NA
Q8C145	Slc39a6	Zinc transporter ZIP6	Mus musculus	1	1	Zinc transporter ZIP6 OS=Mus musculus GN=Slc39a6 PE=1 SV=1	0.008	2.502	1.69935	1	1	1	1	765	86.3	6.84	NA	NA	NA	NA	NA	NA	0.075	0	0	1	NA	NA	NA	NA	NA	NA	NA	0	NA	0	NA	NA
Q9CR11	Yeats4	YEATS domain-containing protein 4	Mus musculus	2	1	YEATS domain-containing protein 4 OS=Mus musculus GN=Yeats4 PE=2 SV=1	0.008	2.499	3.0837	1	1	1	1	227	26.5	8.41	NA	NA	NA	NA	NA	NA	0.136	0	0	1	NA	NA	NA	NA	NA	NA	NA	0	NA	0	NA	NA
Q80TN5	Zdhhc17	Palmitoyltransferase ZDHHC17	Mus musculus	1	2	Palmitoyltransferase ZDHHC17 OS=Mus musculus GN=Zdhhc17 PE=1 SV=2	0.008	2.498	1.10759	1	1	1	1	632	72.6	7.39	NA	NA	NA	NA	NA	NA	0.066	0	0	1	NA	NA	NA	NA	NA	NA	NA	0	NA	0	NA	NA
Q9CWG9	Bloc1s2	Biogenesis of lysosome-related organelles complex 1 subunit 2	Mus musculus	1	1	Biogenesis of lysosome-related organelles complex 1 subunit 2 OS=Mus musculus GN=Bloc1s2 PE=1 SV=1	0.009	2.472	7.69231	1	1	1	1	143	16.3	4.88	NA	NA	NA	NA	NA	NA	0.179	0	0	1	NA	NA	NA	NA	NA	NA	NA	0	NA	0	NA	NA
Q3UYC0	Ppm1h	Protein phosphatase 1H	Mus musculus	1	1	Protein phosphatase 1H OS=Mus musculus GN=Ppm1h PE=1 SV=1	0.009	2.459	3.7037	1	1	1	1	513	56.3	6.73	NA	NA	NA	NA	NA	NA	0	0	0	1	NA	NA	NA	NA	NA	NA	NA	0	NA	0	NA	NA
Q9D0F4	Nkap	NF-kappa-B-activating protein	Mus musculus	2	1	NF-kappa-B-activating protein OS=Mus musculus GN=Nkap PE=2 SV=1	0.009	2.435	2.40964	1	1	1	1	415	47.2	10.13	NA	NA	NA	NA	NA	NA	0.089	0	0	1	NA	NA	NA	NA	NA	NA	NA	0	NA	0	NA	NA
E9PYK0	Unc93b1	Protein unc-93 homolog B1	Mus musculus	1	1	Protein unc-93 homolog B1 OS=Mus musculus GN=Unc93b1 PE=1 SV=1	0.009	2.421	2.74637	1	1	1	1	619	69.3	6.06	NA	NA	NA	NA	NA	NA	0.086	0	0	1	NA	NA	NA	NA	NA	NA	NA	0	NA	0	NA	NA
E9QAC6	Pick1	Galectin	Mus musculus	1	1	Galectin OS=Mus musculus GN=Pick1 PE=1 SV=1	0.009	2.418	3.58491	2	2	1	1	530	58.9	7.01	NA	NA	NA	NA	NA	NA	0.05	0	0	2	NA	NA	NA	NA	NA	NA	NA	0	NA	0	NA	NA
E9PV66	Myo18b	Protein Myo18b	Mus musculus	1	1	Protein Myo18b OS=Mus musculus GN=Myo18b PE=1 SV=1	0.009	2.417	0.49904	2	2	1	1	2605	288.7	6.67	NA	NA	NA	NA	NA	NA	0.022	0	0	2	NA	NA	NA	NA	NA	NA	NA	0	NA	0	NA	NA
A0A1D5RMN0	Tnip3	Protein Tnip3	Mus musculus	1	1	Protein Tnip3 OS=Mus musculus GN=Tnip3 PE=1 SV=1	0.009	2.414	4.30108	1	1	1	1	279	32.3	8.75	NA	NA	NA	NA	NA	NA	0.096	0	0	1	NA	NA	NA	NA	NA	NA	NA	0	NA	0	NA	NA
Q91X96	Rabif	Guanine nucleotide exchange factor MSS4	Mus musculus	1	1	Guanine nucleotide exchange factor MSS4 OS=Mus musculus GN=Rabif PE=1 SV=1	0.009	2.404	8.94309	1	1	1	1	123	13.9	5.52	NA	NA	NA	NA	NA	NA	0.259	0	0	1	NA	NA	NA	NA	NA	NA	NA	0	NA	0	NA	NA
O35473	C1d	Nuclear nucleic acid-binding protein C1D	Mus musculus	1	1	Nuclear nucleic acid-binding protein C1D OS=Mus musculus GN=C1d PE=1 SV=1	0.01	2.343	4.96454	1	1	1	1	141	15.9	9.04	NA	NA	NA	NA	NA	NA	0.194	0	0	1	NA	NA	NA	NA	NA	NA	NA	0	NA	0	NA	NA
Q69ZC8	Gpalpp1	GPALPP motifs-containing protein 1	Mus musculus	1	2	GPALPP motifs-containing protein 1 OS=Mus musculus GN=Gpalpp1 PE=1 SV=2	0.01	2.29	2.89017	1	1	1	1	346	38.9	5.41	NA	NA	NA	NA	NA	NA	0.086	0	0	1	NA	NA	NA	NA	NA	NA	NA	0	NA	0	NA	NA
Q5NC05	Ttf2	Transcription termination factor 2	Mus musculus	1	2	Transcription termination factor 2 OS=Mus musculus GN=Ttf2 PE=1 SV=2	0.011	2.276	0.615114	1	1	1	1	1138	125.5	8.9	NA	NA	NA	NA	NA	NA	0.026	0	0	1	NA	NA	NA	NA	NA	NA	NA	0	NA	0	NA	NA
Q9JI38	Pus3	tRNA pseudouridine(38/39) synthase	Mus musculus	1	2	tRNA pseudouridine(38/39) synthase OS=Mus musculus GN=Pus3 PE=1 SV=2	0.011	2.272	1.4553	1	1	1	1	481	55.5	8.12	NA	NA	NA	NA	NA	NA	0.054	0	0	1	NA	NA	NA	NA	NA	NA	NA	0	NA	0	NA	NA
D6RH77	Pld1	Phospholipase D1	Mus musculus	1	2	Phospholipase D1 OS=Mus musculus GN=Pld1 PE=1 SV=2	0.011	2.267	1.30354	1	1	1	1	1074	123.9	8.72	NA	NA	NA	NA	NA	NA	0.024	0	0	1	NA	NA	NA	NA	NA	NA	NA	0	NA	0	NA	NA
Q8C5W3	Tbcel	Tubulin-specific chaperone cofactor E-like protein	Mus musculus	1	1	Tubulin-specific chaperone cofactor E-like protein OS=Mus musculus GN=Tbcel PE=1 SV=1	0.011	2.247	2.12264	1	1	1	1	424	48	5.53	NA	NA	NA	NA	NA	NA	0.07	0	0	1	NA	NA	NA	NA	NA	NA	NA	0	NA	0	NA	NA
Q80YP7	Atp6v0c	V-type proton ATPase proteolipid subunit (Fragment)	Mus musculus	2	1	V-type proton ATPase proteolipid subunit (Fragment) OS=Mus musculus GN=Atp6v0c PE=2 SV=1	0.011	2.243	3.7234	1	1	1	1	188	19.3	7.12	NA	NA	NA	NA	NA	NA	0.259	0	0	1	NA	NA	NA	NA	NA	NA	NA	0	NA	0	NA	NA
Q8R3L2	Tcf25	Transcription factor 25	Mus musculus	1	2	Transcription factor 25 OS=Mus musculus GN=Tcf25 PE=1 SV=2	0.011	2.239	1.18343	1	1	1	1	676	76.6	6.51	NA	NA	NA	NA	NA	NA	0.044	0	0	1	NA	NA	NA	NA	NA	NA	NA	0	NA	0	NA	NA
B9EKC1	Pask	PAS domain containing serine/threonine kinase	Mus musculus	2	1	PAS domain containing serine/threonine kinase OS=Mus musculus GN=Pask PE=2 SV=1	0.011	2.231	0.578453	1	1	1	1	1383	151.2	5.08	NA	NA	NA	NA	NA	NA	0.028	0	0	1	NA	NA	NA	NA	NA	NA	NA	0	NA	0	NA	NA
E9Q4Y4	Cep192	Protein Cep192	Mus musculus	1	1	Protein Cep192 OS=Mus musculus GN=Cep192 PE=1 SV=1	0.011	2.226	0.43755	1	1	1	1	2514	276.2	5.53	NA	NA	NA	NA	NA	NA	0.012	0	0	1	NA	NA	NA	NA	NA	NA	NA	0	NA	0	NA	NA
Q8C779	2 SV	Uncharacterized protein CXorf57 homolog	Mus musculus PE	1	NA	Uncharacterized protein CXorf57 homolog OS=Mus musculus PE=2 SV=1	0.011	2.214	1.29412	1	1	1	1	850	96.8	8.73	NA	NA	NA	NA	NA	NA	0.037	0	0	1	NA	NA	NA	NA	NA	NA	NA	0	NA	0	NA	NA
A2AE20	Spaca5	Sperm acrosome-associated protein 5	Mus musculus	1	1	Sperm acrosome-associated protein 5 OS=Mus musculus GN=Spaca5 PE=1 SV=1	0.011	2.212	3.75	1	1	1	1	160	18	6	NA	NA	NA	NA	NA	NA	0.259	0	0	1	NA	NA	NA	NA	NA	NA	NA	0	NA	0	NA	NA
Q9D9K3	Aven	Cell death regulator Aven	Mus musculus	1	2	Cell death regulator Aven OS=Mus musculus GN=Aven PE=1 SV=2	0.012	2.19	2.04678	1	1	1	1	342	37.2	4.98	NA	NA	NA	NA	NA	NA	0.083	0	0	1	NA	NA	NA	NA	NA	NA	NA	0	NA	0	NA	NA
P97801	Smn1	Survival motor neuron protein	Mus musculus	1	1	Survival motor neuron protein OS=Mus musculus GN=Smn1 PE=1 SV=1	0.012	2.189	2.43056	1	1	1	1	288	31.2	7.62	NA	NA	NA	NA	NA	NA	0.155	0	18	1	NA	NA	NA	NA	NA	NA	NA	0	NA	0	NA	NA
Q5F285	Tmem256	Transmembrane protein 256	Mus musculus	1	1	Transmembrane protein 256 OS=Mus musculus GN=Tmem256 PE=1 SV=1	0.012	2.157	7.07965	1	2	1	1	113	11.6	8.94	NA	NA	NA	NA	NA	NA	0.778	0	27	1	NA	NA	NA	NA	NA	NA	NA	0	NA	0	NA	NA
O35648	Cetn3	Centrin-3	Mus musculus	1	1	Centrin-3 OS=Mus musculus GN=Cetn3 PE=1 SV=1	0.012	2.134	4.19162	1	1	1	1	167	19.5	4.78	NA	NA	NA	NA	NA	NA	0.136	0	0	1	NA	NA	NA	NA	NA	NA	NA	0	NA	0	NA	NA
A2AE89	Gstm1	Glutathione S-transferase Mu 1	Mus musculus	1	2	Glutathione S-transferase Mu 1 OS=Mus musculus GN=Gstm1 PE=1 SV=2	0.012	2.119	2.86885	1	1	1	1	244	28.5	8.19	NA	NA	NA	NA	NA	NA	0.101	0	25	1	NA	NA	NA	NA	NA	NA	NA	0	NA	0	NA	NA
Q80V26	Impad1	Inositol monophosphatase 3	Mus musculus	1	1	Inositol monophosphatase 3 OS=Mus musculus GN=Impad1 PE=1 SV=1	0.013	2.084	2.24719	1	1	1	1	356	38.6	6.47	NA	NA	NA	NA	NA	NA	0.096	0	0	1	NA	NA	NA	NA	NA	NA	NA	0	NA	0	NA	NA
Q8R593	Rchy1	Ring finger and CHY zinc finger domain containing 1	Mus musculus	2	1	Ring finger and CHY zinc finger domain containing 1 OS=Mus musculus GN=Rchy1 PE=2 SV=1	0.013	2.071	3.44828	1	1	1	1	261	30	7.18	NA	NA	NA	NA	NA	NA	0.101	0	0	1	NA	NA	NA	NA	NA	NA	NA	0	NA	0	NA	NA
Q9ESJ4	Nckipsd	NCK-interacting protein with SH3 domain	Mus musculus	1	2	NCK-interacting protein with SH3 domain OS=Mus musculus GN=Nckipsd PE=1 SV=2	0.013	2.065	1.2605	1	1	1	1	714	78.5	6.05	NA	NA	NA	NA	NA	NA	0.05	0	0	1	NA	NA	NA	NA	NA	NA	NA	0	NA	0	NA	NA
Q66JV6	Orc6	Origin recognition complex subunit 6	Mus musculus	1	1	Origin recognition complex subunit 6 OS=Mus musculus GN=Orc6 PE=1 SV=1	0.013	2.05	3.81679	1	1	1	1	262	29.1	8.84	NA	NA	NA	NA	NA	NA	0.101	0	0	1	NA	NA	NA	NA	NA	NA	NA	0	NA	0	NA	NA
Q91YJ4	Mrpl20	Mrpl20 protein	Mus musculus	2	1	Mrpl20 protein OS=Mus musculus GN=Mrpl20 PE=2 SV=1	0.013	2.028	4.69799	1	1	1	1	149	17.5	11.09	NA	NA	NA	NA	NA	NA	0.145	0	0	1	NA	NA	NA	NA	NA	NA	NA	0	NA	0	NA	NA
Q9CPR7	Sike1	Suppressor of IKBKE 1	Mus musculus	1	1	Suppressor of IKBKE 1 OS=Mus musculus GN=Sike1 PE=1 SV=1	0.013	2.011	5.31401	1	1	1	1	207	23.5	5.38	NA	NA	NA	NA	NA	NA	0.129	0	0	1	NA	NA	NA	NA	NA	NA	NA	0	NA	0	NA	NA
Q7TQE6	Tmem57	Macoilin	Mus musculus	1	1	Macoilin OS=Mus musculus GN=Tmem57 PE=1 SV=1	0.013	2.01	1.65663	1	1	1	1	664	76	9.07	NA	NA	NA	NA	NA	NA	0.047	0	0	1	NA	NA	NA	NA	NA	NA	NA	0	NA	0	NA	NA
A2BIE1	Qser1	Protein Qser1	Mus musculus	1	2	Protein Qser1 OS=Mus musculus GN=Qser1 PE=1 SV=2	0.013	2	0.647821	1	1	1	1	1698	185.3	6.95	NA	NA	NA	NA	NA	NA	0.023	0	0	1	NA	NA	NA	NA	NA	NA	NA	0	NA	0	NA	NA
E9Q368	Tarbp1	Protein Tarbp1	Mus musculus	1	1	Protein Tarbp1 OS=Mus musculus GN=Tarbp1 PE=1 SV=1	0.014	1.93	0.569981	1	1	1	1	1579	175.6	6.62	NA	NA	NA	NA	NA	NA	0	0	0	1	NA	NA	NA	NA	NA	NA	NA	0	NA	0	NA	NA
O35843	Bcl2l1	Bcl-x-gamma	Mus musculus	2	1	Bcl-x-gamma OS=Mus musculus GN=Bcl2l1 PE=2 SV=1	0.014	1.928	3.82979	1	2	1	1	235	26.1	4.72	NA	NA	NA	NA	NA	NA	0.155	0	0	1	NA	NA	NA	NA	NA	NA	NA	0	NA	0	NA	NA
Q5SVQ0	Kat7	Histone acetyltransferase KAT7	Mus musculus	1	1	Histone acetyltransferase KAT7 OS=Mus musculus GN=Kat7 PE=1 SV=1	0.014	1.921	2.44698	1	1	1	1	613	70.6	8.72	NA	NA	NA	NA	NA	NA	0.043	0	0	1	NA	NA	NA	NA	NA	NA	NA	0	NA	0	NA	NA
Q9CZX0	Elp3	Elongator complex protein 3	Mus musculus	1	1	Elongator complex protein 3 OS=Mus musculus GN=Elp3 PE=1 SV=1	0.014	1.918	1.82815	1	1	1	1	547	62.3	8.9	NA	NA	NA	NA	NA	NA	0.05	0	0	1	NA	NA	NA	NA	NA	NA	NA	0	NA	0	NA	NA
Q8BGF6	Elmod2	ELMO domain-containing protein 2	Mus musculus	1	1	ELMO domain-containing protein 2 OS=Mus musculus GN=Elmod2 PE=1 SV=1	0.014	1.911	3.07167	1	1	1	1	293	34.7	8.57	NA	NA	NA	NA	NA	NA	0.086	0	0	1	NA	NA	NA	NA	NA	NA	NA	0	NA	0	NA	NA
Q059G7	Mrps21	MCG16762, isoform CRA_a	Mus musculus	1	1	MCG16762, isoform CRA_a OS=Mus musculus GN=Mrps21 PE=1 SV=1	0.015	1.898	8.04598	1	1	1	1	87	10.6	10.32	NA	NA	NA	NA	NA	NA	0.292	0	0	1	NA	NA	NA	NA	NA	NA	NA	0	NA	0	NA	NA
O54790	Mafg	Transcription factor MafG	Mus musculus	1	1	Transcription factor MafG OS=Mus musculus GN=Mafg PE=1 SV=1	0.015	1.888	4.32099	1	1	1	1	162	17.9	10.04	NA	NA	NA	NA	NA	NA	0.145	0	0	1	NA	NA	NA	NA	NA	NA	NA	0	NA	0	NA	NA
Q3U9N9	Slc16a10	Monocarboxylate transporter 10	Mus musculus	1	1	Monocarboxylate transporter 10 OS=Mus musculus GN=Slc16a10 PE=1 SV=1	0.015	1.857	1.36719	1	1	1	1	512	55.3	8.06	NA	NA	NA	NA	NA	NA	0.116	0	0	1	NA	NA	NA	NA	NA	NA	NA	0	NA	0	NA	NA
B2RY61	Arid4a	AT rich interactive domain 4A (RBP1-like)	Mus musculus	2	1	AT rich interactive domain 4A (RBP1-like) OS=Mus musculus GN=Arid4a PE=2 SV=1	0.015	1.827	0.555115	1	1	1	1	1261	142	5.07	NA	NA	NA	NA	NA	NA	0.025	0	0	1	NA	NA	NA	NA	NA	NA	NA	0	NA	0	NA	NA
A0A0R4J1J1	Pnkd	MCG114807, isoform CRA_c	Mus musculus	1	1	MCG114807, isoform CRA_c OS=Mus musculus GN=Pnkd PE=1 SV=1	0.016	1.824	11.9718	1	1	1	1	142	15.6	10.27	NA	NA	NA	NA	NA	NA	0.233	0	44	1	NA	NA	NA	NA	NA	NA	NA	0	NA	0	NA	NA
F8TZM2	4 SV	Polyprotein (Fragment)	Mus musculus PE	1	NA	Polyprotein (Fragment) OS=Mus musculus PE=4 SV=1	0.016	1.816	8.06452	1	1	1	1	124	13.7	9.01	NA	NA	NA	NA	NA	NA	1.154	0	0	1	NA	NA	NA	NA	NA	NA	NA	0	NA	0	NA	NA
A0A077K846	Alg11	Mannosyltransferase IV(V)	Mus musculus	2	1	Mannosyltransferase IV(V) OS=Mus musculus GN=Alg11 PE=2 SV=1	0.016	1.815	1.42276	1	1	1	1	492	55.2	8.29	NA	NA	NA	NA	NA	NA	0.07	0	0	1	NA	NA	NA	NA	NA	NA	NA	0	NA	0	NA	NA
V9GXJ4	Rhox5	Homeobox protein Rhox5 (Fragment)	Mus musculus	1	1	Homeobox protein Rhox5 (Fragment) OS=Mus musculus GN=Rhox5 PE=1 SV=1	0.016	1.79	4.22535	1	1	1	1	213	23.3	6.25	NA	NA	NA	NA	NA	NA	0.122	0	0	1	NA	NA	NA	NA	NA	NA	NA	0	NA	0	NA	NA
Q60949	Tbc1d1	TBC1 domain family member 1	Mus musculus	1	3	TBC1 domain family member 1 OS=Mus musculus GN=Tbc1d1 PE=1 SV=3	0.016	1.788	1.2749	1	1	1	1	1255	141.9	7.24	NA	NA	NA	NA	NA	NA	0.024	0	0	1	NA	NA	NA	NA	NA	NA	NA	0	NA	0	NA	NA
A1A5B6	Tbc1d25	TBC1 domain family member 25	Mus musculus	1	1	TBC1 domain family member 25 OS=Mus musculus GN=Tbc1d25 PE=1 SV=1	0.016	1.775	1.34771	1	1	1	1	742	82.5	6.79	NA	NA	NA	NA	NA	NA	0.051	0	0	1	NA	NA	NA	NA	NA	NA	NA	0	NA	0	NA	NA
Q6P5F7	Ttyh3	Protein tweety homolog 3	Mus musculus	1	1	Protein tweety homolog 3 OS=Mus musculus GN=Ttyh3 PE=1 SV=1	0.016	1.772	1.52672	1	1	1	1	524	57.7	5.85	NA	NA	NA	NA	NA	NA	0.083	0	0	1	NA	NA	NA	NA	NA	NA	NA	0	NA	0	NA	NA
Q8BJR2	Edem2	alpha-1,2-Mannosidase	Mus musculus	2	1	alpha-1,2-Mannosidase OS=Mus musculus GN=Edem2 PE=2 SV=1	0.016	1.765	1.55979	1	1	1	1	577	64.5	5.55	NA	NA	NA	NA	NA	NA	0.083	0	0	1	NA	NA	NA	NA	NA	NA	NA	0	NA	0	NA	NA
Q3U3Q1	Ulk3	Serine/threonine-protein kinase ULK3	Mus musculus	2	1	Serine/threonine-protein kinase ULK3 OS=Mus musculus GN=Ulk3 PE=2 SV=1	0.016	1.754	1.69492	1	1	1	1	472	53.5	7.03	NA	NA	NA	NA	NA	NA	0.053	0	0	1	NA	NA	NA	NA	NA	NA	NA	0	NA	0	NA	NA
F6V5V4	Gm11397	Protein Gm11397	Mus musculus	3	1	Protein Gm11397 OS=Mus musculus GN=Gm11397 PE=3 SV=1	0.017	1.743	2.38727	1	1	1	1	377	43	5.87	NA	NA	NA	NA	NA	NA	0.096	0	0	1	NA	NA	NA	NA	NA	NA	NA	0	NA	0	NA	NA
Q6PIJ4	Nfrkb	Nuclear factor related to kappa-B-binding protein	Mus musculus	1	1	Nuclear factor related to kappa-B-binding protein OS=Mus musculus GN=Nfrkb PE=1 SV=1	0.017	1.725	0.617284	1	1	1	1	1296	138.7	9.22	NA	NA	NA	NA	NA	NA	0.025	0	0	1	NA	NA	NA	NA	NA	NA	NA	0	NA	0	NA	NA
Q99N89	Mrpl43	39S ribosomal protein L43, mitochondrial	Mus musculus	1	1	39S ribosomal protein L43, mitochondrial OS=Mus musculus GN=Mrpl43 PE=1 SV=1	0.017	1.696	3.82514	1	1	1	1	183	20.2	9.52	NA	NA	NA	NA	NA	NA	0.145	0	0	1	NA	NA	NA	NA	NA	NA	NA	0	NA	0	NA	NA
E9Q1U6	Ctif	CBP80/20-dependent translation initiation factor	Mus musculus	1	1	CBP80/20-dependent translation initiation factor OS=Mus musculus GN=Ctif PE=1 SV=1	0.018	1.673	1.76565	1	1	1	1	623	70.2	6.61	NA	NA	NA	NA	NA	NA	0.05	0	0	1	NA	NA	NA	NA	NA	NA	NA	0	NA	0	NA	NA
Q3U926	Ptpmt1	Putative uncharacterized protein	Mus musculus	2	1	Putative uncharacterized protein OS=Mus musculus GN=Ptpmt1 PE=2 SV=1	0.018	1.667	2.68199	1	1	1	1	261	28.7	9.86	NA	NA	NA	NA	NA	NA	0.11	0	0	1	NA	NA	NA	NA	NA	NA	NA	0	NA	0	NA	NA
Q8BK08	Tmem11	Transmembrane protein 11, mitochondrial	Mus musculus	1	1	Transmembrane protein 11, mitochondrial OS=Mus musculus GN=Tmem11 PE=1 SV=1	0.018	1.663	8.42105	1	1	1	1	190	21.3	7.36	NA	NA	NA	NA	NA	NA	0.233	0	0	1	NA	NA	NA	NA	NA	NA	NA	0	NA	0	NA	NA
Q9CXT7	Tmem192	Transmembrane protein 192	Mus musculus	1	1	Transmembrane protein 192 OS=Mus musculus GN=Tmem192 PE=1 SV=1	0.018	1.653	3.7594	1	1	1	1	266	30.3	8.32	NA	NA	NA	NA	NA	NA	0	0	0	1	NA	NA	NA	NA	NA	NA	NA	0	NA	0	NA	NA
F8VQL9	Ncor2	Nuclear receptor corepressor 2	Mus musculus	1	1	Nuclear receptor corepressor 2 OS=Mus musculus GN=Ncor2 PE=1 SV=1	0.018	1.651	0.279218	1	1	1	1	2507	273.2	7.44	NA	NA	NA	NA	NA	NA	0.013	0	0	1	NA	NA	NA	NA	NA	NA	NA	0	NA	0	NA	NA
B7ZNW4	Cox18	Cox18 protein	Mus musculus	2	1	Cox18 protein OS=Mus musculus GN=Cox18 PE=2 SV=1	0.018	1.64	2.71084	1	1	1	1	332	36.4	9.86	NA	NA	NA	NA	NA	NA	0.096	0	38	1	NA	NA	NA	NA	NA	NA	NA	0	NA	0	NA	NA
Q9D853	Mettl10	Protein-lysine N-methyltransferase Mettl10	Mus musculus	1	1	Protein-lysine N-methyltransferase Mettl10 OS=Mus musculus GN=Mettl10 PE=1 SV=1	0.018	1.632	3.27869	1	1	1	1	244	26.8	5.15	NA	NA	NA	NA	NA	NA	0.136	0	0	1	NA	NA	NA	NA	NA	NA	NA	0	NA	0	NA	NA
Q9CPU2	Ndufb2	NADH dehydrogenase [ubiquinone] 1 beta subcomplex subunit 2, mitochondrial	Mus musculus	1	1	NADH dehydrogenase [ubiquinone] 1 beta subcomplex subunit 2, mitochondrial OS=Mus musculus GN=Ndufb2 PE=1 SV=1	0.018	1.623	6.66667	1	1	1	1	105	12	6.52	NA	NA	NA	NA	NA	NA	0.334	0	0	1	NA	NA	NA	NA	NA	NA	NA	0	NA	0	NA	NA
P62696	Crybb2	Beta-crystallin B2	Mus musculus	1	2	Beta-crystallin B2 OS=Mus musculus GN=Crybb2 PE=1 SV=2	0.02	1.587	8.78049	1	2	1	1	205	23.4	7.01	NA	NA	NA	NA	NA	NA	0.136	0	0	1	NA	NA	NA	NA	NA	NA	NA	0	NA	0	NA	NA
Q505D1	Ankrd28	Serine/threonine-protein phosphatase 6 regulatory ankyrin repeat subunit A	Mus musculus	1	1	Serine/threonine-protein phosphatase 6 regulatory ankyrin repeat subunit A OS=Mus musculus GN=Ankrd28 PE=1 SV=1	0.02	1.577	0.949668	1	1	1	1	1053	112.8	6.27	NA	NA	NA	NA	NA	NA	0.042	0	0	1	NA	NA	NA	NA	NA	NA	NA	0	NA	0	NA	NA
Q99LG0	Usp16	Ubiquitin carboxyl-terminal hydrolase 16	Mus musculus	1	2	Ubiquitin carboxyl-terminal hydrolase 16 OS=Mus musculus GN=Usp16 PE=1 SV=2	0.02	1.564	1.09091	1	1	1	1	825	93.4	6.18	NA	NA	NA	NA	NA	NA	0.036	0	0	1	NA	NA	NA	NA	NA	NA	NA	0	NA	0	NA	NA
A2RRJ6	Mib1	Mib1 protein	Mus musculus	2	1	Mib1 protein OS=Mus musculus GN=Mib1 PE=2 SV=1	0.02	1.561	1.49105	1	1	1	1	1006	110	6.96	NA	NA	NA	NA	NA	NA	0.03	0	0	1	NA	NA	NA	NA	NA	NA	NA	0	NA	0	NA	NA
Q3UFB2	Znhit6	Box C/D snoRNA protein 1	Mus musculus	1	2	Box C/D snoRNA protein 1 OS=Mus musculus GN=Znhit6 PE=1 SV=2	0.021	1.542	1.95652	1	1	1	1	460	52.2	5.57	NA	NA	NA	NA	NA	NA	0.053	0	0	1	NA	NA	NA	NA	NA	NA	NA	0	NA	0	NA	NA
Q3U1F9	Pag1	Phosphoprotein associated with glycosphingolipid-enriched microdomains 1	Mus musculus	1	2	Phosphoprotein associated with glycosphingolipid-enriched microdomains 1 OS=Mus musculus GN=Pag1 PE=1 SV=2	0.021	1.541	3.2634	1	1	1	1	429	46.5	4.81	NA	NA	NA	NA	NA	NA	0.093	0	0	1	NA	NA	NA	NA	NA	NA	NA	0	NA	0	NA	NA
Q547B4	Pold4	Polymerase (DNA-directed), delta 4, isoform CRA_b	Mus musculus	2	1	Polymerase (DNA-directed), delta 4, isoform CRA_b OS=Mus musculus GN=Pold4 PE=2 SV=1	0.022	1.515	7.47664	1	1	1	1	107	12.4	6.52	NA	NA	NA	NA	NA	NA	0.468	0	0	1	NA	NA	NA	NA	NA	NA	NA	0	NA	0	NA	NA
Q8BJ56	Pnpla2	Patatin-like phospholipase domain-containing protein 2	Mus musculus	1	1	Patatin-like phospholipase domain-containing protein 2 OS=Mus musculus GN=Pnpla2 PE=1 SV=1	0.023	1.498	1.64609	1	1	1	1	486	53.6	6.46	NA	NA	NA	NA	NA	NA	0.072	0	0	1	NA	NA	NA	NA	NA	NA	NA	0	NA	0	NA	NA
Q8R3F9	Tut1	Speckle targeted PIP5K1A-regulated poly(A) polymerase	Mus musculus	1	1	Speckle targeted PIP5K1A-regulated poly(A) polymerase OS=Mus musculus GN=Tut1 PE=1 SV=1	0.023	1.453	0.805524	1	1	1	1	869	94.5	5.81	NA	NA	NA	NA	NA	NA	0.048	0	0	1	NA	NA	NA	NA	NA	NA	NA	0	NA	0	NA	NA
A0A0G2JFX4	Ltf	Lactotransferrin (Fragment)	Mus musculus	4	1	Lactotransferrin (Fragment) OS=Mus musculus GN=Ltf PE=4 SV=1	0.024	1.443	100	1	1	1	1	19	2.2	6.37	NA	NA	NA	NA	NA	NA	9	0	0	1	NA	NA	NA	NA	NA	NA	NA	0	NA	0	NA	NA
Q4FK50	Tpst1	Protein-tyrosine sulfotransferase 1, isoform CRA_a	Mus musculus	2	1	Protein-tyrosine sulfotransferase 1, isoform CRA_a OS=Mus musculus GN=Tpst1 PE=2 SV=1	0.024	1.439	2.7027	1	1	1	1	370	42.1	9.09	NA	NA	NA	NA	NA	NA	0.066	0	0	1	NA	NA	NA	NA	NA	NA	NA	0	NA	0	NA	NA
Q91ZQ8	Nbr1	Membrane protein NBR1 (Fragment)	Mus musculus	2	1	Membrane protein NBR1 (Fragment) OS=Mus musculus GN=Nbr1 PE=2 SV=1	0.024	1.433	1.78817	1	1	1	1	727	80.7	6.25	NA	NA	NA	NA	NA	NA	0.054	0	0	1	NA	NA	NA	NA	NA	NA	NA	0	NA	0	NA	NA
Q91W52	Tmem19	Transmembrane protein 19	Mus musculus	1	1	Transmembrane protein 19 OS=Mus musculus GN=Tmem19 PE=1 SV=1	0.025	1.408	2.08333	1	1	1	1	336	36.3	7.72	NA	NA	NA	NA	NA	NA	0.194	0	0	1	NA	NA	NA	NA	NA	NA	NA	0	NA	0	NA	NA
Q5DTT3	Fam208b	Protein FAM208B	Mus musculus	1	2	Protein FAM208B OS=Mus musculus GN=Fam208b PE=1 SV=2	0.025	1.404	0.461797	1	1	1	1	2382	264.1	6.44	NA	NA	NA	NA	NA	NA	0.013	0	0	1	NA	NA	NA	NA	NA	NA	NA	0	NA	0	NA	NA
Q7TPS3	Diablo	Diablo homolog (Drosophila)	Mus musculus	2	1	Diablo homolog (Drosophila) OS=Mus musculus GN=Diablo PE=2 SV=1	0.025	1.4	2.95359	1	1	1	1	237	26.8	6.37	NA	NA	NA	NA	NA	NA	0.116	0	0	1	NA	NA	NA	NA	NA	NA	NA	0	NA	0	NA	NA
Q9JL61	Rfx5	DNA-binding protein Rfx5	Mus musculus	1	2	DNA-binding protein Rfx5 OS=Mus musculus GN=Rfx5 PE=1 SV=2	0.025	1.396	1.06383	1	1	1	1	658	69.7	9.57	NA	NA	NA	NA	NA	NA	0.044	0	0	1	NA	NA	NA	NA	NA	NA	NA	0	NA	0	NA	NA
O08580	Esrra	Steroid hormone receptor ERR1	Mus musculus	1	4	Steroid hormone receptor ERR1 OS=Mus musculus GN=Esrra PE=1 SV=4	0.027	1.363	3.08057	1	1	1	1	422	45.4	6.38	NA	NA	NA	NA	NA	NA	0.08	0	40	1	NA	NA	NA	NA	NA	NA	NA	0	NA	0	NA	NA
P52850	Ndst2	Bifunctional heparan sulfate N-deacetylase/N-sulfotransferase 2	Mus musculus	1	1	Bifunctional heparan sulfate N-deacetylase/N-sulfotransferase 2 OS=Mus musculus GN=Ndst2 PE=1 SV=1	0.027	1.363	1.359	1	1	1	1	883	101.1	8.7	NA	NA	NA	NA	NA	NA	0.038	0	0	1	NA	NA	NA	NA	NA	NA	NA	0	NA	0	NA	NA
Q9CYR0	Ssbp1	Single-stranded DNA-binding protein, mitochondrial	Mus musculus	1	1	Single-stranded DNA-binding protein, mitochondrial OS=Mus musculus GN=Ssbp1 PE=1 SV=1	0.028	1.35	5.26316	1	1	1	1	152	17.3	9.92	NA	NA	NA	NA	NA	NA	0.145	0	0	1	NA	NA	NA	NA	NA	NA	NA	0	NA	0	NA	NA
O54832	Prl8a2	Decidual PRL-related protein	Mus musculus	1	1	Decidual PRL-related protein OS=Mus musculus GN=Prl8a2 PE=1 SV=1	0.029	1.322	2.91667	1	1	1	1	240	27.9	7.25	NA	NA	NA	NA	NA	NA	0.136	0	0	1	NA	NA	NA	NA	NA	NA	NA	0	NA	0	NA	NA
Q76M72	Slc22a27	Solute carrier family 22 member 27	Mus musculus	1	1	Solute carrier family 22 member 27 OS=Mus musculus GN=Slc22a27 PE=1 SV=1	0.029	1.32	1.27042	1	2	1	1	551	62	8.73	NA	NA	NA	NA	NA	NA	0.089	0	0	1	NA	NA	NA	NA	NA	NA	NA	0	NA	0	NA	NA
Q8C0D7	Ing4	Inhibitor of growth protein 4	Mus musculus	1	2	Inhibitor of growth protein 4 OS=Mus musculus GN=Ing4 PE=1 SV=2	0.029	1.318	2.40964	1	1	1	1	249	28.5	7.62	NA	NA	NA	NA	NA	NA	0.136	0	0	1	NA	NA	NA	NA	NA	NA	NA	0	NA	0	NA	NA
Q5EBH1	Rassf5	Ras association domain-containing protein 5	Mus musculus	1	1	Ras association domain-containing protein 5 OS=Mus musculus GN=Rassf5 PE=1 SV=1	0.029	1.317	2.66344	1	2	1	1	413	46.7	9.28	NA	NA	NA	NA	NA	NA	0.064	0	0	1	NA	NA	NA	NA	NA	NA	NA	0	NA	0	NA	NA
Q9CZP5	Bcs1l	Mitochondrial chaperone BCS1	Mus musculus	1	1	Mitochondrial chaperone BCS1 OS=Mus musculus GN=Bcs1l PE=1 SV=1	0.029	1.316	2.39234	1	1	1	1	418	47.4	7.93	NA	NA	NA	NA	NA	NA	0.077	0	0	1	NA	NA	NA	NA	NA	NA	NA	0	NA	0	NA	NA
Q3UM02	Kat2a	Putative uncharacterized protein	Mus musculus	2	1	Putative uncharacterized protein OS=Mus musculus GN=Kat2a PE=2 SV=1	0.03	1.298	1.32053	1	1	1	1	833	93.3	9.07	NA	NA	NA	NA	NA	NA	0.037	0	0	1	NA	NA	NA	NA	NA	NA	NA	0	NA	0	NA	NA
Q6P3B9	Rbfa	Putative ribosome-binding factor A, mitochondrial	Mus musculus	2	1	Putative ribosome-binding factor A, mitochondrial OS=Mus musculus GN=Rbfa PE=2 SV=1	0.031	1.289	3.14286	1	1	1	1	350	39.3	7.33	NA	NA	NA	NA	NA	NA	0.077	0	0	1	NA	NA	NA	NA	NA	NA	NA	0	NA	0	NA	NA
Q80W93	Hydin	Hydrocephalus-inducing protein	Mus musculus	1	2	Hydrocephalus-inducing protein OS=Mus musculus GN=Hydin PE=1 SV=2	0.032	1.276	0.155219	1	1	1	1	5154	581.2	6.38	NA	NA	NA	NA	NA	NA	0.007	0	0	1	NA	NA	NA	NA	NA	NA	NA	0	NA	0	NA	NA
Q3U0P4	Il1f9	Interleukin 1 family, member 9	Mus musculus	1	1	Interleukin 1 family, member 9 OS=Mus musculus GN=Il1f9 PE=1 SV=1	0.034	1.251	5.69948	1	1	1	1	193	22	6.8	NA	NA	NA	NA	NA	NA	0.166	0	0	1	NA	NA	NA	NA	NA	NA	NA	0	NA	0	NA	NA
Q91X21	Kiaa2013	Uncharacterized protein KIAA2013	Mus musculus	1	1	Uncharacterized protein KIAA2013 OS=Mus musculus GN=Kiaa2013 PE=1 SV=1	0.034	1.244	2.68139	1	1	1	1	634	69.4	7.8	NA	NA	NA	NA	NA	NA	0.075	0	0	1	NA	NA	NA	NA	NA	NA	NA	0	NA	0	NA	NA
Q5NCQ5	Dph1	Diphthamide biosynthesis protein 1	Mus musculus	1	1	Diphthamide biosynthesis protein 1 OS=Mus musculus GN=Dph1 PE=1 SV=1	0.035	1.232	2.05479	1	1	1	1	438	48	6.84	NA	NA	NA	NA	NA	NA	0.077	0	0	1	NA	NA	NA	NA	NA	NA	NA	0	NA	0	NA	NA
Q9D4C5	Eaf1	ELL-associated factor 1	Mus musculus	1	2	ELL-associated factor 1 OS=Mus musculus GN=Eaf1 PE=1 SV=2	0.037	1.216	2.61194	1	1	1	1	268	28.9	5.4	NA	NA	NA	NA	NA	NA	0.155	0	0	1	NA	NA	NA	NA	NA	NA	NA	0	NA	0	NA	NA
P22518	Clk1	Dual specificity protein kinase CLK1	Mus musculus	1	2	Dual specificity protein kinase CLK1 OS=Mus musculus GN=Clk1 PE=1 SV=2	0.037	1.214	2.07039	1	1	1	1	483	57.1	8.94	NA	NA	NA	NA	NA	NA	0.054	0	0	1	NA	NA	NA	NA	NA	NA	NA	0	NA	0	NA	NA
P41209	Cetn1	Centrin-1	Mus musculus	1	1	Centrin-1 OS=Mus musculus GN=Cetn1 PE=1 SV=1	0.041	1.18	4.65116	1	1	1	1	172	19.7	4.88	NA	NA	NA	NA	NA	NA	0.136	0	0	1	NA	NA	NA	NA	NA	NA	NA	0	NA	0	NA	NA
Q6TEK5	Vkorc1l1	Vitamin K epoxide reductase complex subunit 1-like protein 1	Mus musculus	1	1	Vitamin K epoxide reductase complex subunit 1-like protein 1 OS=Mus musculus GN=Vkorc1l1 PE=1 SV=1	0.044	1.152	3.97727	1	1	1	1	176	19.8	8.95	NA	NA	NA	NA	NA	NA	0.259	0	17	1	NA	NA	NA	NA	NA	NA	NA	0	NA	0	NA	NA
Q8BPE4	Tmem177	Transmembrane protein 177	Mus musculus	1	1	Transmembrane protein 177 OS=Mus musculus GN=Tmem177 PE=1 SV=1	0.045	1.138	3.53698	1	1	1	1	311	34	9.77	NA	NA	NA	NA	NA	NA	0.122	0	0	1	NA	NA	NA	NA	NA	NA	NA	0	NA	0	NA	NA
A0A0R4J1Q7	Enpp1	Ectonucleotide pyrophosphatase/phosphodiesterase 1, isoform CRA_a	Mus musculus	1	1	Ectonucleotide pyrophosphatase/phosphodiesterase 1, isoform CRA_a OS=Mus musculus GN=Enpp1 PE=1 SV=1	0.045	1.134	2.42826	1	1	1	1	906	103.1	6.57	NA	NA	NA	NA	NA	NA	0.038	0	0	1	NA	NA	NA	NA	NA	NA	NA	0	NA	0	NA	NA
E9Q8T7	Dnah1	Protein Dnah1	Mus musculus	1	1	Protein Dnah1 OS=Mus musculus GN=Dnah1 PE=1 SV=1	0.045	1.133	0.141176	1	1	1	1	4250	486.8	5.57	NA	NA	NA	NA	NA	NA	0.007	0	0	1	NA	NA	NA	NA	NA	NA	NA	0	NA	0	NA	NA
Q80U44	Zfyve16	Zinc finger FYVE domain-containing protein 16	Mus musculus	1	2	Zinc finger FYVE domain-containing protein 16 OS=Mus musculus GN=Zfyve16 PE=1 SV=2	0.047	1.114	0.65445	1	1	1	1	1528	166.6	4.78	NA	NA	NA	NA	NA	NA	0.026	0	0	1	NA	NA	NA	NA	NA	NA	NA	0	NA	0	NA	NA
Q8K0D2	Habp2	Hyaluronan-binding protein 2	Mus musculus	1	2	Hyaluronan-binding protein 2 OS=Mus musculus GN=Habp2 PE=1 SV=2	0.048	1.105	1.6129	1	1	1	1	558	62.3	6.37	NA	NA	NA	NA	NA	NA	0.07	0	0	1	NA	NA	NA	NA	NA	NA	NA	0	NA	0	NA	NA
Q8BMJ7	Cgrrf1	Cell growth regulator with RING finger domain protein 1	Mus musculus	2	1	Cell growth regulator with RING finger domain protein 1 OS=Mus musculus GN=Cgrrf1 PE=2 SV=1	0.052	1.078	5.42169	1	3	1	1	332	37.9	5.05	NA	NA	NA	NA	NA	NA	0.11	0	0	1	NA	NA	NA	NA	NA	NA	NA	0	NA	0	NA	NA
A0A0R4J1K1	Cnot4	CCR4-NOT transcription complex subunit 4	Mus musculus	1	1	CCR4-NOT transcription complex subunit 4 OS=Mus musculus GN=Cnot4 PE=1 SV=1	0.057	1.046	1.12676	1	1	1	1	710	77.8	6.68	NA	NA	NA	NA	NA	NA	0.066	0	0	1	NA	NA	NA	NA	NA	NA	NA	0	NA	0	NA	NA
F2Z3Z2	Tmem229b-ps	Protein Tmem229b-ps	Mus musculus	4	1	Protein Tmem229b-ps OS=Mus musculus GN=Tmem229b-ps PE=4 SV=1	0.057	1.046	6.58683	1	1	1	1	167	19.5	5.83	NA	NA	NA	NA	NA	NA	0.334	0	0	1	NA	NA	NA	NA	NA	NA	NA	0	NA	0	NA	NA
A0A087WRM7	Pfkfb2	6-phosphofructo-2-kinase/fructose-2,6-bisphosphatase 2	Mus musculus	1	1	6-phosphofructo-2-kinase/fructose-2,6-bisphosphatase 2 OS=Mus musculus GN=Pfkfb2 PE=1 SV=1	0.057	1.042	1.79856	1	1	1	1	556	64	7.84	NA	NA	NA	NA	NA	NA	0.047	0	0	1	NA	NA	NA	NA	NA	NA	NA	0	NA	0	NA	NA
Q9Z1M4	Rps6kb2	Ribosomal protein S6 kinase beta-2	Mus musculus	1	1	Ribosomal protein S6 kinase beta-2 OS=Mus musculus GN=Rps6kb2 PE=1 SV=1	0.058	1.039	2.47423	1	1	1	1	485	53.5	7.18	NA	NA	NA	NA	NA	NA	0.077	0	0	1	NA	NA	NA	NA	NA	NA	NA	0	NA	0	NA	NA
Q3V384	Lace1	Lactation elevated protein 1	Mus musculus	1	1	Lactation elevated protein 1 OS=Mus musculus GN=Lace1 PE=1 SV=1	0.058	1.038	1.66667	1	1	1	1	480	54.3	8.03	NA	NA	NA	NA	NA	NA	0.059	0	0	1	NA	NA	NA	NA	NA	NA	NA	0	NA	0	NA	NA
A0A0R4J027	Acod1	Cis-aconitate decarboxylase	Mus musculus	1	1	Cis-aconitate decarboxylase OS=Mus musculus GN=Acod1 PE=1 SV=1	0	71.214	23.5656	12	18	12	1	488	53.7	7.55	NA	3.029	2580.4	7816.5	8.44	3.53	2.652	0	111	12	2492	2420.8	2828.3	7824.4	7536.9	8088.2	7816.5	1	2580.37	1	3.02922	1.34e-05
F8WIP8	Spp1	Osteopontin	Mus musculus	1	1	Osteopontin OS=Mus musculus GN=Spp1 PE=1 SV=1	0	59.724	31.1864	6	13	6	1	295	32.6	4.55	NA	2.598	1209.1	3141.7	5.52	9.02	2.875	0	114	6	1233.3	1133.7	1260.3	3064	2905.4	3455.8	3141.73	1	1209.1	1	2.59841	0.000326312
Q8BV66	Ifi44	Interferon-induced protein 44	Mus musculus	2	1	Interferon-induced protein 44 OS=Mus musculus GN=Ifi44 PE=2 SV=1	0	54.105	17.7725	7	14	7	1	422	47.8	7.03	NA	2.485	2529.9	6286.7	5.8	0.08	1.207	0	93	7	2462.4	2429.2	2698.1	6290	6289.3	6280.8	6286.7	1	2529.9	1	2.48496	1.54e-06
Q64339	Isg15	Ubiquitin-like protein ISG15	Mus musculus	1	4	Ubiquitin-like protein ISG15 OS=Mus musculus GN=Isg15 PE=1 SV=4	0	10.003	15.528	2	3	2	1	161	17.9	7.9	NA	2.485	464.4	1154.1	4.71	3.73	0.995	0	30	2	442.2	485.9	465	1174.6	1183.2	1104.7	1154.17	1	464.367	1	2.48546	1.58e-05
Q64281	Lilrb4	Leukocyte immunoglobulin-like receptor subfamily B member 4	Mus musculus	1	1	Leukocyte immunoglobulin-like receptor subfamily B member 4 OS=Mus musculus GN=Lilrb4 PE=1 SV=1	0	18.396	4.1791	1	2	1	1	335	37.5	6.21	NA	2.31	365.5	844.2	7.2	3.68	0.359	0	78	1	359.3	342.8	394.3	878.5	835.8	818.2	844.167	1	365.467	1	2.30983	3.41e-05
Q8R2Q8	Bst2	Bone marrow stromal antigen 2	Mus musculus	1	1	Bone marrow stromal antigen 2 OS=Mus musculus GN=Bst2 PE=1 SV=1	0	19.431	17.4419	4	6	4	1	172	19.1	7.34	NA	1.962	1352	2652.9	5.32	1.68	1.031	0	41	4	1307.9	1313	1435	2697.6	2652.6	2608.6	2652.93	1	1351.97	1	1.96228	1.18e-05
P30993	C5ar1	C5a anaphylatoxin chemotactic receptor 1	Mus musculus	1	2	C5a anaphylatoxin chemotactic receptor 1 OS=Mus musculus GN=C5ar1 PE=1 SV=2	0.001	4.911	3.4188	1	1	1	1	351	39	8.79	NA	1.95	118	230.1	3.17	3.08	0.166	0	0	1	117.4	114.6	122	225.2	226.9	238.2	230.1	1	118	1	1.95	1.7e-05
Q9CQW9	Ifitm3	Interferon-induced transmembrane protein 3	Mus musculus	1	1	Interferon-induced transmembrane protein 3 OS=Mus musculus GN=Ifitm3 PE=1 SV=1	0	36.399	33.5766	3	10	3	1	137	14.9	7.4	NA	1.929	1342.4	2589.3	4.53	4.37	9	0	124	3	1282.5	1340.7	1404.1	2519.2	2528.9	2719.8	2589.3	1	1342.43	1	1.92881	7.33e-05
P28667	Marcksl1	MARCKS-related protein	Mus musculus	1	2	MARCKS-related protein OS=Mus musculus GN=Marcksl1 PE=1 SV=2	0	17.516	14.5	3	7	3	1	200	20.2	4.61	NA	1.892	1701.9	3220.2	22.15	2.56	1.276	0	101	3	1469.2	1499.7	2136.9	3290.2	3241.2	3129.1	3220.17	1	1701.93	1	1.89206	0.00242498
Q64337	Sqstm1	Sequestosome-1	Mus musculus	1	1	Sequestosome-1 OS=Mus musculus GN=Sqstm1 PE=1 SV=1	0	79.179	24.2081	8	22	8	1	442	48.1	5.21	NA	1.855	1583.1	2936.7	2.79	1.78	2.914	0	197	8	1625.6	1537.3	1586.3	2987.2	2882.8	2940.1	2936.7	1	1583.07	1	1.85507	4.34e-06
D2CGM4	Ifih1	Melanoma differentiation-associated protein 5	Mus musculus	2	1	Melanoma differentiation-associated protein 5 OS=Mus musculus GN=Ifih1 PE=2 SV=1	0	10.18	3.80488	4	4	4	1	1025	115.9	6.25	NA	1.827	780.9	1427	6.21	3.93	0.129	0	25	4	788.1	729.2	825.3	1482.8	1370.7	1427.5	1427	1	780.867	1	1.82746	0.000111983
P11928	Oas1a	2'-5'-oligoadenylate synthase 1A	Mus musculus	1	2	2'-5'-oligoadenylate synthase 1A OS=Mus musculus GN=Oas1a PE=1 SV=2	0	85.959	28.8828	9	17	9	1	367	42.4	8.09	NA	1.75	2724.3	4767.8	5.76	5.8	2.433	0	171	9	2624	2643.7	2905.3	5041.5	4773	4488.7	4767.73	1	2724.33	1	1.75006	0.000370499
E9Q9A9	Oas2	2'-5'-oligoadenylate synthase 2	Mus musculus	2	1	2'-5'-oligoadenylate synthase 2 OS=Mus musculus GN=Oas2 PE=2 SV=1	0	20.567	7.27763	4	4	4	1	742	85	6.79	NA	1.746	170.2	297.3	6.28	7.02	0.179	0	82	4	159.4	170.5	180.8	321.1	288.9	282	297.333	1	170.233	1	1.74662	0.000717827
Q9BDB7	Ifi44l	Interferon-induced protein 44-like	Mus musculus	2	2	Interferon-induced protein 44-like OS=Mus musculus GN=Ifi44l PE=2 SV=2	0	16.238	11.1857	5	6	5	1	447	49.6	6.54	NA	1.743	1347.9	2349.5	4.73	1.44	0.52	0	20	5	1274.3	1383.6	1385.8	2317.3	2346.4	2384.7	2349.47	1	1347.9	1	1.74306	1.78e-05
Q05769	Ptgs2	Prostaglandin G/H synthase 2	Mus musculus	1	1	Prostaglandin G/H synthase 2 OS=Mus musculus GN=Ptgs2 PE=1 SV=1	0	73.977	18.7086	9	17	8	1	604	69	7.37	NA	1.742	2196	3824.4	3.29	2.49	1.116	1	97	9	2185.7	2129.5	2272.9	3922.5	3818.3	3732.5	3824.43	1	2196.03	1	1.74152	1.91e-05
P99029	Prdx5	Peroxiredoxin-5, mitochondrial	Mus musculus	1	2	Peroxiredoxin-5, mitochondrial OS=Mus musculus GN=Prdx5 PE=1 SV=2	0	80.705	43.8095	9	15	9	1	210	21.9	8.85	NA	1.737	2388.2	4148.9	3.89	6.02	6.499	0	205	9	2494.9	2324.9	2344.7	4034.1	3977.3	4435.2	4148.87	1	2388.17	1	1.73726	0.000332021	cellular response to reactive oxygen species
Q3UBI6	Rpl7	Putative uncharacterized protein	Mus musculus	2	1	Putative uncharacterized protein OS=Mus musculus GN=Rpl7 PE=2 SV=1	0	93.41	37.7778	15	33	15	1	270	31.3	10.83	NA	1.729	5486.8	9486.4	8.9	47.66	6.743	0	146	15	5968.9	5498.8	4992.8	7263.4	6507.1	14688.7	9486.4	1	5486.83	1	1.72894	0.202336
Q811M6	Igtp	Interferon gamma induced GTPase	Mus musculus	2	1	Interferon gamma induced GTPase OS=Mus musculus GN=Igtp PE=2 SV=1	0	41.473	18.6761	7	10	6	1	423	48.5	8.05	NA	1.728	1224.1	2115.8	17.14	13.64	0.911	1	59	7	1106.6	1099.5	1466.3	2380.5	2158.9	1808	2115.8	1	1224.13	1	1.72841	0.0123679
Q3U125	Fam213a	Putative uncharacterized protein	Mus musculus	1	1	Putative uncharacterized protein OS=Mus musculus GN=Fam213a PE=1 SV=1	0	19.769	19.6507	5	8	5	1	229	25.7	9.03	NA	1.728	2568	4438.3	1.92	2.28	1.336	0	39	5	2611	2578.9	2514.1	4440.7	4538.4	4335.7	4438.27	1	2568	1	1.7283	8.74e-06
L0HCN1	2 SV	Ifi202b	Mus musculus PE	1	NA	Ifi202b OS=Mus musculus PE=2 SV=1	0.006	2.785	3.37079	2	2	2	1	445	50.4	8.21	NA	1.672	475.1	794.5	0.92	6.63	0.145	0	24	2	470.1	478.2	476.9	824.9	824.9	733.6	794.467	1	475.067	1	1.67233	0.000472164
Q542C7	Il1rn	IL-1 receptor antagonist isoform	Mus musculus	2	1	IL-1 receptor antagonist isoform OS=Mus musculus GN=Il1rn PE=2 SV=1	0	9.828	15.1685	3	3	3	1	178	20.3	6.19	NA	1.661	848.8	1409.6	2.96	6.11	0.585	0	70	3	849.5	823.3	873.5	1327.2	1402.6	1499.1	1409.63	1	848.767	1	1.6608	0.00041331
B7U582	3 SV	Heat shock protein 70-2	Mus musculus PE	1	NA	Heat shock protein 70-2 OS=Mus musculus PE=3 SV=1	0	158.719	19.7472	13	101	1	1	633	69.7	5.68	NA	1.646	120.3	198	12.9	5.55	2.661	0	1312	13	103.3	133.7	123.9	186.6	208.5	199	198.033	1	120.3	1	1.64616	0.00209772
E9Q555	Rnf213	E3 ubiquitin-protein ligase RNF213	Mus musculus	1	2	E3 ubiquitin-protein ligase RNF213 OS=Mus musculus GN=Rnf213 PE=1 SV=2	0	572.908	18.5947	90	138	90	1	5152	584.4	6.8	NA	1.643	23874	39213.4	3.05	0.5	1.005	0	968	90	23501.5	23406.4	24714.2	39422.2	39029.6	39188.5	39213.4	1	23874	1	1.64251	3.9e-06
P15533	Trim30a	Tripartite motif-containing protein 30A	Mus musculus	1	2	Tripartite motif-containing protein 30A OS=Mus musculus GN=Trim30a PE=1 SV=2	0.009	2.386	2.62097	1	1	1	1	496	57.3	6.98	NA	1.641	112.6	184.8	1.38	8.5	0.059	0	0	1	112.4	114.3	111.2	202.8	178	173.6	184.8	1	112.633	1	1.64072	0.00138807
Q8C405	Sp100	Nuclear autoantigen Sp-100	Mus musculus	1	1	Nuclear autoantigen Sp-100 OS=Mus musculus GN=Sp100 PE=1 SV=1	0	16.965	9.30626	6	7	6	1	591	68.1	9.31	NA	1.632	1309.5	2137.4	2.86	0.93	0.496	0	28	6	1286	1289.8	1352.7	2159.9	2130.2	2122.1	2137.4	1	1309.5	1	1.63223	4.57e-06
Q6Q899	Ddx58	Probable ATP-dependent RNA helicase DDX58	Mus musculus	1	2	Probable ATP-dependent RNA helicase DDX58 OS=Mus musculus GN=Ddx58 PE=1 SV=2	0	48.284	12.311	13	20	13	1	926	105.9	6.65	NA	1.598	2362.4	3774.4	1.66	1.94	0.595	0	95	13	2324.7	2359.3	2403.1	3716.5	3856.6	3750	3774.37	1	2362.37	1	1.59771	7.91e-06
G3X9T7	Lgals9	Galectin	Mus musculus	1	1	Galectin OS=Mus musculus GN=Lgals9 PE=1 SV=1	0	32.277	12.1813	4	8	4	1	353	40	9.31	NA	1.595	1030.1	1643.5	4.24	1	0.874	0	139	4	1026.7	988.3	1075.4	1626.5	1644.7	1659.4	1643.53	1	1030.13	1	1.59546	2.2e-05
Q3U2C3	Msr1	Putative uncharacterized protein	Mus musculus	2	1	Putative uncharacterized protein OS=Mus musculus GN=Msr1 PE=2 SV=1	0	20.714	10.1695	4	8	4	1	354	38.7	7.52	NA	1.59	1167.4	1856.1	2.33	6.3	0.54	0	41	4	1136.2	1180.9	1185.2	1908.7	1937.6	1722	1856.1	1	1167.43	1	1.5899	0.000577728
Q8C438	Ank	Putative uncharacterized protein	Mus musculus	2	1	Putative uncharacterized protein OS=Mus musculus GN=Ank PE=2 SV=1	0	28.309	7.92683	4	9	4	1	492	54.3	7.9	NA	1.576	1614.2	2544.7	9.17	4.54	0.61	0	77	4	1783.8	1510.8	1548	2451.8	2508.2	2674	2544.67	1	1614.2	1	1.57643	0.00101238
A0A087WSP5	Stat1	Signal transducer and activator of transcription	Mus musculus	1	1	Signal transducer and activator of transcription OS=Mus musculus GN=Stat1 PE=1 SV=1	0	123.961	19.8675	15	27	15	1	755	88	5.71	NA	1.572	4323	6793.8	3.94	0.67	1.745	0	259	15	4150	4328.5	4490.5	6758.1	6778.3	6845	6793.8	1	4323	1	1.57155	1.71e-05
P56394	Cox17	Cytochrome c oxidase copper chaperone	Mus musculus	1	2	Cytochrome c oxidase copper chaperone OS=Mus musculus GN=Cox17 PE=1 SV=2	0	14.566	31.746	2	3	2	1	63	6.8	7.69	NA	1.562	1164.9	1819.4	7.77	2.35	2.162	0	23	2	1125.6	1100.8	1268.4	1810.6	1781.7	1865.9	1819.4	1	1164.93	1	1.56181	0.000346161
Q1KYM2	4 SV	Gag-pro-pol polyprotein	Mus musculus PE	1	NA	Gag-pro-pol polyprotein OS=Mus musculus PE=4 SV=1	0	87.111	8.99654	13	32	1	1	1734	193.9	8.94	NA	1.561	411.1	641.5	10.76	1.45	0.459	0	183	13	361.8	447.4	424	644.4	649.1	631.1	641.533	1	411.067	1	1.56066	0.000908591
Q8K1X5	Ehd1	EH-domain containing 1 (Fragment)	Mus musculus	2	1	EH-domain containing 1 (Fragment) OS=Mus musculus GN=Ehd1 PE=2 SV=1	0	164.433	37.9496	23	50	21	1	556	62.9	7.75	NA	1.557	8562	13330.4	1.32	3.89	7.031	2	134	23	8520	8476.5	8689.6	12881.1	13212	13898.1	13330.4	1	8562.03	1	1.55692	9.96e-05
Q62159	Rhoc	Rho-related GTP-binding protein RhoC	Mus musculus	1	2	Rho-related GTP-binding protein RhoC OS=Mus musculus GN=Rhoc PE=1 SV=2	0	95.657	37.8238	8	23	1	1	193	22	6.58	NA	1.556	219.3	341.1	2.62	1.14	6.743	0	201	8	215.7	225.9	216.2	341.9	336.9	344.5	341.1	1	219.267	1	1.55564	6.92e-06
Q6NSP9	Hmga2	High mobility group protein HMGI-C	Mus musculus	1	1	High mobility group protein HMGI-C OS=Mus musculus GN=Hmga2 PE=1 SV=1	0	48.689	40.3101	4	13	4	1	129	14	11	NA	1.548	1826	2826.9	6.64	13.11	5.813	0	88	4	1959.3	1796.5	1722.1	3032.3	3049.4	2399	2826.9	1	1825.97	1	1.54817	0.0112894
Q07797	Lgals3bp	Galectin-3-binding protein	Mus musculus	1	1	Galectin-3-binding protein OS=Mus musculus GN=Lgals3bp PE=1 SV=1	0	73.304	20.4506	9	15	9	1	577	64.5	5.14	NA	1.538	2764.1	4251.8	3.26	1.71	1.738	0	153	9	2731.6	2694.8	2865.8	4223.9	4197.1	4334.4	4251.8	1	2764.07	1	1.53824	2.41e-05
Q3UIR3	Dtx3l	E3 ubiquitin-protein ligase DTX3L	Mus musculus	1	1	E3 ubiquitin-protein ligase DTX3L OS=Mus musculus GN=Dtx3l PE=1 SV=1	0	28.799	7.62032	4	6	4	1	748	83	8.09	NA	1.518	341.3	518	2.44	1.17	0.264	0	75	4	335.8	350.9	337.3	524.2	517.5	512.2	517.967	1	341.333	1	1.51748	7.55e-06	DNA damage,?DNA repair,?Ubl conjugation pathway
B2RWU7	Ifi207	AI607873 protein	Mus musculus	2	1	AI607873 protein OS=Mus musculus GN=Ifi207 PE=2 SV=1	0	104.727	17.5716	15	26	13	1	1013	107.7	9.44	NA	1.517	3042.8	4615.3	7.43	6.56	1.326	2	155	15	3273.6	2821.9	3032.9	4824.6	4753.3	4268	4615.3	1	3042.8	1	1.51679	0.00196479
A0A1G5SJR4	OTTMUSCASG00059405	Schlafen family member 5 isoform 1	Mus musculus	4	1	Schlafen family member 5 isoform 1 OS=Mus musculus GN=OTTMUSCASG00059405 PE=4 SV=1	0	7.437	3.0543	3	3	3	1	884	100.8	6.93	NA	1.517	492.4	747	6.5	4.4	0.12	0	20	3	497.8	458.1	521.4	766.7	765.2	709.1	747	1	492.433	1	1.51696	0.00065309
Q3U5Y3	Lcp2	Putative uncharacterized protein	Mus musculus	2	1	Putative uncharacterized protein OS=Mus musculus GN=Lcp2 PE=2 SV=1	0	58.187	20.4503	12	20	12	1	533	60.1	6.11	NA	1.495	2358.5	3526.1	7.66	1.76	1.482	0	67	12	2179.4	2355.6	2540.5	3456.2	3547.7	3574.3	3526.07	1	2358.5	1	1.49505	0.000449396
Q91XB0	Trex1	Three-prime repair exonuclease 1	Mus musculus	1	2	Three-prime repair exonuclease 1 OS=Mus musculus GN=Trex1 PE=1 SV=2	0	21.669	13.6943	4	4	4	1	314	33.7	7.99	NA	1.495	795.3	1188.8	3.05	5.76	0.848	0	77	4	767.3	807.8	810.9	1253	1196.5	1116.8	1188.77	1	795.333	1	1.49468	0.000718719
Q8C6F4	Plek	Putative uncharacterized protein	Mus musculus	2	1	Putative uncharacterized protein OS=Mus musculus GN=Plek PE=2 SV=1	0	73.004	24.2857	7	15	7	1	350	39.8	8.48	NA	1.492	3050	4549.1	1.72	3.32	1.555	0	92	7	2992.7	3061.7	3095.6	4689.2	4568.9	4389.3	4549.13	1	3050	1	1.49152	8.39e-05
P06797	Ctsl	Cathepsin L1	Mus musculus	1	2	Cathepsin L1 OS=Mus musculus GN=Ctsl PE=1 SV=2	0	37.932	19.1617	6	12	6	1	334	37.5	6.83	NA	1.486	2933.5	4360	4.86	3.23	1.683	0	113	6	3070.7	2786.1	2943.8	4279.1	4278.3	4522.6	4360	1	2933.53	1	1.48626	0.000248649
P51910	Apod	Apolipoprotein D	Mus musculus	1	1	Apolipoprotein D OS=Mus musculus GN=Apod PE=1 SV=1	0.01	2.304	3.1746	1	2	1	1	189	21.5	4.91	NA	1.485	731.9	1086.9	4.53	1.59	0.425	0	0	1	731.4	765.3	699	1067.3	1093.6	1099.8	1086.9	1	731.9	1	1.48504	7.99e-05
Q5XK33	Sdhc	Succinate dehydrogenase complex, subunit C, integral membrane protein	Mus musculus	2	1	Succinate dehydrogenase complex, subunit C, integral membrane protein OS=Mus musculus GN=Sdhc PE=2 SV=1	0	10.113	4.73373	1	3	1	1	169	18.4	10.14	NA	1.478	1199.2	1772	10.62	16.48	0.778	0	48	1	1080.9	1333.9	1182.7	1882.6	1992.6	1440.9	1772.03	1	1199.17	1	1.47772	0.0357006
Q3TIA9	Asns	Putative uncharacterized protein	Mus musculus	2	1	Putative uncharacterized protein OS=Mus musculus GN=Asns PE=2 SV=1	0	69.511	21.9251	13	35	13	1	561	64.4	6.65	NA	1.474	6144	9056.6	2.39	4.09	1.738	0	219	13	5983.6	6175.6	6272.7	8744	8959.6	9466.2	9056.6	1	6143.97	1	1.47406	0.000225006
Q9JJ80	Rpf2	Ribosome production factor 2 homolog	Mus musculus	2	2	Ribosome production factor 2 homolog OS=Mus musculus GN=Rpf2 PE=2 SV=2	0	26.144	8.82353	3	3	3	1	306	35.3	10.04	NA	1.464	1084.4	1587.2	9.22	37.38	0.269	0	45	3	1186.7	986.9	1079.6	1222.1	1267.7	2271.7	1587.17	1	1084.4	1	1.46364	0.221333
Q80X71	Tmem106b	Transmembrane protein 106B	Mus musculus	1	1	Transmembrane protein 106B OS=Mus musculus GN=Tmem106b PE=1 SV=1	0	6.611	8.36364	2	2	2	1	275	31.2	6.68	NA	1.462	68.8	100.6	8.14	6.59	0.292	0	33	2	75.2	66	65.1	100.2	94.1	107.3	100.533	1	68.7667	1	1.46195	0.00313619
P17809	Slc2a1	Solute carrier family 2, facilitated glucose transporter member 1	Mus musculus	1	4	Solute carrier family 2, facilitated glucose transporter member 1 OS=Mus musculus GN=Slc2a1 PE=1 SV=4	0	22.745	11.3821	6	8	6	1	492	53.9	8.87	NA	1.449	1737	2517.7	13.64	2.03	1.154	0	21	6	1578.1	1623.6	2009.4	2490	2486.4	2576.6	2517.67	1	1737.03	1	1.44941	0.0050648
Q03963	Eif2ak2	Interferon-induced, double-stranded RNA-activated protein kinase	Mus musculus	1	2	Interferon-induced, double-stranded RNA-activated protein kinase OS=Mus musculus GN=Eif2ak2 PE=1 SV=2	0	76.053	22.7184	10	17	10	1	515	58.2	8.57	NA	1.448	2342.4	3391.1	1.34	1.07	1.276	0	108	10	2309.6	2345.2	2372.3	3392.5	3426.6	3354.3	3391.13	1	2342.37	1	1.44774	2.89e-06
Q5XW49	Tapbp	Tapasin (Fragment)	Mus musculus	2	1	Tapasin (Fragment) OS=Mus musculus GN=Tapbp PE=2 SV=1	0	44.005	16.8103	8	14	8	1	464	49.6	8.5	NA	1.447	3325.2	4812	9.2	18.09	1.555	0	55	8	3508.8	2972.2	3494.6	5471.5	5139.3	3825.1	4811.97	1	3325.2	1	1.44712	0.0492796
A2APM2	Cd44	CD44 antigen	Mus musculus	1	1	CD44 antigen OS=Mus musculus GN=Cd44 PE=1 SV=1	0	30.659	3.71795	3	17	3	1	780	85.8	5.02	NA	1.443	2432.4	3510.3	5.38	1.79	0.624	0	71	3	2282.3	2493.6	2521.4	3577.2	3501.5	3452.2	3510.3	1	2432.43	1	1.44312	0.000210559
P0DOV2	Ifi204	Interferon-activable protein 204	Mus musculus	1	1	Interferon-activable protein 204 OS=Mus musculus GN=Ifi204 PE=1 SV=1	0	28.132	9.5315	7	10	4	1	619	69.4	8.69	NA	1.436	2431.9	3491.1	3.92	7.76	0.478	1	47	7	2361.2	2394.2	2540.3	3664.5	3629.8	3178.9	3491.07	1	2431.9	1	1.43553	0.00308212
A0A1G5SJJ3	OTTMUSPWKG00059374	Irgm1	Mus musculus	4	1	Irgm1 OS=Mus musculus GN=OTTMUSPWKG00059374 PE=4 SV=1	0	45.391	18.8264	8	12	7	1	409	46.6	8.32	NA	1.435	2627.2	3770.4	7.38	1.38	1.207	1	89	8	2563.3	2473.4	2844.9	3804.5	3710.6	3796	3770.37	1	2627.2	1	1.43513	0.000591711
Q3UDK1	Trafd1	TRAF-type zinc finger domain-containing protein 1	Mus musculus	1	1	TRAF-type zinc finger domain-containing protein 1 OS=Mus musculus GN=Trafd1 PE=1 SV=1	0	7.769	6.89655	3	3	3	1	580	64.2	5.48	NA	1.431	245.7	351.7	2.81	9.09	0.189	0	28	3	250	249.4	237.8	329.5	337.3	388.4	351.733	1	245.733	1	1.43136	0.00495825
O08602	Raet1a	Retinoic acid early-inducible protein 1-alpha	Mus musculus	1	1	Retinoic acid early-inducible protein 1-alpha OS=Mus musculus GN=Raet1a PE=1 SV=1	0	24.229	16.6008	4	7	1	1	253	28.6	8.06	NA	1.429	467.6	668.4	2.63	3.39	1.448	0	48	4	475.5	473.9	453.5	652.8	658.1	694.4	668.433	1	467.633	1	1.4294	0.000173942
Q8VI93	Oas3	2'-5'-oligoadenylate synthase 3	Mus musculus	1	1	2'-5'-oligoadenylate synthase 3 OS=Mus musculus GN=Oas3 PE=1 SV=1	0	165.736	24.0773	23	45	23	1	1138	126.3	8.72	NA	1.428	8038.7	11478.3	3.24	3.19	2.073	0	180	23	7898.4	7878.4	8339.4	11747	11626.6	11061.4	11478.3	1	8038.73	1	1.42788	0.000187005
Q8BT06	Cd63	Tetraspanin	Mus musculus	2	1	Tetraspanin OS=Mus musculus GN=Cd63 PE=2 SV=1	0	22.636	7.22892	2	9	2	1	249	26.8	7.37	NA	1.418	965.8	1369.8	4.82	4.04	1.894	0	69	2	941	1019.5	937.1	1312	1375.1	1422.2	1369.77	1	965.867	1	1.41817	0.000636288
Q3UDU1	Stat2	Signal transducer and activator of transcription	Mus musculus	2	1	Signal transducer and activator of transcription OS=Mus musculus GN=Stat2 PE=2 SV=1	0	9.444	4.08163	4	4	4	1	931	106.3	5.19	NA	1.415	726.9	1028.8	8.02	2.13	0.175	0	0	4	668.8	726.7	785.3	1043.5	1039.3	1003.6	1028.8	1	726.933	1	1.41526	0.00109892
Q3U561	Rpl10a	Ribosomal protein	Mus musculus	2	1	Ribosomal protein OS=Mus musculus GN=Rpl10a PE=2 SV=1	0	96.908	43.7788	11	31	11	1	217	24.8	9.94	NA	1.41	6912.4	9749.3	0.33	24.13	7.962	0	116	11	6894.4	6938	6904.9	8401.8	8380.1	12466	9749.3	1	6912.43	1	1.4104	0.105027
Q3U5Q7	Cmpk2	UMP-CMP kinase 2, mitochondrial	Mus musculus	1	2	UMP-CMP kinase 2, mitochondrial OS=Mus musculus GN=Cmpk2 PE=1 SV=2	0	20.03	9.39597	4	6	3	1	447	50	7.27	NA	1.409	783	1102.8	4.53	3.67	0.403	0	0	4	781.2	748.4	819.3	1142.3	1105	1061.3	1102.87	1	782.967	1	1.40857	0.000504159
Q0VE46	Myadm	Myadm protein	Mus musculus	1	1	Myadm protein OS=Mus musculus GN=Myadm PE=1 SV=1	0	21.02	10.9375	3	6	3	1	320	35.3	8.31	NA	1.402	432.7	606.7	9.94	2.78	1.31	0	89	3	390.3	431.5	476.3	606.4	590	623.7	606.7	1	432.7	1	1.40213	0.00285095
P35456	Plaur	Urokinase plasminogen activator surface receptor	Mus musculus	1	1	Urokinase plasminogen activator surface receptor OS=Mus musculus GN=Plaur PE=1 SV=1	0	15.662	7.64526	2	5	2	1	327	35.4	6.83	NA	1.402	401.4	562.7	3.54	4.8	0.54	0	55	2	397.8	389.3	417.1	593.9	546.6	547.6	562.7	1	401.4	1	1.40184	0.000793465
B4XVP7	Setdb2-Phf11-1 fusion	SET domain bifurcated protein 2-Phf11-1 fusion protein	Mus musculus	2	1	SET domain bifurcated protein 2-Phf11-1 fusion protein OS=Mus musculus GN=Setdb2-Phf11-1 fusion PE=2 SV=1	0.01	2.318	1.00908	1	1	1	1	991	111.7	7.71	NA	1.402	206	288.9	3.03	5.91	0.031	0	0	1	202.7	213.2	202.1	299.9	297.6	269.2	288.9	1	206	1	1.40243	0.0013968
Q5SYD0	Myo1d	Unconventional myosin-Id	Mus musculus	1	1	Unconventional myosin-Id OS=Mus musculus GN=Myo1d PE=1 SV=1	0	24.685	7.75348	8	11	7	1	1006	116	9.41	NA	1.4	1957.4	2741.1	2.26	8.94	0.25	1	48	8	1945.3	1920.4	2006.5	2599.9	2599.5	3024	2741.13	1	1957.4	1	1.4004	0.00549599
G3X8X6	Siglec1	Sialic acid binding Ig-like lectin 1, sialoadhesin, isoform CRA_b	Mus musculus	1	1	Sialic acid binding Ig-like lectin 1, sialoadhesin, isoform CRA_b OS=Mus musculus GN=Siglec1 PE=1 SV=1	0.002	3.887	1.17578	2	2	2	1	1701	183.5	6.68	NA	1.397	574.1	802.1	9.02	4.75	0.05	0	22	2	591	516	615.3	844.2	792.1	770	802.1	1	574.1	1	1.39714	0.00355778
Q91XV3	Basp1	Brain acid soluble protein 1	Mus musculus	1	3	Brain acid soluble protein 1 OS=Mus musculus GN=Basp1 PE=1 SV=3	0	11.233	15.4867	2	2	2	1	226	22.1	4.51	NA	1.395	90.1	125.7	6.81	34.1	0.311	0	0	2	93.3	83	93.9	99.1	175.1	102.8	125.667	1	90.0667	1	1.39526	0.227419
Q9BCZ4	Selenos	Selenoprotein S	Mus musculus	1	3	Selenoprotein S OS=Mus musculus GN=Selenos PE=1 SV=3	0.002	3.958	11.0526	1	1	1	1	190	21.5	9.39	NA	1.394	70.4	98.2	11.17	5.47	0.212	0	0	1	61.6	76.6	73.1	100.3	92	102.1	98.1333	1	70.4333	1	1.39328	0.0072803	endoplasmic reticulum unfolded protein response
Q8K009	Aldh1l2	Mitochondrial 10-formyltetrahydrofolate dehydrogenase	Mus musculus	1	2	Mitochondrial 10-formyltetrahydrofolate dehydrogenase OS=Mus musculus GN=Aldh1l2 PE=1 SV=2	0	47.894	9.64247	8	9	8	1	923	101.5	6.29	NA	1.393	1462.8	2037.6	4.83	2.66	0.323	0	122	8	1507.8	1381.4	1499.2	2001.6	2011.3	2100.1	2037.67	1	1462.8	1	1.39299	0.000364671
P48722	Hspa4l	Heat shock 70 kDa protein 4L	Mus musculus	1	2	Heat shock 70 kDa protein 4L OS=Mus musculus GN=Hspa4l PE=1 SV=2	0	117.24	24.821	19	29	17	1	838	94.3	5.74	NA	1.392	4140.1	5763.3	5.09	12.44	1.25	0	156	19	4313.1	3905.6	4201.5	5237.6	5471.8	6580.3	5763.23	1	4140.07	1	1.39206	0.0197564	response to unfolded protein
Q4FJX9	Sod2	Superoxide dismutase	Mus musculus	1	1	Superoxide dismutase OS=Mus musculus GN=Sod2 PE=1 SV=1	0	50.001	22.973	5	16	5	1	222	24.6	8.62	NA	1.389	3301.4	4586.1	4.17	5.27	4.08	0	130	5	3359.7	3400.4	3144.2	4424.4	4469.9	4864	4586.1	1	3301.43	1	1.38912	0.00132499
A1L329	Nbr1	Neighbor of Brca1 gene 1	Mus musculus	1	1	Neighbor of Brca1 gene 1 OS=Mus musculus GN=Nbr1 PE=1 SV=1	0	6.036	1.01215	1	1	1	1	988	109.9	5.1	NA	1.389	229.6	319	3.68	7.51	0.04	0	30	1	231.3	220.4	237	314.4	297.6	344.9	318.967	1	229.567	1	1.38943	0.0036721
Q80UT7	Rpl7a	Rpl7a protein (Fragment)	Mus musculus	2	1	Rpl7a protein (Fragment) OS=Mus musculus GN=Rpl7a PE=2 SV=1	0	168.692	47.037	19	59	19	1	270	30.5	10.55	NA	1.388	10030.2	13925.8	9.47	16.37	25.49	0	358	19	9060.3	10072.2	10958	12685.9	12534.3	16557.1	13925.8	1	10030.2	1	1.38839	0.0523425
Q3U5K8	Ifit1	Putative uncharacterized protein	Mus musculus	2	1	Putative uncharacterized protein OS=Mus musculus GN=Ifit1 PE=2 SV=1	0	23.902	10.7991	5	6	5	1	463	53.7	7.52	NA	1.388	1035.5	1437.1	7.79	1.37	0.425	0	80	5	1048.6	949.1	1108.8	1459.7	1423.3	1428.4	1437.13	1	1035.5	1	1.38786	0.00110987
Q8BVK9	Sp110	Sp110 nuclear body protein	Mus musculus	1	1	Sp110 nuclear body protein OS=Mus musculus GN=Sp110 PE=1 SV=1	0	66.264	25.618	11	15	5	1	445	50.1	9.86	NA	1.381	1238.7	1710.9	6.33	4.56	1.04	0	116	11	1207.9	1180.3	1327.7	1800.2	1656.1	1676.4	1710.9	1	1238.63	1	1.38128	0.00178016
Q3TAN6	Irgm2	Interferon inducible GTPase 2, isoform CRA_a	Mus musculus	2	1	Interferon inducible GTPase 2, isoform CRA_a OS=Mus musculus GN=Irgm2 PE=2 SV=1	0	20.949	11.1392	4	6	2	1	395	45.2	6.61	NA	1.381	574.2	792.8	4.32	5.71	0.562	0	0	4	545.7	586	590.9	835.5	745.3	797.5	792.767	1	574.2	1	1.38065	0.0018419
P08207	S100a10	Protein S100-A10	Mus musculus	1	2	Protein S100-A10 OS=Mus musculus GN=S100a10 PE=1 SV=2	0	25.527	27.8351	4	7	4	1	97	11.2	6.77	NA	1.378	2585.3	3562.8	5.4	4.63	3.642	0	53	4	2638.5	2690.4	2427	3557.6	3400.5	3730.2	3562.77	1	2585.3	1	1.37809	0.00143128
Q9CR57	Rpl14	60S ribosomal protein L14	Mus musculus	1	3	60S ribosomal protein L14 OS=Mus musculus GN=Rpl14 PE=1 SV=3	0	72.076	35.023	8	21	8	1	217	23.5	11.02	NA	1.369	5700.2	7804.8	12.87	18.35	2.775	0	251	8	5038.5	5573.2	6489.1	7159.2	6808.9	9446.3	7804.8	1	5700.27	1	1.3692	0.0861925
Q922J2	C130026I21Rik	C130026I21Rik protein	Mus musculus	2	1	C130026I21Rik protein OS=Mus musculus GN=C130026I21Rik PE=2 SV=1	0	64.783	25.1889	11	19	2	1	397	45.3	9.63	NA	1.367	3987	5448.6	4.11	8.12	1.233	9	119	11	3834.1	3966.7	4160.3	5760	5643.8	4942.1	5448.63	1	3987.03	1	1.36659	0.00582965
Q3U3C2	Npc2	Putative uncharacterized protein	Mus musculus	2	1	Putative uncharacterized protein OS=Mus musculus GN=Npc2 PE=2 SV=1	0	50.865	39.5973	7	19	7	1	149	16.5	7.68	NA	1.365	4147.3	5660.2	2.52	1.75	10.938	0	94	7	4258.4	4051	4132.6	5613.8	5592.6	5774.1	5660.17	1	4147.33	1	1.36477	5.38e-05
Q9JM90	Stap1	Signal-transducing adaptor protein 1	Mus musculus	1	1	Signal-transducing adaptor protein 1 OS=Mus musculus GN=Stap1 PE=1 SV=1	0	28.078	22.2222	9	11	9	1	297	34.6	8.44	NA	1.359	2688.2	3652	6.49	4.73	1.61	0	52	9	2499.8	2720.7	2844.1	3486.2	3639	3830.8	3652	1	2688.2	1	1.35853	0.00244132
Q5CZY9	Rps16	Rps16 protein	Mus musculus	2	1	Rps16 protein OS=Mus musculus GN=Rps16 PE=2 SV=1	0	70.129	48.8372	11	29	11	1	172	19.3	10.2	NA	1.356	6423.7	8707.3	3.3	17.98	11.915	0	178	11	6436.6	6205.4	6628.9	7812.6	7794.6	10514.8	8707.33	1	6423.63	1	1.35552	0.0664783
Q58EW0	Rpl18	MCG132477, isoform CRA_a	Mus musculus	1	1	MCG132477, isoform CRA_a OS=Mus musculus GN=Rpl18 PE=1 SV=1	0	45.58	29.2553	6	16	6	1	188	21.6	11.78	NA	1.354	2873.7	3889.6	5.68	36.8	3.437	0	219	6	3062.4	2779.2	2779.7	3094.3	3032.4	5542.3	3889.67	1	2873.77	1	1.35351	0.289059
Q6ZWN5	Rps9	40S ribosomal protein S9	Mus musculus	1	3	40S ribosomal protein S9 OS=Mus musculus GN=Rps9 PE=1 SV=3	0	62.943	45.8763	13	41	12	1	194	22.6	10.65	NA	1.351	9644	13028.5	9.78	29.05	11.328	0	290	13	10733.4	9101.9	9096.8	10795.4	10892.2	17397.8	13028.5	1	9644.03	1	1.35094	0.207253
P20934	Evi2a	Protein EVI2A	Mus musculus	1	2	Protein EVI2A OS=Mus musculus GN=Evi2a PE=1 SV=2	0	25.552	8.52018	1	2	1	1	223	24.1	9.52	NA	1.35	295.3	398.7	10.98	4.99	0.425	0	122	1	269	285.4	331.6	420.5	394.3	381.4	398.733	1	295.333	1	1.35011	0.00929318
Q8CAS9	Parp9	Poly [ADP-ribose] polymerase 9	Mus musculus	1	2	Poly [ADP-ribose] polymerase 9 OS=Mus musculus GN=Parp9 PE=1 SV=2	0	59.134	15.0115	11	16	11	1	866	96.6	7.09	NA	1.343	1559.5	2094.6	5.95	0.64	0.621	0	90	11	1506.3	1505.5	1666.7	2090	2109.7	2084.1	2094.6	1	1559.5	1	1.34312	0.000588737
P02798	Mt2	Metallothionein-2	Mus musculus	1	2	Metallothionein-2 OS=Mus musculus GN=Mt2 PE=1 SV=2	0	12.53	32.7869	2	4	2	1	61	6.1	7.83	NA	1.343	356.2	478.5	9.61	6.21	2.162	0	37	2	318.2	384.7	365.8	480.7	507.1	447.8	478.533	1	356.233	1	1.34331	0.00951304
P18155	Mthfd2	Bifunctional methylenetetrahydrofolate dehydrogenase/cyclohydrolase, mitochondrial	Mus musculus	1	1	Bifunctional methylenetetrahydrofolate dehydrogenase/cyclohydrolase, mitochondrial OS=Mus musculus GN=Mthfd2 PE=1 SV=1	0	75.2	29.4286	9	20	9	1	350	37.8	8.88	NA	1.338	4353.3	5824.7	1.81	1.87	3.786	0	112	9	4377.6	4265.4	4416.9	5719.3	5818.5	5936.3	5824.7	1	4353.3	1	1.338	4.52e-05
Q05915	Gch1	GTP cyclohydrolase 1	Mus musculus	1	1	GTP cyclohydrolase 1 OS=Mus musculus GN=Gch1 PE=1 SV=1	0	9.853	12.0332	3	3	3	1	241	27	8.27	NA	1.336	443.2	592.4	8.22	4.34	0.369	0	0	3	410	437.5	482.2	577.4	577.7	622.1	592.4	1	443.233	1	1.33654	0.00441545
Q52L50	Rap1b	Putative uncharacterized protein	Mus musculus	1	1	Putative uncharacterized protein OS=Mus musculus GN=Rap1b PE=1 SV=1	0	45.567	37.5	6	16	2	1	184	20.8	5.78	NA	1.333	558.8	744.9	7.33	1.38	3.217	0	66	6	551.6	602.9	521.9	733.3	752.8	748.7	744.933	1	558.8	1	1.33309	0.00158363
B2RUM8	Ddx18	RNA helicase	Mus musculus	1	1	RNA helicase OS=Mus musculus GN=Ddx18 PE=1 SV=1	0	66.98	16.2121	13	23	13	1	660	74.1	9.52	NA	1.33	6416.8	8533	2.16	12.14	1.319	0	175	13	6454.7	6262.9	6532.7	8208.7	7698.2	9692	8532.97	1	6416.77	1	1.32979	0.0247244
Q3TVP0	mCG_120563	MCG120563, isoform CRA_a	Mus musculus	2	1	MCG120563, isoform CRA_a OS=Mus musculus GN=mCG_120563 PE=2 SV=1	0	19.647	31.25	4	14	1	1	96	10.6	10.32	NA	1.33	296.1	393.7	6.84	18.81	5.31	0	35	4	292.2	318	278	452	418.8	310.4	393.733	1	296.067	1	1.32988	0.092319
Q91WK5	Gcsh	Glycine cleavage system H protein, mitochondrial	Mus musculus	1	2	Glycine cleavage system H protein, mitochondrial OS=Mus musculus GN=Gcsh PE=1 SV=2	0	6.739	5.88235	1	1	1	1	170	18.6	4.75	NA	1.328	457.7	607.8	2.69	4.12	0.233	0	65	1	469.2	459	444.7	579.5	617	627	607.833	1	457.633	1	1.32821	0.000736556
Q3TWW5	Wbp4	Putative uncharacterized protein	Mus musculus	2	1	Putative uncharacterized protein OS=Mus musculus GN=Wbp4 PE=2 SV=1	0	8.208	11.4362	2	2	2	1	376	42	7.74	NA	1.326	30.6	40.6	9.36	6.73	0.16	0	55	2	28.6	33.9	29.4	37.8	43.3	40.7	40.6	1	30.6333	1	1.32535	0.0121369
Q9D1R9	Rpl34	60S ribosomal protein L34	Mus musculus	1	2	60S ribosomal protein L34 OS=Mus musculus GN=Rpl34 PE=1 SV=2	0	45.957	42.735	7	23	7	1	117	13.3	11.47	NA	1.322	5925.2	7835.5	7.05	13.67	13.251	0	91	7	5522.6	5896.6	6356.3	7157.7	7278.7	9070.1	7835.5	1	5925.17	1	1.32241	0.045076
A2AE15	Cfp	Complement factor properdin	Mus musculus	2	1	Complement factor properdin OS=Mus musculus GN=Cfp PE=2 SV=1	0	16.084	9.05172	4	4	4	1	464	50.3	7.84	NA	1.322	154.4	204.1	7.05	7.63	0.389	0	45	4	146.9	149.5	166.9	208.1	217.3	186.9	204.1	1	154.433	1	1.32161	0.0106112
B2RRS6	Usp18	Ubiquitin specific peptidase 18	Mus musculus	2	1	Ubiquitin specific peptidase 18 OS=Mus musculus GN=Usp18 PE=2 SV=1	0.006	2.826	3.53261	1	1	1	1	368	42.5	7.96	NA	1.319	123.1	162.3	4.26	4.75	0.086	0	31	1	129	121.1	119.1	157.2	158.6	171.2	162.333	1	123.067	1	1.31907	0.00187464
Q05816	Fabp5	Fatty acid-binding protein, epidermal	Mus musculus	1	3	Fatty acid-binding protein, epidermal OS=Mus musculus GN=Fabp5 PE=1 SV=3	0	93.863	50.3704	6	17	6	1	135	15.1	6.54	NA	1.318	2446.7	3225.7	3.12	6.75	11.115	0	258	6	2519.9	2452.7	2367.6	3009.5	3222.6	3445	3225.7	1	2446.73	1	1.31837	0.00426736
Q9D8C4	Ifi35	Interferon-induced 35 kDa protein homolog	Mus musculus	1	3	Interferon-induced 35 kDa protein homolog OS=Mus musculus GN=Ifi35 PE=1 SV=3	0	23.385	19.2308	5	8	5	1	286	31.9	5.87	NA	1.317	1671.8	2202.3	6.94	2.27	1.081	0	37	5	1598	1611.8	1805.5	2242	2218.6	2146.3	2202.3	1	1671.77	1	1.31735	0.00189572
Q60953	Pml	Protein PML	Mus musculus	1	3	Protein PML OS=Mus musculus GN=Pml PE=1 SV=3	0	42.676	8.47458	7	9	7	1	885	98.2	5.63	NA	1.316	2009.7	2643.8	5.7	1.33	0.366	0	52	7	1978.4	1914	2136.6	2680.3	2610	2641.2	2643.83	1	2009.67	1	1.31556	0.000786684
Q8VI94	Oasl1	2'-5'-oligoadenylate synthase-like protein 1	Mus musculus	2	1	2'-5'-oligoadenylate synthase-like protein 1 OS=Mus musculus GN=Oasl1 PE=2 SV=1	0	55.602	19.3738	8	14	8	1	511	59.1	7.14	NA	1.314	2583.6	3394.5	5.9	3.49	0.995	0	110	8	2464.4	2530.9	2755.4	3524.5	3367	3292.1	3394.53	1	2583.57	1	1.31389	0.00190082
P47930	Fosl2	Fos-related antigen 2	Mus musculus	1	2	Fos-related antigen 2 OS=Mus musculus GN=Fosl2 PE=1 SV=2	0	5.492	4.60123	2	3	2	1	326	35.3	7.49	NA	1.313	852.5	1119.5	6.47	3.32	0.501	0	0	2	896.6	790.7	870.3	1137.5	1144.3	1076.8	1119.53	1	852.533	1	1.31318	0.00224603	Transcription regulation
Q4FJZ3	Ero1l	Ero1l protein	Mus musculus	2	1	Ero1l protein OS=Mus musculus GN=Ero1l PE=2 SV=1	0	59.184	26.9397	11	15	9	1	464	54	6.54	NA	1.312	2534.4	3325.2	2.93	2.64	0.874	2	231	11	2462	2610.3	2530.9	3263.3	3286.8	3425.6	3325.23	1	2534.4	1	1.31204	0.000283566
Q5NBU8	Xaf1	XIAP-associated factor 1	Mus musculus	1	3	XIAP-associated factor 1 OS=Mus musculus GN=Xaf1 PE=1 SV=3	0	7.518	9.52381	2	2	2	1	273	31.1	8.54	NA	1.312	284.6	373.4	7.71	2.82	0.222	0	0	2	302.6	260.2	291.1	361.2	379.7	379.2	373.367	1	284.633	1	1.31175	0.00321189
Q99J87	Dhx58	Probable ATP-dependent RNA helicase DHX58	Mus musculus	1	2	Probable ATP-dependent RNA helicase DHX58 OS=Mus musculus GN=Dhx58 PE=1 SV=2	0	40.341	12.3894	9	14	8	1	678	76.7	8.19	NA	1.311	3514.2	4607.9	4.93	2.34	0.557	1	57	9	3491.8	3353.4	3697.5	4723.1	4591.2	4509.5	4607.93	1	3514.23	1	1.31122	0.000747412
P20029	Hspa5	78 kDa glucose-regulated protein	Mus musculus	1	3	78 kDa glucose-regulated protein OS=Mus musculus GN=Hspa5 PE=1 SV=3	0	575.244	56.3359	41	288	38	1	655	72.4	5.16	NA	1.309	56283.5	73673.4	1	1.02	87.197	5	2854	41	56078.2	55850.4	56922	73321.4	73158.8	74540	73673.4	1	56283.5	1	1.30897	5.72e-06
Q8BP47	Nars	Asparagine--tRNA ligase, cytoplasmic	Mus musculus	1	2	Asparagine--tRNA ligase, cytoplasmic OS=Mus musculus GN=Nars PE=1 SV=2	0	175.146	36.3148	19	53	18	1	559	64.2	5.86	NA	1.304	9455.7	12334.3	5.38	2.59	4.36	1	368	19	8926.7	9940.8	9499.6	11996.8	12374	12632.1	12334.3	1	9455.7	1	1.30443	0.00114928
Q61490	Alcam	CD166 antigen	Mus musculus	1	3	CD166 antigen OS=Mus musculus GN=Alcam PE=1 SV=3	0	77.616	20.5832	10	17	10	1	583	65.1	6.15	NA	1.304	3612.2	4710.8	1.13	1.71	1.371	0	251	10	3641.9	3565.7	3629	4782.7	4623.8	4725.9	4710.8	1	3612.2	1	1.30414	2.99e-05
Q3TCR9	Zyx	Putative uncharacterized protein	Mus musculus	2	1	Putative uncharacterized protein OS=Mus musculus GN=Zyx PE=2 SV=1	0	6.094	5.49645	2	2	2	1	564	60.5	6.29	NA	1.304	378.3	493.1	5.49	5.88	0.166	0	0	2	375.9	358.8	400.2	481.3	471.9	526.1	493.1	1	378.3	1	1.30346	0.00507053
Q8BT35	4 SV	Uncharacterized protein LINC00116 homolog	Mus musculus PE	1	NA	Uncharacterized protein LINC00116 homolog OS=Mus musculus PE=4 SV=1	0.045	1.132	10.7143	1	1	1	1	56	6.5	11.27	NA	1.299	595.1	773.2	1.15	4.03	0.468	0	0	1	594	588.8	602.4	746.9	764.9	807.6	773.133	1	595.067	1	1.29924	0.000642062
A0A0R4J2B2	Kctd12	BTB/POZ domain-containing protein KCTD12	Mus musculus	1	1	BTB/POZ domain-containing protein KCTD12 OS=Mus musculus GN=Kctd12 PE=1 SV=1	0	49.022	26.2997	6	10	6	1	327	35.9	5.81	NA	1.298	1691.7	2196.6	2.92	2.7	1.291	0	36	6	1691.6	1642.4	1741	2139.5	2192.5	2257.8	2196.6	1	1691.67	1	1.29848	0.000344071
Q05910	Adam8	Disintegrin and metalloproteinase domain-containing protein 8	Mus musculus	1	3	Disintegrin and metalloproteinase domain-containing protein 8 OS=Mus musculus GN=Adam8 PE=1 SV=3	0	13.942	3.99516	2	2	2	1	826	90	7.87	NA	1.295	423.4	548.2	4.62	4.17	0.091	0	0	2	426.9	402.3	441	572.7	527.5	544.5	548.233	1	423.4	1	1.29484	0.00198452
Q9CYA0	Creld2	Cysteine-rich with EGF-like domain protein 2	Mus musculus	1	1	Cysteine-rich with EGF-like domain protein 2 OS=Mus musculus GN=Creld2 PE=1 SV=1	0	69.803	22.2857	8	17	8	1	350	38.2	4.58	NA	1.292	4457.5	5760.5	1.23	2.65	2.34	0	170	8	4400	4463.2	4509.3	5616.5	5744.2	5920.9	5760.53	1	4457.5	1	1.29232	0.000155473
P50396	Gdi1	Rab GDP dissociation inhibitor alpha	Mus musculus	1	3	Rab GDP dissociation inhibitor alpha OS=Mus musculus GN=Gdi1 PE=1 SV=3	0	57.657	19.6868	8	10	4	1	447	50.5	5.08	NA	1.292	706.6	913	3.83	2.31	1.102	0	169	8	687.5	694.8	737.6	929.1	920.7	889.1	912.967	1	706.633	1	1.29199	0.00047999
Q4KWH5	Plch1	1-phosphatidylinositol 4,5-bisphosphate phosphodiesterase eta-1	Mus musculus	2	1	1-phosphatidylinositol 4,5-bisphosphate phosphodiesterase eta-1 OS=Mus musculus GN=Plch1 PE=2 SV=1	0	6.103	0.475624	1	5	1	1	1682	187.6	7.33	NA	1.287	1656.2	2131.5	1.89	1.52	0.038	0	43	1	1621.5	1682.7	1664.4	2163.5	2098.5	2132.6	2131.53	1	1656.2	1	1.287	5.35e-05
O89001	Cpd	Carboxypeptidase D	Mus musculus	1	2	Carboxypeptidase D OS=Mus musculus GN=Cpd PE=1 SV=2	0	21.24	4.3573	6	6	6	1	1377	152.3	6.18	NA	1.286	1475.6	1898.2	3.53	1.9	0.164	0	69	6	1475.7	1423.5	1527.6	1932.7	1901.1	1860.7	1898.17	1	1475.6	1	1.28637	0.000320332
O08992	Sdcbp	Syntenin-1	Mus musculus	1	1	Syntenin-1 OS=Mus musculus GN=Sdcbp PE=1 SV=1	0.002	3.969	5.35117	2	2	2	1	299	32.4	7.15	NA	1.286	446.3	573.8	3.98	3.14	0.259	0	40	2	466.8	434.9	437.3	571	557.4	593.1	573.833	1	446.333	1	1.28566	0.000949462
P35951	Ldlr	Low-density lipoprotein receptor	Mus musculus	1	2	Low-density lipoprotein receptor OS=Mus musculus GN=Ldlr PE=1 SV=2	0	34.227	8.12065	7	8	7	1	862	94.9	5.02	NA	1.282	1963.2	2516.5	3.32	2.84	0.389	0	28	7	1922.7	1928.5	2038.5	2514.9	2445.9	2588.6	2516.47	1	1963.23	1	1.2818	0.000582057
Q8BTJ4	Enpp4	Bis(5'-adenosyl)-triphosphatase enpp4	Mus musculus	1	1	Bis(5'-adenosyl)-triphosphatase enpp4 OS=Mus musculus GN=Enpp4 PE=1 SV=1	0	6.329	4.16667	2	2	2	1	456	51.6	6.73	NA	1.282	615.5	789.3	5.48	2.66	0.166	0	0	2	636.6	576.6	633.3	813.5	778.2	776.3	789.333	1	615.5	1	1.28243	0.00162199
Q921L8	Galnt11	Polypeptide N-acetylgalactosaminyltransferase 11	Mus musculus	1	1	Polypeptide N-acetylgalactosaminyltransferase 11 OS=Mus musculus GN=Galnt11 PE=1 SV=1	0.013	2.031	1.15132	1	2	1	1	608	69.2	8.44	NA	1.282	234.2	300.4	5.88	15.58	0.103	0	0	1	218.8	245.4	238.4	305.5	344.4	251.2	300.367	1	234.2	1	1.28252	0.0786491
Q8BYY4	Ttc39b	Tetratricopeptide repeat protein 39B	Mus musculus	1	1	Tetratricopeptide repeat protein 39B OS=Mus musculus GN=Ttc39b PE=1 SV=1	0.005	3.128	1.2966	1	1	1	1	617	70.2	6.64	NA	1.281	326.8	418.8	2.76	5.36	0.051	0	0	1	336.5	325.1	318.7	394.9	421.8	439.6	418.767	1	326.767	1	1.28155	0.00277258
D3YVL0	Mov10	Putative helicase MOV-10	Mus musculus	1	2	Putative helicase MOV-10 OS=Mus musculus GN=Mov10 PE=1 SV=2	0	47.568	12.0706	11	14	11	1	1077	120.9	9.1	NA	1.28	2319.6	2968	1.98	5.08	0.384	0	145	11	2271.6	2324	2363.1	2895.2	2867.4	3141.3	2967.97	1	2319.57	1	1.27953	0.00204965
A0A077S2U6	Lyz2	Lysozyme f2	Mus musculus	1	1	Lysozyme f2 OS=Mus musculus GN=Lyz2 PE=1 SV=1	0	31.212	19.5946	3	12	3	1	148	16.7	8.81	NA	1.28	1494.2	1913.3	10.23	7.52	2.455	0	128	3	1669.5	1389.2	1423.9	1827.1	1833.5	2079.3	1913.3	1	1494.2	1	1.28048	0.0258274
Q9QZ83	Actg1	Gamma actin-like protein	Mus musculus	2	1	Gamma actin-like protein OS=Mus musculus GN=Actg1 PE=2 SV=1	0	534.328	61.0687	18	400	4	1	393	43.6	5.24	NA	1.278	8205.7	10487.7	6.05	6.91	2753.23	0	2655	18	7726.1	8718.1	8172.9	10116.5	10024.3	11322.3	10487.7	1	8205.7	1	1.2781	0.0108197
P20491	Fcer1g	High affinity immunoglobulin epsilon receptor subunit gamma	Mus musculus	1	1	High affinity immunoglobulin epsilon receptor subunit gamma OS=Mus musculus GN=Fcer1g PE=1 SV=1	0	27.481	25.5814	3	9	3	1	86	9.6	7.97	NA	1.278	1584.1	2024.3	3.3	5.62	5.813	0	113	3	1630.5	1527.4	1594.3	2144.8	2009.4	1918.7	2024.3	1	1584.07	1	1.27791	0.00367874
A0A087WQ04	Hck	Tyrosine-protein kinase HCK	Mus musculus	1	1	Tyrosine-protein kinase HCK OS=Mus musculus GN=Hck PE=1 SV=1	0	59.584	19.6565	11	21	7	1	524	59.1	7.24	NA	1.273	3335.2	4246.7	4.62	2.9	1.228	3	86	11	3232.7	3260.4	3512.6	4388.7	4183.1	4168.1	4246.63	1	3335.23	1	1.27326	0.00132666
A2APY7	Ndufaf5	Arginine-hydroxylase NDUFAF5, mitochondrial	Mus musculus	1	1	Arginine-hydroxylase NDUFAF5, mitochondrial OS=Mus musculus GN=Ndufaf5 PE=1 SV=1	0	10.694	3.49854	1	2	1	1	343	38.4	6.1	NA	1.273	143.5	182.8	4.7	53.85	0.186	0	0	1	140.3	139	151.3	132.5	296.2	119.6	182.767	1	143.533	1	1.27334	0.528913
A0A1D5RLT6	Gramd1b	GRAM domain-containing protein 1B	Mus musculus	1	1	GRAM domain-containing protein 1B OS=Mus musculus GN=Gramd1b PE=1 SV=1	0.041	1.177	1.43416	1	1	1	1	767	88.7	6.51	NA	1.273	126.6	161.2	11.86	22.03	0.042	0	0	1	121.1	115.2	143.7	150.7	200.7	132.1	161.167	1	126.667	1	1.27237	0.195917
Q3UIV3	Daxx	Putative uncharacterized protein	Mus musculus	2	1	Putative uncharacterized protein OS=Mus musculus GN=Daxx PE=2 SV=1	0	17.563	6.89189	4	4	4	1	740	81.6	4.7	NA	1.272	360.5	458.6	0.87	4.8	0.212	0	32	4	361.8	362.8	357	443	449	483.8	458.6	1	360.533	1	1.272	0.00158032
P40240	Cd9	CD9 antigen	Mus musculus	1	2	CD9 antigen OS=Mus musculus GN=Cd9 PE=1 SV=2	0	7.921	5.30973	2	6	2	1	226	25.2	7.23	NA	1.272	1750.3	2226.7	5.2	4.22	0.874	0	25	2	1723	1851.8	1676	2124.8	2245.7	2309.6	2226.7	1	1750.27	1	1.27221	0.00322197
A2AS03	Helz2	Helicase with zinc finger domain 2	Mus musculus	1	1	Helicase with zinc finger domain 2 OS=Mus musculus GN=Helz2 PE=1 SV=1	0	49.813	4.14141	10	11	10	1	2970	333.8	8	NA	1.271	2172.5	2762.3	7.38	2.11	0.107	0	82	10	2214.7	1995.4	2307.5	2752.4	2709.7	2824.9	2762.33	1	2172.53	1	1.27148	0.00390421
P83626	Tnfrsf26	Tumor necrosis factor receptor superfamily member 26	Mus musculus	2	1	Tumor necrosis factor receptor superfamily member 26 OS=Mus musculus GN=Tnfrsf26 PE=2 SV=1	0.023	1.455	5.39216	1	1	1	1	204	22.7	7.09	NA	1.271	115.4	146.7	1.37	1.17	0.155	0	0	1	116.3	113.6	116.4	148.1	144.8	147.3	146.733	1	115.433	1	1.27115	2.07e-05
A0A087WRX8	Srrm2	Serine/arginine repetitive matrix protein 2 (Fragment)	Mus musculus	1	1	Serine/arginine repetitive matrix protein 2 (Fragment) OS=Mus musculus GN=Srrm2 PE=1 SV=1	0	54.426	45.0292	6	12	1	1	171	19.7	6.38	NA	1.27	349	443.1	3.84	6.22	3.642	0	118	6	362.3	349	335.5	437.6	418.7	473	443.1	1	348.933	1	1.26987	0.00599927
A0A0R4J0Z1	Pdia4	Protein disulfide-isomerase A4	Mus musculus	1	1	Protein disulfide-isomerase A4 OS=Mus musculus GN=Pdia4 PE=1 SV=1	0	347.256	46.9579	33	111	33	1	641	72.3	5.22	NA	1.267	22004.5	27873.5	1.8	0.53	23.245	0	600	33	21611.7	22402.4	21999.4	28009	27717.3	27894.4	27873.6	1	22004.5	1	1.26672	1.76e-05	cell redox homeostasis
Q3U6A3	Cd14	Monocyte differentiation antigen CD14	Mus musculus	2	1	Monocyte differentiation antigen CD14 OS=Mus musculus GN=Cd14 PE=2 SV=1	0	86.993	28.4153	10	17	10	1	366	39.1	5.21	NA	1.265	2879.6	3641.7	3.34	2.21	3.806	0	149	10	2981	2789.4	2868.5	3590.2	3600.8	3734.3	3641.77	1	2879.63	1	1.26466	0.000460298
F8VQJ3	Lamc1	Laminin subunit gamma-1	Mus musculus	1	1	Laminin subunit gamma-1 OS=Mus musculus GN=Lamc1 PE=1 SV=1	0.001	4.795	0.746733	1	1	1	1	1607	177.1	5.19	NA	1.264	143.8	181.8	10.11	3.73	0.02	0	0	1	149.9	127.2	154.3	175.2	188.7	181.4	181.767	1	143.8	1	1.26402	0.0148454
B2RV69	Tmem199	Expressed sequence AI316787	Mus musculus	1	1	Expressed sequence AI316787 OS=Mus musculus GN=Tmem199 PE=1 SV=1	0	19.362	16.3462	3	6	3	1	208	23.1	9.1	NA	1.263	941.5	1189.1	9.46	7.36	1.276	0	51	3	870.6	1041.5	912.3	1241.2	1238.1	1088	1189.1	1	941.467	1	1.26303	0.0264586
Q8R1L4	Kdelr3	ER lumen protein-retaining receptor 3	Mus musculus	1	1	ER lumen protein-retaining receptor 3 OS=Mus musculus GN=Kdelr3 PE=1 SV=1	0.003	3.695	3.73832	1	1	1	1	214	25.1	9.06	NA	1.26	656.2	826.6	10.03	3.5	0.233	0	25	1	605.9	730.7	632.1	793.5	847	839.3	826.6	1	656.233	1	1.25961	0.0147915
Q9R007	Clec5a	C-type lectin domain family 5 member A	Mus musculus	1	2	C-type lectin domain family 5 member A OS=Mus musculus GN=Clec5a PE=1 SV=2	0	7.542	6.31579	1	1	1	1	190	21.7	6.52	NA	1.259	236.1	297.1	2.56	1.08	0.194	0	36	1	236.3	242	229.9	295.7	294.8	300.8	297.1	1	236.067	1	1.25854	0.00010371
Q9QUJ7	Acsl4	Long-chain-fatty-acid--CoA ligase 4	Mus musculus	1	2	Long-chain-fatty-acid--CoA ligase 4 OS=Mus musculus GN=Acsl4 PE=1 SV=2	0	152.85	34.5992	22	36	20	1	711	79	8.28	NA	1.257	7827	9836.6	1.52	0.62	3.241	2	376	22	7715.9	7952.5	7812.7	9796.1	9906.2	9807.5	9836.6	1	7827.03	1	1.25675	1.28e-05
A0A068BGU5	Tap2	Transporter 2 ATP-binding cassette sub-family B	Mus musculus	2	1	Transporter 2 ATP-binding cassette sub-family B OS=Mus musculus GN=Tap2 PE=2 SV=1	0	54.731	10.6686	6	8	6	1	703	77.4	7.9	NA	1.254	1794.2	2249.5	3.96	14.73	0.445	0	109	6	1775.8	1734.1	1872.7	2492.9	2383.5	1872.1	2249.5	1	1794.2	1	1.25376	0.0805373
P10605	Ctsb	Cathepsin B	Mus musculus	1	2	Cathepsin B OS=Mus musculus GN=Ctsb PE=1 SV=2	0	161.482	36.5782	11	49	11	1	339	37.3	5.91	NA	1.253	7221.4	9044.9	0.83	2.69	18.953	0	525	11	7152.5	7249.9	7261.9	9005.6	8823.6	9305.4	9044.87	1	7221.43	1	1.2525	0.000228091
A0A0R4J104	Dab2	Disabled homolog 2	Mus musculus	1	1	Disabled homolog 2 OS=Mus musculus GN=Dab2 PE=1 SV=1	0	106.121	22.3238	12	22	12	1	766	82.2	5.97	NA	1.253	3034.5	3802.4	2.46	2.43	1.512	0	225	12	3051.1	2953	3099.5	3697.2	3838.6	3871.3	3802.37	1	3034.53	1	1.25303	0.000363552
P13597	Icam1	Intercellular adhesion molecule 1	Mus musculus	1	1	Intercellular adhesion molecule 1 OS=Mus musculus GN=Icam1 PE=1 SV=1	0	46.775	10.0559	5	10	5	1	537	58.8	6.13	NA	1.253	2215.7	2775.6	3.59	0.55	0.874	0	65	5	2301	2143.4	2202.8	2772.5	2762.2	2792.1	2775.6	1	2215.73	1	1.25268	0.000279364
O35215	Ddt	D-dopachrome decarboxylase	Mus musculus	1	3	D-dopachrome decarboxylase OS=Mus musculus GN=Ddt PE=1 SV=3	0	22.018	29.661	3	4	1	1	118	13.1	6.54	NA	1.253	234.6	293.9	2.89	5.24	1.512	0	41	3	240.1	227	236.6	283.2	286.9	311.6	293.9	1	234.567	1	1.25295	0.00366733
P01900	H2-D1	H-2 class I histocompatibility antigen, D-D alpha chain	Mus musculus	1	1	H-2 class I histocompatibility antigen, D-D alpha chain OS=Mus musculus GN=H2-D1 PE=1 SV=1	0	94.602	31.7808	10	20	1	1	365	41.1	6.65	NA	1.251	3174.9	3972.2	1.28	3.4	2.914	10	163	10	3200.4	3128.2	3196.2	4068.7	4029.7	3818	3972.13	1	3174.93	1	1.25109	0.000607015
Q9DCJ9	Npl	N-acetylneuraminate lyase	Mus musculus	1	1	N-acetylneuraminate lyase OS=Mus musculus GN=Npl PE=1 SV=1	0	68.234	32.1875	10	17	10	1	320	35.1	8.03	NA	1.251	3547.4	4438.7	3.86	1.71	2.831	0	162	10	3695.8	3426	3520.3	4455	4356	4505.1	4438.7	1	3547.37	1	1.25127	0.000592982
Q3ULW8	Parp3	Poly [ADP-ribose] polymerase	Mus musculus	1	1	Poly [ADP-ribose] polymerase OS=Mus musculus GN=Parp3 PE=1 SV=1	0.027	1.362	1.31332	1	1	1	1	533	59.9	7.12	NA	1.251	236.4	295.8	3.51	9.97	0.053	0	0	1	245.9	230.8	232.4	285.6	272.7	329	295.767	1	236.367	1	1.2513	0.028359	DNA ligation involved in DNA repair
Q9CPR1	Rwdd4	RWD domain-containing protein 4	Mus musculus	2	1	RWD domain-containing protein 4 OS=Mus musculus GN=Rwdd4 PE=2 SV=1	0	15.979	15.4255	3	4	3	1	188	21.1	5.63	NA	1.25	1401.5	1751.2	4.18	1.49	0.848	0	30	3	1454.6	1338.7	1411.2	1724.5	1752.4	1776.8	1751.23	1	1401.5	1	1.24954	0.000700853
P47911	Rpl6	60S ribosomal protein L6	Mus musculus	1	3	60S ribosomal protein L6 OS=Mus musculus GN=Rpl6 PE=1 SV=3	0	105.783	46.2838	18	70	18	1	296	33.5	10.7	NA	1.244	16799	20901.9	6.22	6.76	13.497	0	292	18	15613.8	17192.3	17591	20442.9	19775	22487.9	20901.9	1	16799	1	1.24423	0.0155802
O35639	Anxa3	Annexin A3	Mus musculus	1	4	Annexin A3 OS=Mus musculus GN=Anxa3 PE=1 SV=4	0	48.997	26.6254	9	10	8	1	323	36.4	5.76	NA	1.244	2178.9	2710.7	3.12	2.46	1.009	0	100	9	2100.6	2214.8	2221.2	2652	2697	2783.1	2710.7	1	2178.87	1	1.24409	0.000635481
Q8BH24	Tm9sf4	Transmembrane 9 superfamily member 4	Mus musculus	1	1	Transmembrane 9 superfamily member 4 OS=Mus musculus GN=Tm9sf4 PE=1 SV=1	0	29.11	6.99844	5	7	5	1	643	74.6	7.23	NA	1.243	1209.4	1503.7	1.51	3.2	0.546	0	35	5	1225	1189.3	1213.8	1480.6	1471.5	1559	1503.7	1	1209.37	1	1.24338	0.000582549
O08603	Raet1b	Retinoic acid early-inducible protein 1-beta	Mus musculus	1	1	Retinoic acid early-inducible protein 1-beta OS=Mus musculus GN=Raet1b PE=1 SV=1	0	19.111	16.2055	4	6	1	1	253	28.6	9.07	NA	1.243	1387.6	1724.3	1.42	2.85	0.931	3	48	4	1395.1	1365.2	1402.5	1714.4	1680.9	1777.6	1724.3	1	1387.6	1	1.24265	0.000385619
E9QAZ2	Gm10020	Ribosomal protein L15	Mus musculus	3	1	Ribosomal protein L15 OS=Mus musculus GN=Gm10020 PE=3 SV=1	0	75.647	47.549	11	36	11	1	204	24.1	11.58	NA	1.24	9723	12056.6	8.26	21.46	10.103	0	102	11	10646.3	9189.6	9333.2	10116.2	11060	14993.6	12056.6	1	9723.03	1	1.24	0.209921
Q80UU6	Ogfr	Opioid growth factor receptor	Mus musculus	2	1	Opioid growth factor receptor OS=Mus musculus GN=Ogfr PE=2 SV=1	0	51.381	11.8483	5	8	5	1	633	70.6	4.77	NA	1.239	1188.8	1472.8	1.84	0.59	0.52	0	77	5	1168.7	1185.6	1212.2	1482.8	1469.1	1466.5	1472.8	1	1188.83	1	1.23886	3.14e-05
Q6ZWV7	Rpl35	60S ribosomal protein L35	Mus musculus	1	1	60S ribosomal protein L35 OS=Mus musculus GN=Rpl35 PE=1 SV=1	0	29.796	32.5203	5	17	5	1	123	14.5	11.05	NA	1.239	4529.5	5609.9	5.12	5.03	9	0	85	5	4262.3	4646.4	4679.8	5436.6	5457.6	5935.5	5609.9	1	4529.5	1	1.23853	0.00687374
O35405	Pld3	Phospholipase D3	Mus musculus	1	1	Phospholipase D3 OS=Mus musculus GN=Pld3 PE=1 SV=1	0	18.604	6.55738	3	4	3	1	488	54.4	6.52	NA	1.238	730.8	904.5	6.46	1.03	0.389	0	0	3	752.8	676.6	763.1	911.4	893.9	908.2	904.5	1	730.833	1	1.23763	0.00334933
E9PY95	Mdga1	MAM domain-containing glycosylphosphatidylinositol anchor protein 1	Mus musculus	1	1	MAM domain-containing glycosylphosphatidylinositol anchor protein 1 OS=Mus musculus GN=Mdga1 PE=1 SV=1	0.033	1.26	2.19665	1	1	1	1	956	106	8.31	NA	1.235	81	100	2.26	4.82	0.035	0	0	1	79.8	83.1	80.1	102.4	103.1	94.5	100	1	81	1	1.23457	0.00299685
P17095	Hmga1	High mobility group protein HMG-I/HMG-Y	Mus musculus	1	4	High mobility group protein HMG-I/HMG-Y OS=Mus musculus GN=Hmga1 PE=1 SV=4	0	37.179	38.3178	5	20	2	1	107	11.6	10.32	NA	1.234	4500.1	5551.5	0.18	12.5	11.589	3	102	5	4491.6	4501.1	4507.6	5996.7	5906	4751.9	5551.53	1	4500.1	1	1.23365	0.0585538
O35495	Cdk14	Cyclin-dependent kinase 14	Mus musculus	1	2	Cyclin-dependent kinase 14 OS=Mus musculus GN=Cdk14 PE=1 SV=2	0	18.163	8.10235	4	7	3	1	469	53	8.92	NA	1.231	320.1	394.2	5.74	7.99	0.354	0	38	4	305.1	314.6	340.6	399.3	360.4	422.8	394.167	1	320.1	1	1.23139	0.024529
Q2M4I0	Ccl9	C-C motif chemokine	Mus musculus	3	1	C-C motif chemokine OS=Mus musculus GN=Ccl9 PE=3 SV=1	0	10.102	15.5738	2	2	2	1	122	13.9	8.73	NA	1.23	301.2	370.4	12.69	4.34	0.778	0	0	2	345.1	275.6	282.8	367.6	355.9	387.7	370.4	1	301.167	1	1.22988	0.0444712
O55091	Impact	Protein IMPACT	Mus musculus	1	2	Protein IMPACT OS=Mus musculus GN=Impact PE=1 SV=2	0.001	4.688	3.45912	1	1	1	1	318	36.3	5.05	NA	1.23	73.2	90	4.1	11.22	0.096	0	45	1	72.9	76.3	70.3	83.7	84.6	101.7	90	1	73.1667	1	1.23007	0.0510617
Q3UFR4	Slc1a5	Amino acid transporter	Mus musculus	2	1	Amino acid transporter OS=Mus musculus GN=Slc1a5 PE=2 SV=1	0	50.678	16.2162	7	10	7	1	555	58.3	7.44	NA	1.229	1218.4	1497.1	0.84	6.79	0.84	0	133	7	1208.4	1217.9	1228.8	1577.5	1530.9	1383	1497.13	1	1218.37	1	1.2288	0.0090989
D0EW11	Mcfd2	Multiple coagulation factor deficiency 2 isoform 1	Mus musculus	1	1	Multiple coagulation factor deficiency 2 isoform 1 OS=Mus musculus GN=Mcfd2 PE=1 SV=1	0.009	2.429	11.7241	1	2	1	1	145	16.2	4.72	NA	1.228	141	173.2	6.14	2.26	0.334	0	0	1	141.8	149.3	132	170.3	171.7	177.7	173.233	1	141.033	1	1.22831	0.00424432
P24668	M6pr	Cation-dependent mannose-6-phosphate receptor	Mus musculus	1	1	Cation-dependent mannose-6-phosphate receptor OS=Mus musculus GN=M6pr PE=1 SV=1	0	80.739	27.3381	8	22	8	1	278	31.2	5.39	NA	1.226	6149	7540.8	3.71	2.44	6.079	0	171	8	6115.6	5939.2	6392.1	7478	7396.7	7747.6	7540.77	1	6148.97	1	1.22635	0.00118986
Q9JL16	Isg20	Interferon-stimulated gene 20 kDa protein	Mus musculus	1	1	Interferon-stimulated gene 20 kDa protein OS=Mus musculus GN=Isg20 PE=1 SV=1	0.001	4.595	2.66667	1	2	1	1	300	32.5	8.15	NA	1.225	198.6	243.3	2.62	1.92	0.212	0	0	1	197.7	193.9	204.2	238	245.2	246.7	243.3	1	198.6	1	1.22508	0.000376369
Q8K4X7	Agpat4	1-acyl-sn-glycerol-3-phosphate acyltransferase delta	Mus musculus	1	1	1-acyl-sn-glycerol-3-phosphate acyltransferase delta OS=Mus musculus GN=Agpat4 PE=1 SV=1	0.002	4.332	2.38095	1	1	1	1	378	43.8	8.38	NA	1.225	245.6	301	5.49	14.16	0.077	0	0	1	239.8	236	261	340.4	306.8	255.7	300.967	1	245.6	1	1.22543	0.0986369
Q149C8	Hk3	Hk3 protein	Mus musculus	2	1	Hk3 protein OS=Mus musculus GN=Hk3 PE=2 SV=1	0	127.304	24.1866	18	23	16	1	922	100	5.94	NA	1.224	4815.3	5894.4	2.92	2.72	1.294	0	260	18	4771.2	4702.1	4972.5	5777	5829.3	6076.8	5894.37	1	4815.27	1	1.2241	0.000930463
Q99LT0	Dpy30	Protein dpy-30 homolog	Mus musculus	1	1	Protein dpy-30 homolog OS=Mus musculus GN=Dpy30 PE=1 SV=1	0.001	4.384	9.09091	1	3	1	1	99	11.2	4.88	NA	1.224	753.2	922.1	1.56	8.72	0.931	0	24	1	764.5	754.3	741	995.6	934.4	836.3	922.1	1	753.267	1	1.22413	0.0227479
B2RSI3	Parp14	Poly [ADP-ribose] polymerase	Mus musculus	2	1	Poly [ADP-ribose] polymerase OS=Mus musculus GN=Parp14 PE=2 SV=1	0	60.052	8.36544	14	15	14	1	1817	203.6	6.79	NA	1.222	2498.4	3053.1	9.37	3.78	0.248	0	53	14	2378	2348.9	2768.2	3124.8	3114.6	2920	3053.13	1	2498.37	1	1.22205	0.021184
A2AIX1	Sec16a	Protein Sec16a	Mus musculus	1	1	Protein Sec16a OS=Mus musculus GN=Sec16a PE=1 SV=1	0	34.878	3.32352	5	5	5	1	2377	256.3	5.87	NA	1.222	910.2	1112.3	3.71	2.05	0.108	0	52	5	891.8	889.5	949.1	1123.2	1127.5	1086.1	1112.27	1	910.133	1	1.22209	0.00100572
A2AGH5	Gm20489	Protein Gm20489	Mus musculus	4	1	Protein Gm20489 OS=Mus musculus GN=Gm20489 PE=4 SV=1	0.003	3.719	2.89532	1	1	1	1	449	51.9	9.17	NA	1.222	113.6	138.8	5.2	4.57	0.07	0	0	1	109.8	110.6	120.4	133.6	136.9	145.9	138.8	1	113.6	1	1.22183	0.00734583
Q8VHX6	Flnc	Filamin-C	Mus musculus	1	3	Filamin-C OS=Mus musculus GN=Flnc PE=1 SV=3	0	132.772	7.63023	20	38	4	1	2726	290.9	5.95	NA	1.221	1962.5	2397.3	2.3	2.32	0.396	1	256	20	1945.1	1928.7	2013.8	2451.5	2340.2	2400	2397.23	1	1962.53	1	1.2215	0.000464999
Q91WR3	Ascc2	Activating signal cointegrator 1 complex subunit 2	Mus musculus	1	1	Activating signal cointegrator 1 complex subunit 2 OS=Mus musculus GN=Ascc2 PE=1 SV=1	0.013	2.058	1.33511	1	1	1	1	749	85.6	5.03	NA	1.221	105.2	128.4	0.86	4.24	0.053	0	46	1	105	104.4	106.2	127.9	123.3	134.1	128.433	1	105.2	1	1.22085	0.00185218
Q6NXL1	Sec24d	Protein Sec24d	Mus musculus	1	1	Protein Sec24d OS=Mus musculus GN=Sec24d PE=1 SV=1	0	45.385	6.87984	7	10	6	1	1032	112.6	7.18	NA	1.22	867.6	1058.7	0.62	1.21	0.6	0	55	7	862.3	873.1	867.5	1067.2	1065	1044	1058.73	1	867.633	1	1.22025	1.84e-05
Q542G0	Hcls1	Putative uncharacterized protein	Mus musculus	2	1	Putative uncharacterized protein OS=Mus musculus GN=Hcls1 PE=2 SV=1	0	205.3	44.6502	23	68	23	1	486	54.2	4.82	NA	1.219	13111.5	15987.1	1.76	3.13	17.395	0	385	23	13253.2	12845.9	13235.3	15505.2	15952.6	16503.5	15987.1	1	13111.5	1	1.21932	0.000826701
P20444	Prkca	Protein kinase C alpha type	Mus musculus	1	3	Protein kinase C alpha type OS=Mus musculus GN=Prkca PE=1 SV=3	0.001	4.984	3.27381	3	3	3	1	672	76.8	7.14	NA	1.219	631.4	769.8	6.21	5.16	0.139	0	0	3	594.2	627.7	672.4	759	736.6	813.9	769.833	1	631.433	1	1.21918	0.0127377
P97360	Etv6	Transcription factor ETV6	Mus musculus	1	1	Transcription factor ETV6 OS=Mus musculus GN=Etv6 PE=1 SV=1	0.021	1.541	1.4433	1	1	1	1	485	56.4	7.33	NA	1.219	207.5	253	7.83	0.88	0.062	0	37	1	225.7	202.4	194.5	250.4	254.4	254.1	252.967	1	207.533	1	1.21892	0.00860942
Q9D0I9	Rars	Arginine--tRNA ligase, cytoplasmic	Mus musculus	1	2	Arginine--tRNA ligase, cytoplasmic OS=Mus musculus GN=Rars PE=1 SV=2	0	270.939	47.5758	33	70	33	1	660	75.6	7.55	NA	1.218	14430.1	17582.8	3.9	1.05	7.877	0	641	33	13946.7	15047.3	14296.3	17379.2	17631.9	17737.3	17582.8	1	14430.1	1	1.21848	0.000766246
Q60715	P4ha1	Prolyl 4-hydroxylase subunit alpha-1	Mus musculus	1	2	Prolyl 4-hydroxylase subunit alpha-1 OS=Mus musculus GN=P4ha1 PE=1 SV=2	0	88.347	26.9663	14	25	4	1	534	60.9	5.9	NA	1.218	6031.5	7345.1	0.94	0.3	2.008	10	146	14	5967.4	6051	6076.1	7322.8	7345.4	7367.2	7345.13	1	6031.5	1	1.2178	3.1e-06
P62717	Rpl18a	60S ribosomal protein L18a	Mus musculus	1	1	60S ribosomal protein L18a OS=Mus musculus GN=Rpl18a PE=1 SV=1	0	73.729	46.0227	10	32	10	1	176	20.7	10.71	NA	1.217	7689.8	9357.6	8.77	7.99	5.449	0	272	10	7383.6	7222.4	8463.4	9049.7	8813	10210.2	9357.63	1	7689.8	1	1.21689	0.0455578
P58058	Nadk	NAD kinase	Mus musculus	1	2	NAD kinase OS=Mus musculus GN=Nadk PE=1 SV=2	0	28.047	14.123	5	7	5	1	439	48.6	6.52	NA	1.217	1373.1	1671.3	2.54	3.49	1.154	0	51	5	1334	1384.4	1401	1646.9	1738	1629.2	1671.37	1	1373.13	1	1.21719	0.00161234
Q8BWF4	Tns3	Putative uncharacterized protein (Fragment)	Mus musculus	2	1	Putative uncharacterized protein (Fragment) OS=Mus musculus GN=Tns3 PE=2 SV=1	0.002	4.231	5.47264	1	1	1	1	201	22.2	7.36	NA	1.215	232.4	282.3	4.18	6.88	0.233	0	0	1	237.2	221.2	238.7	268.3	274.3	304.5	282.367	1	232.367	1	1.21518	0.0162302
Q8C483	Sars	Putative uncharacterized protein	Mus musculus	1	1	Putative uncharacterized protein OS=Mus musculus GN=Sars PE=1 SV=1	0	134.33	36.194	19	41	19	1	536	61.1	7.43	NA	1.214	10205.9	12387.8	0.47	2.66	3.348	0	404	19	10179.2	10260.7	10177.7	12088.8	12333.5	12741.1	12387.8	1	10205.9	1	1.21379	0.0003434
P31266	Rbpj	Recombining binding protein suppressor of hairless	Mus musculus	1	1	Recombining binding protein suppressor of hairless OS=Mus musculus GN=Rbpj PE=1 SV=1	0	88.316	27.9468	14	25	14	1	526	58.5	8.13	NA	1.214	4745	5761.7	1.34	4.64	2.257	0	188	14	4790.2	4772.3	4672.5	5889.8	5940.8	5454.5	5761.7	1	4745	1	1.21427	0.0030417
P47856	Gfpt1	Glutamine--fructose-6-phosphate aminotransferase [isomerizing] 1	Mus musculus	1	3	Glutamine--fructose-6-phosphate aminotransferase [isomerizing] 1 OS=Mus musculus GN=Gfpt1 PE=1 SV=3	0	71.109	21.6643	14	20	14	1	697	78.5	6.84	NA	1.214	3550.5	4311.5	3.04	2.08	0.987	0	88	14	3431.8	3577	3642.5	4217.4	4396.2	4320.8	4311.47	1	3550.43	1	1.21435	0.000715291
Q8CFE6	Slc38a2	Sodium-coupled neutral amino acid transporter 2	Mus musculus	1	1	Sodium-coupled neutral amino acid transporter 2 OS=Mus musculus GN=Slc38a2 PE=1 SV=1	0	38.755	15.2778	5	9	5	1	504	55.5	7.94	NA	1.213	1712.4	2077.9	7.47	1.04	1.154	0	141	5	1847.4	1697.2	1592.8	2058.3	2074.4	2101	2077.9	1	1712.47	1	1.2134	0.00817966
Q3U4Q8	Cd74	CD74 antigen (Invariant polypeptide of major histocompatibility complex, class II antigen-associated), isoform CRA_f	Mus musculus	2	1	CD74 antigen (Invariant polypeptide of major histocompatibility complex, class II antigen-associated), isoform CRA_f OS=Mus musculus GN=Cd74 PE=2 SV=1	0	37.119	24.3728	7	10	7	1	279	31.5	8.34	NA	1.213	1894.2	2298	2.33	4.59	1.683	0	68	7	1891.9	1851.2	1939.4	2367.8	2349.5	2176.5	2297.93	1	1894.17	1	1.21316	0.00362752
P19253	Rpl13a	60S ribosomal protein L13a	Mus musculus	1	4	60S ribosomal protein L13a OS=Mus musculus GN=Rpl13a PE=1 SV=4	0	102.886	53.202	15	62	15	1	203	23.4	11.02	NA	1.212	13726.1	16642	3.01	10.18	12.183	0	398	15	14058.7	13263.6	13856.1	15509.1	15826.9	18590.1	16642	1	13726.1	1	1.21243	0.0443126
Q3UBP6	Actb	Putative uncharacterized protein	Mus musculus	2	1	Putative uncharacterized protein OS=Mus musculus GN=Actb PE=2 SV=1	0	634.845	76.5333	22	493	7	1	375	41.7	5.48	NA	1.211	80006.2	96885.7	5.37	4.62	17377	35	3343	22	76248.1	84691.3	79079.2	94119	94493.8	102044	96885.7	1	80006.2	1	1.21098	0.00921025
A0A0R4J0X8	Arhgef7	Rho guanine nucleotide exchange factor (GEF7), isoform CRA_a	Mus musculus	1	1	Rho guanine nucleotide exchange factor (GEF7), isoform CRA_a OS=Mus musculus GN=Arhgef7 PE=1 SV=1	0	80.43	20.743	14	21	11	1	646	73	7.28	NA	1.21	4315.9	5223	0.5	0.95	1.63	3	139	14	4308.2	4299.1	4340.4	5166.3	5257.7	5245	5223	1	4315.9	1	1.21018	8.34e-06
Q5SVP3	PSME2b	MCG22048, isoform CRA_c	Mus musculus	1	1	MCG22048, isoform CRA_c OS=Mus musculus GN=PSME2b PE=1 SV=1	0	56.752	30.1255	9	15	9	1	239	27	5.76	NA	1.21	4549.2	5505.9	4.87	1.25	2.831	0	160	9	4295.9	4646.1	4705.5	5503.4	5438.5	5575.8	5505.9	1	4549.17	1	1.21031	0.00202399
Q80X90	Flnb	Filamin-B	Mus musculus	1	3	Filamin-B OS=Mus musculus GN=Flnb PE=1 SV=3	0	653.274	37.0869	86	160	74	1	2602	277.7	5.71	NA	1.208	29247	35326.2	2.85	2.28	4.225	4	1308	86	30153.3	28513.8	29073.8	34604.4	35178.8	36195.4	35326.2	1	29247	1	1.20786	0.000814243
G4V4Z1	gag-pro-pol	Gag-pro-pol polyprotein	Mus musculus	4	1	Gag-pro-pol polyprotein OS=Mus musculus GN=gag-pro-pol PE=4 SV=1	0	93.073	10.3627	15	42	3	1	1737	194.3	8.97	NA	1.207	5720.5	6903.8	1.81	2.43	0.515	8	301	15	5729.8	5612.4	5819.4	6724.5	6930.1	7056.7	6903.77	1	5720.53	1	1.20684	0.000484029
Q9D958	Spcs1	Signal peptidase complex subunit 1	Mus musculus	2	3	Signal peptidase complex subunit 1 OS=Mus musculus GN=Spcs1 PE=2 SV=3	0	24.242	8.07453	2	4	2	1	161	18.2	10.01	NA	1.207	1173.9	1417.1	7.33	20.6	1.783	0	60	2	1086.5	1258.5	1176.7	1621.8	1546.5	1082.9	1417.07	1	1173.9	1	1.20714	0.238486
Q3TMX5	Manf	Arginine-rich, mutated in early stage tumors, isoform CRA_b	Mus musculus	1	1	Arginine-rich, mutated in early stage tumors, isoform CRA_b OS=Mus musculus GN=Manf PE=1 SV=1	0	73.907	41.3408	8	20	8	1	179	20.4	8.25	NA	1.205	4437.9	5349.2	1.43	2.62	7.66	0	177	8	4399.7	4510.9	4403	5226.9	5318.6	5502.1	5349.2	1	4437.87	1	1.20535	0.000507553
Q8BYP3	Rhof	Rho-related GTP-binding protein RhoF	Mus musculus	1	1	Rho-related GTP-binding protein RhoF OS=Mus musculus GN=Rhof PE=1 SV=1	0	15.1	12.7962	3	5	3	1	211	23.6	8.43	NA	1.204	724.3	872.2	6.49	5.38	1.054	0	38	3	771.1	724.7	677.1	838.5	852.2	925.8	872.167	1	724.3	1	1.20415	0.0182223
P09103	P4hb	Protein disulfide-isomerase	Mus musculus	1	2	Protein disulfide-isomerase OS=Mus musculus GN=P4hb PE=1 SV=2	0	313.448	51.277	28	125	28	1	509	57	4.88	NA	1.203	27249.1	32773.4	3.12	2.76	21.999	0	916	28	28025.9	27379.1	26342.3	32090.7	32429.3	33800.3	32773.4	1	27249.1	1	1.20273	0.00152428
O08528	Hk2	Hexokinase-2	Mus musculus	1	1	Hexokinase-2 OS=Mus musculus GN=Hk2 PE=1 SV=1	0	188.313	31.4068	26	48	22	1	917	102.5	6.11	NA	1.203	8733.2	10506.1	0.65	1.72	2.542	1	385	26	8668	8769.3	8762.4	10687.2	10506.3	10324.9	10506.1	1	8733.23	1	1.20301	8.54e-05
P15066	Jund	Transcription factor jun-D	Mus musculus	1	1	Transcription factor jun-D OS=Mus musculus GN=Jund PE=1 SV=1	0	11.008	6.15836	2	2	2	1	341	34.9	7.44	NA	1.203	661.1	795.6	1.29	3.91	0.389	0	0	2	658.7	670.6	654.1	827.5	793.9	765.4	795.6	1	661.133	1	1.20339	0.00194529
P48036	Anxa5	Annexin A5	Mus musculus	1	1	Annexin A5 OS=Mus musculus GN=Anxa5 PE=1 SV=1	0	176.507	60.815	20	93	20	1	319	35.7	4.96	NA	1.202	20183.7	24261.4	1.67	3.98	17.116	0	866	20	20326	20426.4	19798.8	23548.7	23876.6	25358.9	24261.4	1	20183.7	1	1.20203	0.00229774
Q9JKR6	Hyou1	Hypoxia up-regulated protein 1	Mus musculus	1	1	Hypoxia up-regulated protein 1 OS=Mus musculus GN=Hyou1 PE=1 SV=1	0	307.269	29.2292	31	106	31	1	999	111.1	5.19	NA	1.199	22048.3	26434.5	2.46	2.02	4.865	0	986	31	22361.1	22362.6	21421.3	26021.2	26243.2	27039.2	26434.5	1	22048.3	1	1.19894	0.000570048
P50518	Atp6v1e1	V-type proton ATPase subunit E 1	Mus musculus	1	2	V-type proton ATPase subunit E 1 OS=Mus musculus GN=Atp6v1e1 PE=1 SV=2	0	29.283	26.5487	6	12	6	1	226	26.1	8.43	NA	1.199	2539.5	3044.9	1.65	2.45	1.512	0	56	6	2583	2535.9	2499.6	3053.5	2966.5	3114.8	3044.93	1	2539.5	1	1.19903	0.000511715
O88696	Clpp	ATP-dependent Clp protease proteolytic subunit, mitochondrial	Mus musculus	1	1	ATP-dependent Clp protease proteolytic subunit, mitochondrial OS=Mus musculus GN=Clpp PE=1 SV=1	0	15.666	25	5	6	5	1	272	29.8	7.47	NA	1.199	617.7	740.7	1.72	35.21	0.968	0	22	5	624.2	623.4	605.4	609.8	1041	571.3	740.7	1	617.667	1	1.19919	0.460055
Q9DBK7	Uba7	MCG18845, isoform CRA_d	Mus musculus	1	1	MCG18845, isoform CRA_d OS=Mus musculus GN=Uba7 PE=1 SV=1	0	14.792	5.01535	5	7	5	1	977	108.6	5.97	NA	1.198	710.4	851.2	4.35	3.32	0.201	0	31	5	705.4	682.4	743.6	839.5	883.4	830.6	851.167	1	710.467	1	1.19804	0.00434585
Q8R404	Mic13	MICOS complex subunit MIC13	Mus musculus	1	1	MICOS complex subunit MIC13 OS=Mus musculus GN=Mic13 PE=1 SV=1	0.01	2.297	5.88235	1	1	1	1	119	13.4	8.63	NA	1.198	556.3	666.7	6.12	5.37	0.233	0	0	1	561.7	587.3	519.9	686.5	625.4	688.1	666.667	1	556.3	1	1.19839	0.0179387
Q99LG2	Tnpo2	Transportin-2	Mus musculus	1	1	Transportin-2 OS=Mus musculus GN=Tnpo2 PE=1 SV=1	0	37.594	7.10259	7	11	2	1	887	100.4	4.98	NA	1.197	515.9	617.8	6.72	6.5	0.468	0	60	7	478.7	521.8	547.3	584	607.2	662.2	617.8	1	515.933	1	1.19744	0.029235
Q3V2D0	Lonp1	Lon protease homolog, mitochondrial	Mus musculus	2	1	Lon protease homolog, mitochondrial OS=Mus musculus GN=Lonp1 PE=2 SV=1	0	139.342	18.7828	19	35	19	1	953	106.4	6.71	NA	1.196	9332.5	11163.7	1.44	1.83	1.59	0	261	19	9396.3	9423.1	9177.9	11353.8	11188.8	10948.6	11163.7	1	9332.43	1	1.19623	0.000202543
P01887	B2m	Beta-2-microglobulin	Mus musculus	1	2	Beta-2-microglobulin OS=Mus musculus GN=B2m PE=1 SV=2	0.002	4.289	7.56303	1	3	1	1	119	13.8	8.44	NA	1.196	848.7	1015.1	3.63	1.53	0.931	0	0	1	881.3	820.1	844.6	1006	1006.3	1033	1015.1	1	848.667	1	1.19611	0.00111955
Q8BHL3	Tbc1d10b	TBC1 domain family member 10B	Mus musculus	1	2	TBC1 domain family member 10B OS=Mus musculus GN=Tbc1d10b PE=1 SV=2	0.023	1.462	1.50376	1	1	1	1	798	87.2	8.9	NA	1.196	231.3	276.5	4.51	1	0.053	0	0	1	234.9	219.5	239.4	274.3	279.6	275.7	276.533	1	231.267	1	1.19573	0.0019059
F6SXM5	Ssb	Lupus La protein homolog (Fragment)	Mus musculus	1	1	Lupus La protein homolog (Fragment) OS=Mus musculus GN=Ssb PE=1 SV=1	0	63.988	32.1739	9	27	1	1	230	26.3	10.07	NA	1.194	1108.9	1323.6	3.15	1.78	3.786	0	114	9	1068.8	1133.2	1124.5	1343.6	1329.6	1297.5	1323.57	1	1108.83	1	1.19366	0.000913193
Q5SSL4	Abr	Active breakpoint cluster region-related protein	Mus musculus	1	1	Active breakpoint cluster region-related protein OS=Mus musculus GN=Abr PE=1 SV=1	0	50.561	9.77881	8	12	8	1	859	97.6	6.58	NA	1.193	2876.5	3430.8	0.69	1.25	0.429	0	153	8	2888.5	2853.7	2887.2	3382.9	3465	3444.6	3430.83	1	2876.47	1	1.19272	3.41e-05
Q9D6M3	Slc25a22	Mitochondrial glutamate carrier 1	Mus musculus	1	1	Mitochondrial glutamate carrier 1 OS=Mus musculus GN=Slc25a22 PE=1 SV=1	0	12.03	6.81115	2	2	2	1	323	34.6	9.09	NA	1.193	523.6	624.4	3.34	6.4	0.202	0	78	2	541.1	506.1	523.6	669.9	608.2	595.2	624.433	1	523.6	1	1.19258	0.0160251
Q91WE4	3 SV	UPF0729 protein C18orf32 homolog	Mus musculus PE	1	NA	UPF0729 protein C18orf32 homolog OS=Mus musculus PE=3 SV=1	0.005	3.059	11.1111	1	1	1	1	72	8	9.35	NA	1.193	275.1	328.2	4.75	9.77	0.334	0	18	1	274.2	288.6	262.5	340.5	352.3	291.8	328.2	1	275.1	1	1.19302	0.0566485
A6H663	Bag3	BCL2-associated athanogene 3	Mus musculus	2	1	BCL2-associated athanogene 3 OS=Mus musculus GN=Bag3 PE=2 SV=1	0.002	4.095	3.98614	1	1	1	1	577	61.8	7.44	NA	1.192	66.9	79.7	6.55	5.36	0.051	0	0	1	61.9	70.1	68.6	77	84.6	77.5	79.7	1	66.8667	1	1.19192	0.0218159
P10852	Slc3a2	4F2 cell-surface antigen heavy chain	Mus musculus	1	1	4F2 cell-surface antigen heavy chain OS=Mus musculus GN=Slc3a2 PE=1 SV=1	0	128.774	25.6654	15	34	15	1	526	58.3	5.91	NA	1.191	8162.2	9719	1.59	3.8	3.375	0	261	15	8046.3	8138	8302.4	10062.6	9765.8	9328.6	9719	1	8162.23	1	1.19073	0.00232646
Q99MU3	Adar	Double-stranded RNA-specific adenosine deaminase	Mus musculus	1	2	Double-stranded RNA-specific adenosine deaminase OS=Mus musculus GN=Adar PE=1 SV=2	0	110.008	15.7046	18	30	18	1	1178	130.4	8.7	NA	1.191	5348.8	6369.3	2.82	1.66	0.821	0	195	18	5278.3	5246.1	5522.2	6479.6	6359.7	6268.7	6369.33	1	5348.87	1	1.19078	0.00066123
Q545U0	G0s2	G0/G1 switch protein 2	Mus musculus	1	1	G0/G1 switch protein 2 OS=Mus musculus GN=G0s2 PE=1 SV=1	0.016	1.764	7.76699	1	1	1	1	103	11.1	8.32	NA	1.191	314.2	374.4	13.53	12.78	0.292	0	0	1	359.9	275.8	307	380	323.9	419.1	374.333	1	314.233	1	1.19126	0.179224
P83882	Rpl36a	60S ribosomal protein L36a	Mus musculus	1	2	60S ribosomal protein L36a OS=Mus musculus GN=Rpl36a PE=1 SV=2	0	45.18	26.4151	5	26	5	1	106	12.4	10.58	NA	1.19	7817.8	9307	8.94	1.48	14.199	0	80	5	7196.6	8574.2	7682.6	9149	9400.4	9371.5	9306.97	1	7817.8	1	1.19048	0.0223146
P51863	Atp6v0d1	V-type proton ATPase subunit d 1	Mus musculus	1	2	V-type proton ATPase subunit d 1 OS=Mus musculus GN=Atp6v0d1 PE=1 SV=2	0	38.938	13.6752	5	9	5	1	351	40.3	5	NA	1.19	1830	2177.1	1.29	1.83	1.404	0	141	5	1806.3	1853.3	1830.4	2189.7	2132.4	2209.3	2177.13	1	1830	1	1.18969	0.000203921
Q3TWD0	Ctsd	Putative uncharacterized protein	Mus musculus	2	1	Putative uncharacterized protein OS=Mus musculus GN=Ctsd PE=2 SV=1	0	132.503	32.439	11	39	11	1	410	44.9	7.2	NA	1.189	7889.7	9380.9	4.23	3.41	5.494	0	283	11	8256.6	7809.7	7603	9255.6	9142.9	9744.3	9380.93	1	7889.77	1	1.189	0.00503869
P61255	Rpl26	60S ribosomal protein L26	Mus musculus	1	1	60S ribosomal protein L26 OS=Mus musculus GN=Rpl26 PE=1 SV=1	0	55.98	35.1724	7	34	7	1	145	17.2	10.55	NA	1.189	9137.6	10860.4	8.05	2.6	14.849	0	78	7	8288.5	9540.7	9583.7	10633.2	10770.9	11177.2	10860.4	1	9137.63	1	1.18854	0.019337
Q64516	Gk	Glycerol kinase	Mus musculus	1	2	Glycerol kinase OS=Mus musculus GN=Gk PE=1 SV=2	0	45.863	18.7835	10	16	10	1	559	61.2	5.87	NA	1.188	2809.3	3336.4	7.59	0.83	1.336	0	104	10	3052.8	2656.4	2718.7	3368.2	3319.6	3321.3	3336.37	1	2809.3	1	1.18761	0.0131874
P47915	Rpl29	60S ribosomal protein L29	Mus musculus	2	2	60S ribosomal protein L29 OS=Mus musculus GN=Rpl29 PE=2 SV=2	0	42.987	33.125	7	25	7	1	160	17.6	11.84	NA	1.188	8043.7	9554	7.06	2.18	5.494	0	120	7	7426.1	8544.1	8161	9395	9477.1	9789.7	9553.93	1	8043.73	1	1.18775	0.012421
Q5M9J8	Rpl28	MCG13936	Mus musculus	1	1	MCG13936 OS=Mus musculus GN=Rpl28 PE=1 SV=1	0	65.957	43.7956	8	32	8	1	137	15.7	12.02	NA	1.186	7811.2	9263.6	5.31	0.87	9	0	228	8	7346.5	8143.6	7943.5	9204.4	9231.2	9355.2	9263.6	1	7811.2	1	1.18594	0.00399053
Q3U6L3	Glrx	Glutaredoxin, isoform CRA_a	Mus musculus	1	1	Glutaredoxin, isoform CRA_a OS=Mus musculus GN=Glrx PE=1 SV=1	0	20.074	18.6916	3	6	3	1	107	11.9	8.37	NA	1.186	887.8	1052.9	3.51	3.76	2.594	0	85	3	920.9	859.1	883.3	1040.8	1020.8	1097.1	1052.9	1	887.767	1	1.18601	0.0047396
P37040	Por	NADPH--cytochrome P450 reductase	Mus musculus	1	2	NADPH--cytochrome P450 reductase OS=Mus musculus GN=Por PE=1 SV=2	0	122.178	27.5811	19	39	19	1	678	77	5.53	NA	1.185	7273.6	8619.2	2.57	12.59	2.631	0	192	19	7058.4	7371.4	7391	9324.8	9163.6	7369.3	8619.23	1	7273.6	1	1.185	0.101784
P00920	Ca2	Carbonic anhydrase 2	Mus musculus	1	4	Carbonic anhydrase 2 OS=Mus musculus GN=Ca2 PE=1 SV=4	0	98.685	40	10	45	10	1	260	29	7.01	NA	1.185	10301.6	12209.6	5.56	6.01	21.539	0	280	10	10797	10432.9	9675	11539.9	12095.4	12993.7	12209.7	1	10301.6	1	1.18522	0.0237629
Q8R1G6	Pdlim2	PDZ and LIM domain protein 2	Mus musculus	1	1	PDZ and LIM domain protein 2 OS=Mus musculus GN=Pdlim2 PE=1 SV=1	0	26.668	18.3381	5	7	5	1	349	37.7	8.7	NA	1.185	813.8	964.2	0.53	1.85	0.859	0	40	5	815.2	817.2	808.9	954	953.8	984.8	964.2	1	813.767	1	1.18486	0.000143108
A0A0F6AIX5	Ldah	Lipid droplet-associated hydrolase	Mus musculus	1	1	Lipid droplet-associated hydrolase OS=Mus musculus GN=Ldah PE=1 SV=1	0	5.664	3.98773	1	1	1	1	326	37.3	8.28	NA	1.185	451.3	534.7	4.64	1.75	0.093	0	0	1	428.4	469.6	455.8	523.9	539.1	541	534.667	1	451.267	1	1.18481	0.0032659
P07356	Anxa2	Annexin A2	Mus musculus	1	2	Annexin A2 OS=Mus musculus GN=Anxa2 PE=1 SV=2	0	242.564	66.6667	23	89	23	1	339	38.7	7.69	NA	1.184	19107.7	22619.1	2.68	3.01	41.17	0	742	23	18659.5	19664.7	18998.9	22795.3	21867.3	23194.9	22619.2	1	19107.7	1	1.18377	0.00203396
P63028	Tpt1	Translationally-controlled tumor protein	Mus musculus	1	1	Translationally-controlled tumor protein OS=Mus musculus GN=Tpt1 PE=1 SV=1	0	66.329	33.1395	6	25	6	1	172	19.5	4.86	NA	1.184	5424.5	6424.5	3.29	1.18	16.783	0	83	6	5235.7	5590.6	5447.1	6361	6508.5	6404.1	6424.53	1	5424.47	1	1.18436	0.000869525
E9Q7B0	P4ha1	Prolyl 4-hydroxylase subunit alpha-1	Mus musculus	1	1	Prolyl 4-hydroxylase subunit alpha-1 OS=Mus musculus GN=P4ha1 PE=1 SV=1	0	74.578	27.3128	12	21	2	1	454	51.7	6.71	NA	1.183	426.8	504.8	5.62	5.69	1.834	0	133	12	404	424.7	451.8	489.4	487.1	538	504.833	1	426.833	1	1.18274	0.0225676
Q56A15	Cycs	Cytochrome c	Mus musculus	1	1	Cytochrome c OS=Mus musculus GN=Cycs PE=1 SV=1	0	34.647	47.619	6	11	6	1	105	11.6	9.58	NA	1.183	2990.8	3539.6	1.36	2.51	9	0	76	6	2956.1	3035.7	2980.6	3447.8	3545.4	3625.5	3539.57	1	2990.8	1	1.18348	0.000629741
D3YWS8	Leng8	Leukocyte receptor cluster (LRC) member 8, isoform CRA_a	Mus musculus	1	1	Leukocyte receptor cluster (LRC) member 8, isoform CRA_a OS=Mus musculus GN=Leng8 PE=1 SV=1	0	17.082	4.24469	2	2	2	1	801	88.4	9.16	NA	1.182	437.4	517	3.72	7.86	0.087	0	45	2	427.3	428.7	456.2	512.8	478.6	559.5	516.967	1	437.4	1	1.18191	0.0345332
Q9DB82	Naa20	N-acetyltransferase 5 (ARD1 homolog, S. cerevisiae), isoform CRA_a	Mus musculus	1	1	N-acetyltransferase 5 (ARD1 homolog, S. cerevisiae), isoform CRA_a OS=Mus musculus GN=Naa20 PE=1 SV=1	0.003	3.755	4.78723	1	1	1	1	188	21.5	5.15	NA	1.182	758.2	896.3	4.39	4.32	0.179	0	0	1	751.2	729	794.5	900.5	855.6	932.7	896.267	1	758.233	1	1.18205	0.00944434
Q8BMI0	Fbxo38	F-box only protein 38	Mus musculus	1	1	F-box only protein 38 OS=Mus musculus GN=Fbxo38 PE=1 SV=1	0.008	2.552	0.837521	1	1	1	1	1194	133.8	6.09	NA	1.182	78.8	93.1	7.58	8.28	0.029	0	38	1	78.9	72.8	84.7	97.8	97.4	84.2	93.1333	1	78.8	1	1.1819	0.0637745
Q3U0S1	Parp12	Putative uncharacterized protein	Mus musculus	2	1	Putative uncharacterized protein OS=Mus musculus GN=Parp12 PE=2 SV=1	0	6.999	3.37553	2	2	2	1	711	79.9	8.54	NA	1.181	251.3	296.8	4.05	3.19	0.086	0	0	2	251.9	240.8	261.1	304.3	300	286.2	296.833	1	251.267	1	1.18135	0.00472739
P62918	Rpl8	60S ribosomal protein L8	Mus musculus	1	2	60S ribosomal protein L8 OS=Mus musculus GN=Rpl8 PE=1 SV=2	0	102.095	50.9728	12	54	12	1	257	28	11.03	NA	1.18	10382.2	12246.5	8.6	3.62	8.047	0	323	12	9406	10583.9	11156.6	12170.1	11846.2	12723.3	12246.5	1	10382.2	1	1.17957	0.0316764
Q9CY57	Chtop	Chromatin target of PRMT1 protein	Mus musculus	1	2	Chromatin target of PRMT1 protein OS=Mus musculus GN=Chtop PE=1 SV=2	0	19.462	8.43373	2	4	2	1	249	26.6	12.23	NA	1.18	839	989.9	12.28	3.97	0.269	0	104	2	721.9	879.7	915.5	1019.9	1004.4	945.4	989.9	1	839.033	1	1.17981	0.0768148
Q9EPR4	Slc23a2	Solute carrier family 23 member 2	Mus musculus	1	2	Solute carrier family 23 member 2 OS=Mus musculus GN=Slc23a2 PE=1 SV=2	0	12.528	3.24074	2	5	2	1	648	70	7.5	NA	1.18	287.6	339.5	2.33	3.96	0.322	0	0	2	283.9	283.6	295.4	329.3	334.3	354.7	339.433	1	287.633	1	1.18009	0.00396927
Q8VBX5	Ppt1	Palmitoyl-protein thioesterase	Mus musculus	2	1	Palmitoyl-protein thioesterase OS=Mus musculus GN=Ppt1 PE=2 SV=1	0	71.069	28.6645	8	14	8	1	307	34.6	8	NA	1.178	3376.5	3978.4	6.03	6.05	1.873	0	198	8	3610.2	3281.2	3238.2	3912.1	3778	4245.2	3978.43	1	3376.53	1	1.17826	0.0296919
Q69Z38	ak1	Pseudopodium-enriched atypical kinase 1	Mus musculus	1	4	Pseudopodium-enriched atypical kinase 1 OS=Mus musculus GN=Peak1 PE=1 SV=4	0	32.978	6.34006	9	9	9	1	1735	191	6.87	NA	1.178	1739.6	2049.2	4.94	0.56	0.165	0	30	9	1837.7	1678.4	1702.6	2045.1	2040.2	2062.2	2049.17	1	1739.57	1	1.17798	0.00346025
Q921X9	Pdia5	Protein disulfide-isomerase A5	Mus musculus	1	1	Protein disulfide-isomerase A5 OS=Mus musculus GN=Pdia5 PE=1 SV=1	0	12.63	7.54352	3	3	3	1	517	59.2	7.5	NA	1.178	326.5	384.8	2.26	3.16	0.218	0	0	3	328.7	332.6	318.3	387.2	395.5	371.6	384.767	1	326.533	1	1.17834	0.00207998
Q9D1M7	Fkbp11	Peptidyl-prolyl cis-trans isomerase FKBP11	Mus musculus	1	1	Peptidyl-prolyl cis-trans isomerase FKBP11 OS=Mus musculus GN=Fkbp11 PE=1 SV=1	0	6.593	8.95522	2	2	2	1	201	22.1	9.36	NA	1.178	821.9	967.9	3.98	10.78	0.52	0	39	2	859.7	803.4	802.7	1046	1008.3	849.4	967.9	1	821.933	1	1.17759	0.0818438
Q3TKJ1	Bcat1	Branched-chain-amino-acid aminotransferase	Mus musculus	2	1	Branched-chain-amino-acid aminotransferase OS=Mus musculus GN=Bcat1 PE=2 SV=1	0	46.524	16.3355	6	11	6	1	453	50.3	6.54	NA	1.177	1973.9	2322.7	2.89	0.56	1.096	0	138	6	1976	1916	2029.9	2337.1	2319.3	2311.7	2322.7	1	1973.97	1	1.17667	0.000494797
P42227	Stat3	Signal transducer and activator of transcription 3	Mus musculus	1	2	Signal transducer and activator of transcription 3 OS=Mus musculus GN=Stat3 PE=1 SV=2	0	38.62	8.44156	6	8	6	1	770	88	6.3	NA	1.177	1013.2	1192.6	4.07	4.17	0.398	0	93	6	966.7	1027.5	1045.4	1161.4	1166.6	1250	1192.67	1	1013.2	1	1.17713	0.00857636
O35641	mCG_129835	H-2K(D) antigen	Mus musculus	3	1	H-2K(D) antigen OS=Mus musculus GN=mCG_129835 PE=3 SV=1	0	124.799	44.2935	15	27	10	1	368	41.5	6.46	NA	1.176	5784.9	6803.1	2.72	4.14	4.843	5	242	15	5689.1	5699.3	5966.1	7062.3	6843.6	6503.4	6803.1	1	5784.83	1	1.17602	0.00543719
Q61699	Hsph1	Heat shock protein 105 kDa	Mus musculus	1	2	Heat shock protein 105 kDa OS=Mus musculus GN=Hsph1 PE=1 SV=2	0	319.143	44.8718	35	81	32	1	858	96.3	5.53	NA	1.175	14748	17334.2	4.07	3.08	6.627	0	695	35	15437.8	14461.9	14344.3	16899	17172.8	17930.9	17334.2	1	14748	1	1.17536	0.00508034
A0A0R4J0G0	Pck2	Phosphoenolpyruvate carboxykinase [GTP], mitochondrial	Mus musculus	1	1	Phosphoenolpyruvate carboxykinase [GTP], mitochondrial OS=Mus musculus GN=Pck2 PE=1 SV=1	0	82.408	23.3883	15	25	15	1	667	73.4	7.74	NA	1.175	4507.2	5296.9	1.84	1.39	1.537	0	127	15	4525.9	4416.6	4579.2	5372.6	5226	5292.2	5296.93	1	4507.23	1	1.17521	0.000246804
Q62426	Cstb	Cystatin-B	Mus musculus	1	1	Cystatin-B OS=Mus musculus GN=Cstb PE=1 SV=1	0	45.147	64.2857	7	13	7	1	98	11	7.39	NA	1.175	2652	3117.3	9.28	7.91	14.849	0	112	7	2831.2	2753.4	2371.3	2889.8	3082.9	3379.3	3117.33	1	2651.97	1	1.17548	0.081716
B7ZWC4	Igf2r	Insulin-like growth factor 2 receptor	Mus musculus	2	1	Insulin-like growth factor 2 receptor OS=Mus musculus GN=Igf2r PE=2 SV=1	0	86.296	8.41724	20	25	20	1	2483	273.7	5.72	NA	1.174	5029.9	5907	3.29	2.7	0.387	0	80	20	5183.3	4854.6	5051.7	6078.3	5880	5762.7	5907	1	5029.87	1	1.17439	0.00271436
Q8BWZ3	Naa25	N-alpha-acetyltransferase 25, NatB auxiliary subunit	Mus musculus	1	1	N-alpha-acetyltransferase 25, NatB auxiliary subunit OS=Mus musculus GN=Naa25 PE=1 SV=1	0	81.704	15.4321	16	26	16	1	972	111.6	6.52	NA	1.174	6449.6	7571.4	2.12	1.95	0.989	0	105	16	6293	6545.7	6510	7435.5	7550.1	7728.8	7571.47	1	6449.57	1	1.17395	0.00064513
Q3TLJ5	Cdk5rap3	Putative uncharacterized protein	Mus musculus	2	1	Putative uncharacterized protein OS=Mus musculus GN=Cdk5rap3 PE=2 SV=1	0	38.267	12.1272	6	9	6	1	503	57	4.83	NA	1.173	1839.9	2158.6	4.55	2	0.725	0	123	6	1764.4	1825.4	1929.9	2169.3	2111.1	2195.5	2158.63	1	1839.9	1	1.17323	0.00422942
Q861Q5	H13	H13 protein (Fragment)	Mus musculus	2	1	H13 protein (Fragment) OS=Mus musculus GN=H13 PE=2 SV=1	0	28.514	20.197	4	11	1	1	203	22.5	6.38	NA	1.173	164.2	192.7	5.24	24.2	5.31	0	60	4	167.6	170.6	154.4	217	222	138.9	192.633	1	164.2	1	1.17316	0.357413
Q8VI84	Noc3l	Nucleolar complex protein 3 homolog	Mus musculus	2	2	Nucleolar complex protein 3 homolog OS=Mus musculus GN=Noc3l PE=2 SV=2	0	12.949	4.83271	4	5	4	1	807	93.2	9.09	NA	1.173	923.8	1083.5	3.79	4.42	0.182	0	37	4	890.8	920.2	960.5	1129.1	1087.9	1033.6	1083.53	1	923.833	1	1.17287	0.00956784
Q9CZD3	Gars	Glycine--tRNA ligase	Mus musculus	1	1	Glycine--tRNA ligase OS=Mus musculus GN=Gars PE=1 SV=1	0	118.279	25.3772	21	44	20	1	729	81.8	6.65	NA	1.172	10142.6	11885	0.28	3.31	2.103	1	162	21	10111.3	10149.1	10167.2	11587.4	11737.2	12330.4	11885	1	10142.5	1	1.1718	0.00156061
E9QAN9	Ifi203	Interferon-activable protein 203	Mus musculus	1	1	Interferon-activable protein 203 OS=Mus musculus GN=Ifi203 PE=1 SV=1	0	16.546	4.3628	4	5	3	1	871	95.2	9.77	NA	1.172	1746.4	2046.8	4.92	16.55	0.145	1	48	4	1687	1707.3	1845	2260.9	2223.3	1656.3	2046.83	1	1746.43	1	1.17201	0.21076
P17879	Hspa1b	Heat shock 70 kDa protein 1B	Mus musculus	1	3	Heat shock 70 kDa protein 1B OS=Mus musculus GN=Hspa1b PE=1 SV=3	0	94.387	16.6667	8	72	3	1	642	70.1	5.72	NA	1.171	670.5	785	8.18	6.92	1.33	0	867	8	733.8	639.2	638.5	736	775.6	843.5	785.033	1	670.5	1	1.17082	0.062019
Q3TA75	Fxr2	Putative uncharacterized protein (Fragment)	Mus musculus	2	1	Putative uncharacterized protein (Fragment) OS=Mus musculus GN=Fxr2 PE=2 SV=1	0	61.831	16.6412	9	14	1	1	655	70.5	6.9	NA	1.171	411.2	481.4	9.74	5.54	0.719	0	92	9	399.1	378.6	455.9	496.7	496.9	450.6	481.4	1	411.2	1	1.17072	0.0648691
F8WIJ0	Slc12a4	Solute carrier family 12 member 4	Mus musculus	1	2	Solute carrier family 12 member 4 OS=Mus musculus GN=Slc12a4 PE=1 SV=2	0	26.989	7.81969	10	11	6	1	1087	120.7	6.6	NA	1.171	1726.9	2021.9	4.98	1.67	0.468	4	35	10	1716.1	1646.8	1817.8	2053.8	2025.5	1986.4	2021.9	1	1726.9	1	1.17083	0.00523108
A0A0N4SVF0	Tmsb10	Thymosin beta-10	Mus musculus	1	1	Thymosin beta-10 OS=Mus musculus GN=Tmsb10 PE=1 SV=1	0	18.985	31.3433	2	9	1	1	67	7.3	9.25	NA	1.171	966.9	1132	4.74	0.52	24.119	0	42	2	914.6	1000.5	985.5	1125.3	1136.1	1134.7	1132.03	1	966.867	1	1.17083	0.00347329
Q5BLJ9	Rpl27	60S ribosomal protein L27	Mus musculus	1	1	60S ribosomal protein L27 OS=Mus musculus GN=Rpl27 PE=1 SV=1	0	82.357	48.5294	7	46	7	1	136	15.8	10.56	NA	1.17	8566.4	10021.7	5.25	2.45	25.827	0	184	7	8073.9	8954.6	8670.6	9893.6	9867.1	10304.4	10021.7	1	8566.37	1	1.16989	0.00791235
Q8BTZ7	Gmppb	Mannose-1-phosphate guanyltransferase beta	Mus musculus	1	1	Mannose-1-phosphate guanyltransferase beta OS=Mus musculus GN=Gmppb PE=1 SV=1	0	33.842	14.1667	4	7	4	1	360	39.9	6.74	NA	1.17	1976.9	2312.1	2.29	1.46	0.65	0	84	4	2016.1	1927.3	1987.2	2289.2	2296.4	2350.8	2312.13	1	1976.87	1	1.16959	0.000503382
F8WJA0	Ddx24	ATP-dependent RNA helicase DDX24	Mus musculus	1	1	ATP-dependent RNA helicase DDX24 OS=Mus musculus GN=Ddx24 PE=1 SV=1	0	94.983	18.9369	16	20	16	1	903	101.3	9.36	NA	1.169	5312.3	6211	4.56	2.9	0.751	0	99	16	5274.3	5091.3	5571.3	6093.2	6121.6	6418.1	6210.97	1	5312.3	1	1.16917	0.00670687
P59325	Eif5	Eukaryotic translation initiation factor 5	Mus musculus	1	1	Eukaryotic translation initiation factor 5 OS=Mus musculus GN=Eif5 PE=1 SV=1	0	42.319	22.1445	10	19	9	1	429	48.9	5.52	NA	1.169	3869.4	4524.6	2.92	1.56	1.285	1	119	10	3816.3	3999.3	3792.8	4447.4	4540.4	4586	4524.6	1	3869.47	1	1.16931	0.00104482
P70335	Rock1	Rho-associated protein kinase 1	Mus musculus	1	1	Rho-associated protein kinase 1 OS=Mus musculus GN=Rock1 PE=1 SV=1	0	18.876	4.87445	7	7	4	1	1354	158.1	5.86	NA	1.169	1308.8	1529.7	7.95	6.83	0.133	0	0	7	1254.8	1243	1428.8	1586.7	1593.3	1409.2	1529.73	1	1308.87	1	1.16875	0.0603558
Q9D3B1	Hacd2	Very-long-chain (3R)-3-hydroxyacyl-CoA dehydratase 2	Mus musculus	1	1	Very-long-chain (3R)-3-hydroxyacyl-CoA dehydratase 2 OS=Mus musculus GN=Hacd2 PE=1 SV=1	0	18.678	11.4173	3	8	3	1	254	28.4	9.58	NA	1.169	1913.1	2235.8	1.85	14.39	1.276	0	39	3	1953.8	1896.6	1888.9	2389.6	2452	1866	2235.87	1	1913.1	1	1.16871	0.159306
Q3UXN3	Cars	Putative uncharacterized protein	Mus musculus	2	1	Putative uncharacterized protein OS=Mus musculus GN=Cars PE=2 SV=1	0	150.009	31.2876	25	44	25	1	831	94.8	6.84	NA	1.168	7394	8636.4	0.33	0.88	1.961	0	333	25	7396.8	7416.8	7368.5	8585.2	8724.1	8600	8636.43	1	7394.03	1	1.16803	1.14e-05
Q99LS3	Psph	Phosphoserine phosphatase	Mus musculus	1	1	Phosphoserine phosphatase OS=Mus musculus GN=Psph PE=1 SV=1	0	43.73	37.3333	8	15	8	1	225	25.1	6.14	NA	1.167	3353.7	3913.7	1.94	2.1	2.548	0	107	8	3366.2	3283.1	3411.7	3831.6	3913.9	3995.7	3913.73	1	3353.67	1	1.167	0.000757617
Q14DR9	Ero1lb	ERO1-like beta (S. cerevisiae)	Mus musculus	2	1	ERO1-like beta (S. cerevisiae) OS=Mus musculus GN=Ero1lb PE=2 SV=1	0	27.286	7.92291	4	8	2	1	467	53.5	7.99	NA	1.167	1051.9	1227.3	2.07	3.04	0.35	0	147	4	1033.1	1046.9	1075.8	1265.8	1224.6	1191.4	1227.27	1	1051.93	1	1.16668	0.00215267
Q9CQS2	Nop10	H/ACA ribonucleoprotein complex subunit 3	Mus musculus	3	1	H/ACA ribonucleoprotein complex subunit 3 OS=Mus musculus GN=Nop10 PE=3 SV=1	0	8.122	20.3125	1	1	1	1	64	7.7	9.99	NA	1.167	188.4	219.9	5.84	3.65	0.468	0	0	1	175.8	193.1	196.2	218.3	212.8	228.6	219.9	1	188.367	1	1.1674	0.015948
A0A0R4J0H8	Fndc3b	Fibronectin type III domain-containing protein 3B	Mus musculus	1	1	Fibronectin type III domain-containing protein 3B OS=Mus musculus GN=Fndc3b PE=1 SV=1	0.003	3.654	0.91135	1	1	1	1	1207	132.7	6.29	NA	1.167	142.9	166.8	6.46	8.14	0.04	0	0	1	150.1	132.5	146.2	179.8	167.9	152.7	166.8	1	142.933	1	1.16698	0.065637
Q9ER81	Tor1aip2	Torsin-1A-interacting protein 2, isoform IFRG15	Mus musculus	1	1	Torsin-1A-interacting protein 2, isoform IFRG15 OS=Mus musculus GN=Tor1aip2 PE=1 SV=1	0.001	4.811	11.4504	1	2	1	1	131	15.3	7.31	NA	1.166	44.2	51.5	12.98	3.13	0.778	0	0	1	48.1	37.6	46.8	51.8	53	49.8	51.5333	1	44.1667	1	1.16679	0.0985079
P25444	Rps2	40S ribosomal protein S2	Mus musculus	1	3	40S ribosomal protein S2 OS=Mus musculus GN=Rps2 PE=1 SV=3	0	117.321	45.3925	15	61	15	1	293	31.2	10.24	NA	1.165	12643	14734	1.7	5.56	10.721	0	217	15	12504.2	12890.6	12534	14169.1	14358.5	15674.3	14734	1	12642.9	1	1.16539	0.0129176
Q8C854	Myef2	Myelin expression factor 2	Mus musculus	1	1	Myelin expression factor 2 OS=Mus musculus GN=Myef2 PE=1 SV=1	0	34.866	13.7056	8	10	8	1	591	63.3	8.87	NA	1.165	2298.7	2677.2	2.25	15.32	0.468	0	85	8	2269.3	2268.2	2358.5	2502.8	3145.6	2383.2	2677.2	1	2298.67	1	1.16468	0.187839
Q8BGT5	Gpt2	Alanine aminotransferase 2	Mus musculus	1	1	Alanine aminotransferase 2 OS=Mus musculus GN=Gpt2 PE=1 SV=1	0	5.772	3.2567	2	2	2	1	522	57.9	8	NA	1.165	384.4	447.8	4.1	2.11	0.125	0	0	2	402.5	374.5	376	444.5	458.5	440.4	447.8	1	384.333	1	1.16513	0.00393536
Q3THH1	Pdia6	Putative uncharacterized protein	Mus musculus	2	1	Putative uncharacterized protein OS=Mus musculus GN=Pdia6 PE=2 SV=1	0	213.908	44.2697	18	62	18	1	445	48.6	5.19	NA	1.164	13626.8	15866.4	0.53	3.85	7.799	0	754	18	13628.8	13698.2	13553.4	15377.7	15671	16550.5	15866.4	1	13626.8	1	1.16435	0.00322275
Q8BFZ3	Actbl2	Beta-actin-like protein 2	Mus musculus	1	1	Beta-actin-like protein 2 OS=Mus musculus GN=Actbl2 PE=1 SV=1	0	221.078	28.4574	9	128	1	1	376	42	5.49	NA	1.163	112.4	130.7	7.33	2.12	33.551	0	1026	9	119.2	114.8	103.3	128.4	130	133.8	130.733	1	112.433	1	1.16276	0.0216252
Q4U105	Nfkb2	NF-kB2 splice variant 4	Mus musculus	2	1	NF-kB2 splice variant 4 OS=Mus musculus GN=Nfkb2 PE=2 SV=1	0	29.363	10.6667	7	7	7	1	900	96.8	6.37	NA	1.163	1413.8	1644.1	5.88	2.49	0.355	0	35	7	1425.6	1325.4	1490.5	1691.2	1624	1617	1644.07	1	1413.83	1	1.16284	0.0126364
B9EKP5	Flna	Filamin, alpha	Mus musculus	2	1	Filamin, alpha OS=Mus musculus GN=Flna PE=2 SV=1	0	855.661	43.5392	95	224	83	1	2639	280.3	6.01	NA	1.162	45340.6	52668.5	0.23	0.6	6.547	12	1963	95	45400.4	45401.4	45219.9	52342.2	52970.5	52692.7	52668.5	1	45340.6	1	1.16162	2.79e-06
P27773	Pdia3	Protein disulfide-isomerase A3	Mus musculus	1	2	Protein disulfide-isomerase A3 OS=Mus musculus GN=Pdia3 PE=1 SV=2	0	379.19	57.8218	31	162	31	1	505	56.6	6.21	NA	1.162	35417.8	41144.5	1.72	2.1	55.234	0	977	31	35815.9	35721.3	34716.3	40448.2	40872.3	42112.9	41144.5	1	35417.8	1	1.16169	0.000721556
P14211	Calr	Calreticulin	Mus musculus	1	1	Calreticulin OS=Mus musculus GN=Calr PE=1 SV=1	0	199.615	45.6731	20	108	20	1	416	48	4.49	NA	1.162	23101.7	26837.9	4.14	3.07	37.075	0	486	20	23664.8	23643.7	21996.5	26192.3	26556	27765.2	26837.8	1	23101.7	1	1.16173	0.0068613
Q3THS6	Mat2a	S-adenosylmethionine synthase isoform type-2	Mus musculus	1	2	S-adenosylmethionine synthase isoform type-2 OS=Mus musculus GN=Mat2a PE=1 SV=2	0	114.285	41.7722	14	33	14	1	395	43.7	6.48	NA	1.162	7542.6	8763.4	1.08	2.32	3.977	0	279	14	7599	7449.6	7579	8530.2	8856.6	8903.6	8763.47	1	7542.53	1	1.16187	0.000642858
Q8R2W6	Rbm28	RNA binding motif protein 28	Mus musculus	2	1	RNA binding motif protein 28 OS=Mus musculus GN=Rbm28 PE=2 SV=1	0	29.325	10.8	6	8	1	1	500	56.3	9.64	NA	1.162	334.2	388.5	11.53	4.16	0.506	0	92	6	301	325.3	376.5	405.4	386.9	373.2	388.5	1	334.267	1	1.16225	0.0878662
Q8K409	Polb	DNA polymerase beta	Mus musculus	1	3	DNA polymerase beta OS=Mus musculus GN=Polb PE=1 SV=3	0.028	1.351	2.98507	1	1	1	1	335	38.3	8.85	NA	1.162	352.3	409.4	1.86	7.52	0.077	0	0	1	350.9	346.6	359.5	424.2	430	374	409.4	1	352.333	1	1.16197	0.0348759
Q9DBG7	Srpra	Signal recognition particle receptor subunit alpha	Mus musculus	1	1	Signal recognition particle receptor subunit alpha OS=Mus musculus GN=Srpra PE=1 SV=1	0	105.321	21.5409	14	23	14	1	636	69.6	8.95	NA	1.161	5066.4	5882.1	1.56	8.54	1.49	0	189	14	5049	4997.6	5152.6	6187.4	6156.4	5302.4	5882.07	1	5066.4	1	1.161	0.0498798
Q9D173	Tomm7	Mitochondrial import receptor subunit TOM7 homolog	Mus musculus	3	1	Mitochondrial import receptor subunit TOM7 homolog OS=Mus musculus GN=Tomm7 PE=3 SV=1	0.015	1.848	12.7273	1	1	1	1	55	6.2	10.17	NA	1.16	340.9	395.3	10.59	6.13	0.778	0	0	1	377.3	340.3	305.2	394.2	420.1	371.7	395.333	1	340.933	1	1.15956	0.0958795
Q8K205	Pop1	Blood vessel epicardial substance	Mus musculus	1	1	Blood vessel epicardial substance OS=Mus musculus GN=Pop1 PE=1 SV=1	0	25.987	6.31579	6	8	6	1	1045	117.3	9.11	NA	1.159	534	619.1	2.85	10.79	0.214	0	35	6	524.8	525.6	551.6	567.9	594.7	694.6	619.067	1	534	1	1.1593	0.0978463
Q3UA81	Eef1a1	Elongation factor 1-alpha	Mus musculus	2	1	Elongation factor 1-alpha OS=Mus musculus GN=Eef1a1 PE=2 SV=1	0	422.151	50	23	292	14	1	462	50.1	9.13	NA	1.158	51458.3	59564.7	5.75	5.05	179.777	12	1558	23	48981.1	54733.4	50660.4	57223	58516.2	62955	59564.7	1	51458.3	1	1.15753	0.0291307
Q3UAD6	Hsp90b1	Heat shock protein 90kDa beta (Grp94), member 1	Mus musculus	1	1	Heat shock protein 90kDa beta (Grp94), member 1 OS=Mus musculus GN=Hsp90b1 PE=1 SV=1	0	365.865	38.5287	33	183	31	1	802	92.4	4.82	NA	1.158	40224.7	46574.8	1.77	1.18	16.302	0	1541	33	39504.9	40930.8	40238.2	46408.6	46125.6	47190.2	46574.8	1	40224.6	1	1.15787	0.000258947
E9Q456	Tpm1	Tropomyosin alpha-1 chain	Mus musculus	1	1	Tropomyosin alpha-1 chain OS=Mus musculus GN=Tpm1 PE=1 SV=1	0	77.129	38.7097	11	39	2	1	248	28.7	4.77	NA	1.158	1788.1	2070.6	4.21	5.87	4.298	0	204	11	1862.7	1712	1789.6	1988.9	2012.7	2210.2	2070.6	1	1788.1	1	1.15799	0.0267136
Q9D8V0	Hm13	Minor histocompatibility antigen H13	Mus musculus	1	1	Minor histocompatibility antigen H13 OS=Mus musculus GN=Hm13 PE=1 SV=1	0	34.964	14.0212	5	15	2	1	378	41.7	6.04	NA	1.158	3306.5	3827.3	1.72	16.56	2.875	4	76	5	3243.5	3321.7	3354.4	4211.4	4174.7	3095.8	3827.3	1	3306.53	1	1.1575	0.229302
Q5HZY7	Atp6v1g1	ATPase, H+ transporting, lysosomal V1 subunit G1	Mus musculus	1	1	ATPase, H+ transporting, lysosomal V1 subunit G1 OS=Mus musculus GN=Atp6v1g1 PE=1 SV=1	0	27.978	37.2881	3	4	3	1	118	13.7	7.97	NA	1.158	354	410.1	2.28	2.86	2.728	0	109	3	345.1	360.8	356.2	423.4	405.3	401.5	410.067	1	354.033	1	1.15827	0.00240713
O08604	Raet1c	Retinoic acid early-inducible protein 1-gamma	Mus musculus	1	1	Retinoic acid early-inducible protein 1-gamma OS=Mus musculus GN=Raet1c PE=1 SV=1	0	15.486	13.834	3	4	2	1	253	28.5	7.78	NA	1.158	426.2	493.6	4.98	1.03	0.719	0	48	3	423.7	406.3	448.5	495.2	488	497.8	493.667	1	426.167	1	1.15839	0.00584134
Q99KC3	Nop2	Nop2 protein	Mus musculus	2	1	Nop2 protein OS=Mus musculus GN=Nop2 PE=2 SV=1	0	80.026	28.4722	9	16	2	1	432	46.8	9.99	NA	1.156	1388.2	1604.5	2.74	6.1	1.297	0	282	9	1359.4	1373.9	1431.3	1699.9	1609.4	1504.2	1604.5	1	1388.2	1	1.15581	0.0234626
P31938	Map2k1	Dual specificity mitogen-activated protein kinase kinase 1	Mus musculus	1	2	Dual specificity mitogen-activated protein kinase kinase 1 OS=Mus musculus GN=Map2k1 PE=1 SV=2	0	42.624	15.0127	6	26	4	1	393	43.4	6.7	NA	1.156	4272.6	4940.8	4.34	1.98	1.683	2	21	6	4296.9	4444.5	4076.3	4916.7	4857.4	5048.3	4940.8	1	4272.57	1	1.1564	0.00524128
Q2Q7P0	Pdlim5	ENH1	Mus musculus	2	1	ENH1 OS=Mus musculus GN=Pdlim5 PE=2 SV=1	0	57.677	19.1201	9	15	9	1	591	63.3	8.25	NA	1.156	3535.1	4085	4.03	2.53	1.154	0	112	9	3506.2	3689.9	3409.2	3965.9	4150.7	4138.4	4085	1	3535.1	1	1.15555	0.00565635
Q9CQS8	Sec61b	Protein transport protein Sec61 subunit beta	Mus musculus	1	3	Protein transport protein Sec61 subunit beta OS=Mus musculus GN=Sec61b PE=1 SV=3	0	43.521	53.125	6	17	6	1	96	10	11.56	NA	1.156	4568.6	5279.9	0.74	11.77	15.681	0	80	6	4550.2	4607.9	4547.8	5370	5851.5	4618.4	5279.97	1	4568.63	1	1.1557	0.118861
A0A0R4J0B7	Sdad1	Protein SDA1 homolog	Mus musculus	1	1	Protein SDA1 homolog OS=Mus musculus GN=Sdad1 PE=1 SV=1	0	31.316	9.46143	7	9	7	1	687	79.5	9.2	NA	1.156	1456.9	1684.7	3.21	5.25	0.448	0	74	7	1433.5	1426.4	1510.7	1641.2	1626.4	1786.4	1684.67	1	1456.87	1	1.15636	0.0168888
Q91YU8	Ppan	Suppressor of SWI4 1 homolog	Mus musculus	1	2	Suppressor of SWI4 1 homolog OS=Mus musculus GN=Ppan PE=1 SV=2	0	28.99	15.7447	7	7	7	1	470	52.7	10.32	NA	1.156	1119.2	1293.7	9.57	15.79	0.546	0	0	7	1203.1	998.6	1155.9	1201	1152.3	1527.9	1293.73	1	1119.2	1	1.15594	0.260104
Q9Z1G4	Atp6v0a1	V-type proton ATPase 116 kDa subunit a isoform 1	Mus musculus	1	3	V-type proton ATPase 116 kDa subunit a isoform 1 OS=Mus musculus GN=Atp6v0a1 PE=1 SV=3	0	14.277	3.81406	3	3	3	1	839	96.4	6.76	NA	1.156	814.4	941.4	2.4	1.67	0.151	0	0	3	792.2	822	829.1	942.1	925.3	956.7	941.367	1	814.433	1	1.15585	0.000937077
P45377	Akr1b8	Aldose reductase-related protein 2	Mus musculus	1	2	Aldose reductase-related protein 2 OS=Mus musculus GN=Akr1b8 PE=1 SV=2	0	77.21	42.4051	13	27	12	1	316	36.1	6.37	NA	1.155	5888.6	6804	9.76	8.36	5.629	0	107	13	6496.5	5815.1	5354.3	6320.7	6660.4	7430.8	6803.97	1	5888.63	1	1.15544	0.121443
O70469	Dok2	Docking protein 2	Mus musculus	1	1	Docking protein 2 OS=Mus musculus GN=Dok2 PE=1 SV=1	0	46.374	14.0777	5	11	5	1	412	45.5	6.16	NA	1.155	1435.7	1657.6	3.49	0.42	1.565	0	70	5	1470.6	1378.3	1458.2	1650.9	1656.9	1664.9	1657.57	1	1435.7	1	1.15454	0.00161085
A0A0R4J0G4	Ranbp10	Ran-binding protein 10	Mus musculus	1	1	Ran-binding protein 10 OS=Mus musculus GN=Ranbp10 PE=1 SV=1	0	26.95	7.87037	4	4	4	1	648	70	6.68	NA	1.155	1891	2184.3	1.6	1.12	0.266	0	42	4	1874.4	1926	1872.5	2163.6	2178.1	2211.2	2184.3	1	1890.97	1	1.15512	0.000199262
Q9CQK2	Rps24	40S ribosomal protein S24	Mus musculus	2	1	40S ribosomal protein S24 OS=Mus musculus GN=Rps24 PE=2 SV=1	0	73.553	41.0448	7	24	7	1	134	15.5	10.8	NA	1.154	5198.2	5998.6	3.62	3.86	23.245	0	207	7	4987.6	5350.3	5256.6	5738.1	6075.7	6182.1	5998.63	1	5198.17	1	1.15399	0.00971573
D0QMC3	Mndal	Myeloid cell nuclear differentiation antigen-like protein	Mus musculus	1	1	Myeloid cell nuclear differentiation antigen-like protein OS=Mus musculus GN=Mndal PE=1 SV=1	0	19.174	6.87732	4	6	2	1	538	60.5	9.28	NA	1.154	697.6	804.9	6.92	19.49	0.379	0	0	4	657.6	684	751.2	932.3	852.7	629.6	804.867	1	697.6	1	1.15377	0.321008
Q14C53	Slc39a7	Solute carrier family 39 (Zinc transporter), member 7	Mus musculus	2	1	Solute carrier family 39 (Zinc transporter), member 7 OS=Mus musculus GN=Slc39a7 PE=2 SV=1	0	5.325	3.36134	2	2	2	1	476	50.7	6.87	NA	1.154	777	897.1	2.33	20.61	0.292	0	0	2	783.2	756.6	791.3	989.2	1017.8	684.2	897.067	1	777.033	1	1.15448	0.325789
Q80X95	Rraga	Ras-related GTP-binding protein A	Mus musculus	1	1	Ras-related GTP-binding protein A OS=Mus musculus GN=Rraga PE=1 SV=1	0	11.09	8.94569	3	3	3	1	313	36.5	7.72	NA	1.153	443.9	511.7	2.33	2.1	0.28	0	51	3	436.1	439.9	455.6	505.9	505	524	511.633	1	443.867	1	1.15267	0.00140091
P81117	Nucb2	Nucleobindin-2	Mus musculus	1	2	Nucleobindin-2 OS=Mus musculus GN=Nucb2 PE=1 SV=2	0	59.33	21.6667	8	11	8	1	420	50.3	5.15	NA	1.152	1900.7	2190.5	2.08	3.03	0.805	0	103	8	1944.2	1866.7	1891.3	2126.3	2186.5	2258.7	2190.5	1	1900.73	1	1.15245	0.00289068
Q9DCA5	Brix1	Ribosome biogenesis protein BRX1 homolog	Mus musculus	1	3	Ribosome biogenesis protein BRX1 homolog OS=Mus musculus GN=Brix1 PE=1 SV=3	0	11.98	11.898	5	7	5	1	353	41.2	10.02	NA	1.151	1457.5	1678.1	14.72	23.24	0.334	0	33	5	1690.3	1268	1414.1	1468.6	1437.7	2128.2	1678.17	1	1457.47	1	1.15143	0.438874
Q922F4	Tubb6	Tubulin beta-6 chain	Mus musculus	1	1	Tubulin beta-6 chain OS=Mus musculus GN=Tubb6 PE=1 SV=1	0	195.01	40.2685	16	77	7	1	447	50.1	4.89	NA	1.15	1677.1	1929.2	1.17	2.12	35.308	0	485	16	1680	1656.2	1695.1	1885.9	1967.1	1934.5	1929.17	1	1677.1	1	1.1503	0.00064953
B1AX58	Pls3	Plastin-3	Mus musculus	1	1	Plastin-3 OS=Mus musculus GN=Pls3 PE=1 SV=1	0	155.086	30.5164	19	58	15	1	639	71.7	5.62	NA	1.15	4087.9	4702.9	1.63	2.01	3.924	0	300	19	4023.1	4156.1	4084.6	4593.6	4758.7	4756.3	4702.87	1	4087.93	1	1.15043	0.00077359
Q9D1P4	Chordc1	Cysteine and histidine-rich domain-containing protein 1	Mus musculus	1	1	Cysteine and histidine-rich domain-containing protein 1 OS=Mus musculus GN=Chordc1 PE=1 SV=1	0	58.77	22.6586	8	13	8	1	331	37.3	7.9	NA	1.15	3321.1	3819.5	6.41	1.93	1.512	0	40	8	3148.2	3558.7	3256.5	3735.9	3847.3	3875.5	3819.57	1	3321.13	1	1.15008	0.0185586
Q3TI79	Dkc1	Putative uncharacterized protein	Mus musculus	2	1	Putative uncharacterized protein OS=Mus musculus GN=Dkc1 PE=2 SV=1	0	58.7	23.9686	12	18	12	1	509	57.4	9.28	NA	1.15	3902	4485.8	1.6	9.78	1.512	0	120	12	3869.3	3974.2	3862.5	4279	4188.5	4989.8	4485.77	1	3902	1	1.14961	0.0846996
Q9CQ88	Tspan31	Tetraspanin-31	Mus musculus	1	1	Tetraspanin-31 OS=Mus musculus GN=Tspan31 PE=1 SV=1	0	17.733	10.4762	2	3	2	1	210	22.7	8.44	NA	1.149	505.7	580.9	5.01	0.58	0.995	0	83	2	476.6	523	517.5	584.8	578.8	579.3	580.967	1	505.7	1	1.14884	0.00698911
Q69Z71	Scin	MKIAA1905 protein (Fragment)	Mus musculus	2	1	MKIAA1905 protein (Fragment) OS=Mus musculus GN=Scin PE=2 SV=1	0	16.208	4.58221	3	3	3	1	742	83	6.13	NA	1.149	487.5	560.3	19.21	7.29	0.124	0	0	3	591.4	409.4	461.9	603.4	555.2	522.2	560.267	1	487.567	1	1.14911	0.285345
P14685	Psmd3	26S proteasome non-ATPase regulatory subunit 3	Mus musculus	1	3	26S proteasome non-ATPase regulatory subunit 3 OS=Mus musculus GN=Psmd3 PE=1 SV=3	0	112.421	33.2075	19	30	19	1	530	60.7	8.44	NA	1.148	6721.1	7718.3	5.23	1.37	2.097	0	217	19	6366.3	7069.7	6727.3	7607.6	7730	7817.3	7718.3	1	6721.1	1	1.14837	0.00928071
P61161	Actr2	Actin-related protein 2	Mus musculus	1	1	Actin-related protein 2 OS=Mus musculus GN=Actr2 PE=1 SV=1	0	94.959	25.8883	10	28	10	1	394	44.7	6.74	NA	1.148	8056.9	9248.3	4.84	0.51	3.299	0	121	10	7608.4	8318.4	8244	9298.2	9241.3	9205.3	9248.27	1	8056.93	1	1.14786	0.00629615
Q3U7E6	Surf4	Putative uncharacterized protein	Mus musculus	2	1	Putative uncharacterized protein OS=Mus musculus GN=Surf4 PE=2 SV=1	0	22.389	10.0372	3	9	3	1	269	30.4	7.78	NA	1.148	2408.4	2764	6.76	7.81	1.512	0	34	3	2225.7	2461.1	2538.4	2829.4	2939.5	2523.2	2764.03	1	2408.4	1	1.14766	0.0848895
Q8K2P7	Slc38a1	Sodium-coupled neutral amino acid transporter 1	Mus musculus	1	1	Sodium-coupled neutral amino acid transporter 1 OS=Mus musculus GN=Slc38a1 PE=1 SV=1	0	18.359	7.01031	4	5	4	1	485	53.8	7.08	NA	1.148	551.1	632.4	3.27	2.27	0.585	0	38	4	571.9	540.6	540.8	647.8	630.2	619.3	632.433	1	551.1	1	1.14758	0.00362836
D3YUV9	Eif4e2	Eukaryotic translation initiation factor 4E type 2	Mus musculus	1	1	Eukaryotic translation initiation factor 4E type 2 OS=Mus musculus GN=Eif4e2 PE=1 SV=1	0	17.774	8.88031	2	3	2	1	259	29.5	8.25	NA	1.148	285.1	327.3	8.28	6.06	0.389	0	51	2	287.5	307.4	260.4	309.7	323.4	348.8	327.3	1	285.1	1	1.14802	0.0767197
Q3U0K0	Ifi47	Putative uncharacterized protein	Mus musculus	2	1	Putative uncharacterized protein OS=Mus musculus GN=Ifi47 PE=2 SV=1	0	8.577	5.71429	2	3	2	1	420	46.7	6.74	NA	1.148	644.3	739.5	5.66	2.12	0.212	0	0	2	616.8	685.7	630.5	740.4	754.7	723.4	739.5	1	644.333	1	1.1477	0.0142338
Q9Z1R9	Prss1	MCG124046	Mus musculus	1	1	MCG124046 OS=Mus musculus GN=Prss1 PE=1 SV=1	0	8.292	8.13008	1	3	1	1	246	26.1	4.94	NA	1.148	243.1	279.2	19.47	5.09	0.52	0	0	1	210	297.3	221.9	263.3	290.8	283.4	279.167	1	243.067	1	1.14852	0.274604
E9QM75	Tnip1	TNFAIP3-interacting protein 1	Mus musculus	1	1	TNFAIP3-interacting protein 1 OS=Mus musculus GN=Tnip1 PE=1 SV=1	0	5.359	2.78207	2	2	2	1	647	72.9	5.97	NA	1.148	349.9	401.5	2.77	4.31	0.091	0	0	2	353.4	338.9	357.3	382.4	406	416.1	401.5	1	349.867	1	1.14758	0.0107353
Q921W7	Tes	Putative uncharacterized protein	Mus musculus	1	2	Putative uncharacterized protein OS=Mus musculus GN=Tes PE=1 SV=2	0	107.68	40.3341	17	24	17	1	419	47.7	7.93	NA	1.147	5482.7	6290.4	2.03	2.88	3.642	0	157	17	5486.7	5591.7	5369.7	6085.7	6355.1	6430.5	6290.43	1	5482.7	1	1.14732	0.00275985
Q920A5	Scp1	Retinoid-inducible serine carboxypeptidase	Mus musculus	1	2	Retinoid-inducible serine carboxypeptidase OS=Mus musculus GN=Scpep1 PE=1 SV=2	0	41.041	15.0442	8	14	8	1	452	50.9	5.66	NA	1.147	3264.7	3744.9	3.17	2.84	1.438	0	95	8	3382	3185.7	3226.5	3712.1	3659	3863.8	3744.97	1	3264.73	1	1.1471	0.00497717
Q545X8	Rps4x	40S ribosomal protein S4	Mus musculus	1	1	40S ribosomal protein S4 OS=Mus musculus GN=Rps4x PE=1 SV=1	0	169.73	57.4144	17	80	17	1	263	29.6	10.15	NA	1.146	15409	17652.2	5.41	1.7	27.943	0	597	17	14451.3	15802.5	15973.1	17678.3	17339.7	17938.6	17652.2	1	15409	1	1.14558	0.0118336
E9PZ21	Rbms1	RNA-binding motif, single-stranded-interacting protein 1	Mus musculus	1	1	RNA-binding motif, single-stranded-interacting protein 1 OS=Mus musculus GN=Rbms1 PE=1 SV=1	0	13.874	8.8729	3	4	3	1	417	45	8.97	NA	1.146	155.5	178.3	3.85	2.37	0.468	0	0	3	151	153.2	162.3	182.3	173.9	178.6	178.267	1	155.5	1	1.14641	0.0057476
Q91XC8	Dap	Death-associated protein 1	Mus musculus	1	3	Death-associated protein 1 OS=Mus musculus GN=Dap PE=1 SV=3	0	9.019	15.6863	2	5	2	1	102	11.1	9.36	NA	1.146	597.3	684.7	10.56	9	1.512	0	31	2	669.3	551.9	570.6	633.5	667.6	753.1	684.733	1	597.267	1	1.14644	0.160909
Q9R0Q3	Tmed2	Transmembrane emp24 domain-containing protein 2	Mus musculus	1	1	Transmembrane emp24 domain-containing protein 2 OS=Mus musculus GN=Tmed2 PE=1 SV=1	0	5.612	7.9602	2	2	2	1	201	22.7	5.17	NA	1.146	871.3	998.3	0.89	5.64	0.359	0	14	2	876	862.3	875.5	1026.7	1034.8	933.5	998.333	1	871.267	1	1.14584	0.0179488
O70579	Slc25a17	Peroxisomal membrane protein PMP34	Mus musculus	1	1	Peroxisomal membrane protein PMP34 OS=Mus musculus GN=Slc25a17 PE=1 SV=1	0.05	1.095	1.9544	1	1	1	1	307	34.4	10.11	NA	1.146	513.3	588.4	2.78	4.79	0.105	0	0	1	500.9	510.1	528.9	612.5	557.4	595.4	588.433	1	513.3	1	1.14637	0.0146469
Q3TCS3	Lyn	Tyrosine-protein kinase	Mus musculus	2	1	Tyrosine-protein kinase OS=Mus musculus GN=Lyn PE=2 SV=1	0	43.22	19.7266	10	16	7	1	512	58.8	7.15	NA	1.145	2201.5	2520.2	1.2	0.77	0.842	0	97	10	2185.5	2187.1	2231.9	2538.7	2499.8	2522.1	2520.2	1	2201.5	1	1.14476	7.29e-05
P29352	Ptpn22	Tyrosine-protein phosphatase non-receptor type 22	Mus musculus	1	1	Tyrosine-protein phosphatase non-receptor type 22 OS=Mus musculus GN=Ptpn22 PE=1 SV=1	0	12.216	4.36409	3	3	3	1	802	89.7	7.28	NA	1.145	197.8	226.5	9.7	6.15	0.134	0	44	3	206.9	175.7	210.6	210.4	234.2	234.9	226.5	1	197.733	1	1.14548	0.10346
Q8VCL2	Sco2	Protein SCO2 homolog, mitochondrial	Mus musculus	1	1	Protein SCO2 homolog, mitochondrial OS=Mus musculus GN=Sco2 PE=1 SV=1	0	20.24	16.8627	4	4	4	1	255	28.9	8.29	NA	1.144	881.8	1009.1	0.78	1.88	0.492	0	0	4	889.7	877.1	878.7	1015.4	1024.2	987.7	1009.1	1	881.833	1	1.14432	0.000403956
Q8C605	Pfkp	ATP-dependent 6-phosphofructokinase	Mus musculus	1	1	ATP-dependent 6-phosphofructokinase OS=Mus musculus GN=Pfkp PE=1 SV=1	0	223.662	29.7194	24	62	21	1	784	85.5	6.89	NA	1.143	11329.9	12955.6	1.14	3.49	4.456	3	557	24	11260.7	11479.1	11249.9	12598.6	12804	13464.1	12955.6	1	11329.9	1	1.14348	0.0039147
Q07076	Anxa7	Annexin A7	Mus musculus	1	2	Annexin A7 OS=Mus musculus GN=Anxa7 PE=1 SV=2	0	106.023	33.2613	15	21	15	1	463	49.9	6.18	NA	1.143	5154.4	5890.5	3.6	0.56	3.532	0	203	15	5034.2	5060.7	5368.3	5898.5	5854.2	5918.7	5890.47	1	5154.4	1	1.1428	0.00249899
Q9CZT6	Cmss1	Protein CMSS1	Mus musculus	2	1	Protein CMSS1 OS=Mus musculus GN=Cmss1 PE=2 SV=1	0	14.192	8.33333	2	4	2	1	276	31.6	8.46	NA	1.143	696.5	795.8	8.26	2.23	0.445	0	0	2	695.1	754.7	639.6	775.9	810	801.6	795.833	1	696.467	1	1.14267	0.0460704
Q9JJF9	Sppl2a	Signal peptide peptidase-like 2A	Mus musculus	1	2	Signal peptide peptidase-like 2A OS=Mus musculus GN=Sppl2a PE=1 SV=2	0	9.373	4.58891	2	2	2	1	523	58.1	7.06	NA	1.143	494.1	564.6	7.02	5.79	0.233	0	0	2	515.4	512.8	454.1	579.2	587.5	527.2	564.633	1	494.1	1	1.14275	0.0623585
Q9QXS1	Plec	Plectin	Mus musculus	1	3	Plectin OS=Mus musculus GN=Plec PE=1 SV=3	0	1696.33	46.1522	211	456	209	1	4691	533.9	5.96	NA	1.142	99408.3	113480	1.8	1.25	4.697	3	3229	211	99346.1	97654.2	101225	114848	112025	113568	113480	1	99408.3	1	1.14156	0.000432043
Q9CQI7	Snrpb2	U2 small nuclear ribonucleoprotein B''	Mus musculus	1	1	U2 small nuclear ribonucleoprotein B'' OS=Mus musculus GN=Snrpb2 PE=1 SV=1	0	34.793	27.5556	6	13	4	1	225	25.3	9.72	NA	1.142	641.6	732.8	1.88	2.49	2.981	0	93	6	627.6	648.7	648.4	712.1	746.3	740.1	732.833	1	641.567	1	1.14226	0.00194376
P26039	Tln1	Talin-1	Mus musculus	1	2	Talin-1 OS=Mus musculus GN=Tln1 PE=1 SV=2	0	1040.5	48.4061	114	289	112	1	2541	269.7	6.18	NA	1.141	67083.7	76517.6	1.27	1.17	9.91	2	3254	114	67877.3	66185.6	67188.2	75516.6	76791.7	77244.5	76517.6	1	67083.7	1	1.14063	0.000188848
P62315	Snrpd1	Small nuclear ribonucleoprotein Sm D1	Mus musculus	1	1	Small nuclear ribonucleoprotein Sm D1 OS=Mus musculus GN=Snrpd1 PE=1 SV=1	0	23.224	10.9244	2	7	2	1	119	13.3	11.56	NA	1.141	1074.3	1226.1	6.65	25.33	1.783	0	100	2	1152.2	1011.7	1059	1066.1	1028.3	1584	1226.13	1	1074.3	1	1.14133	0.455537
Q5SQB7	Npm1	MCG68069	Mus musculus	1	1	MCG68069 OS=Mus musculus GN=Npm1 PE=1 SV=1	0	168.036	56.8493	16	88	16	1	292	32.5	4.77	NA	1.14	24737.5	28213	1.47	5.86	29.2	0	491	16	24943	24317.1	24952.4	27186.8	27330.5	30121.8	28213	1	24737.5	1	1.1405	0.0237303
Q9CQM8	Rpl21	60S ribosomal protein L21	Mus musculus	1	1	60S ribosomal protein L21 OS=Mus musculus GN=Rpl21 PE=1 SV=1	0	61.688	44.375	11	32	11	1	160	18.6	10.49	NA	1.14	10355.3	11800.1	6.76	0.45	11.915	0	135	11	9594.7	10972.1	10499	11850.2	11806.3	11743.7	11800.1	1	10355.3	1	1.13952	0.0234751
Q9CZW6	Rnf146	E3 ubiquitin-protein ligase RNF146	Mus musculus	1	2	E3 ubiquitin-protein ligase RNF146 OS=Mus musculus GN=Rnf146 PE=1 SV=2	0.001	4.528	3.34262	1	1	1	1	359	38.9	5.2	NA	1.14	142.9	162.9	10.28	17.75	0.129	0	0	1	140.6	129.5	158.6	150.6	142.2	196	162.933	1	142.9	1	1.14019	0.345243
Q9ER80	Rtp4	Receptor-transporting protein 4	Mus musculus	1	1	Receptor-transporting protein 4 OS=Mus musculus GN=Rtp4 PE=1 SV=1	0.004	3.369	6.4257	2	2	2	1	249	28.4	9.03	NA	1.14	536.2	611.1	10.74	2.89	0.202	0	0	2	598.7	485.2	524.7	631.4	599.6	602.1	611.033	1	536.2	1	1.13956	0.0979165
P27659	Rpl3	60S ribosomal protein L3	Mus musculus	1	3	60S ribosomal protein L3 OS=Mus musculus GN=Rpl3 PE=1 SV=3	0	169.696	46.402	25	90	25	1	403	46.1	10.21	NA	1.139	22390.2	25504	4.97	6.26	16.783	0	431	25	21104.4	23007.6	23058.7	24488.6	24678.6	27344.6	25503.9	1	22390.2	1	1.13907	0.0503325
P97371	Psme1	Proteasome activator complex subunit 1	Mus musculus	1	2	Proteasome activator complex subunit 1 OS=Mus musculus GN=Psme1 PE=1 SV=2	0	118.445	60.6426	14	31	14	1	249	28.7	5.97	NA	1.139	6879.2	7833.3	1.57	3.45	8.152	0	400	14	6867.1	6992.4	6778	7643.9	7712.9	8143	7833.27	1	6879.17	1	1.13869	0.00475157
Q3TI61	Psmd2	Putative uncharacterized protein	Mus musculus	2	1	Putative uncharacterized protein OS=Mus musculus GN=Psmd2 PE=2 SV=1	0	231.687	33.8106	27	65	27	1	908	100.2	5.2	NA	1.138	12661.4	14402.9	2.25	1.86	3.859	0	498	27	12422.3	12975.8	12585.9	14132.7	14408.8	14667.1	14402.9	1	12661.3	1	1.13755	0.00150835
Q9ER38	Tor3a	Torsin-3A	Mus musculus	1	2	Torsin-3A OS=Mus musculus GN=Tor3a PE=1 SV=2	0.017	1.716	2.07792	1	1	1	1	385	43.8	6.28	NA	1.138	342.4	389.5	2.65	2.84	0.072	0	0	1	349.2	332.1	346	381.9	384.5	402.2	389.533	1	342.433	1	1.13755	0.00467457
Q3U1U4	Itgam	Integrin alpha-M	Mus musculus	1	1	Integrin alpha-M OS=Mus musculus GN=Itgam PE=1 SV=1	0	107.893	11.6883	12	22	12	1	1232	135.9	8.21	NA	1.137	5273.6	5995.8	0.33	3.05	0.716	0	114	12	5291.7	5256.5	5272.6	6115	6087.3	5785.1	5995.8	1	5273.6	1	1.13695	0.00243769
Q3UW40	Rpl24	Putative uncharacterized protein	Mus musculus	2	1	Putative uncharacterized protein OS=Mus musculus GN=Rpl24 PE=2 SV=1	0	79.398	48.75	9	26	9	1	160	18.2	11.05	NA	1.137	7748.1	8811.9	11.92	3.53	12.335	0	341	9	6791.6	7817.7	8634.9	8658.7	8606.9	9170.2	8811.93	1	7748.07	1	1.13731	0.13167
Q64735	Cr1l	Complement component receptor 1-like protein	Mus musculus	1	1	Complement component receptor 1-like protein OS=Mus musculus GN=Cr1l PE=1 SV=1	0	22.36	9.31677	4	6	4	1	483	53.7	6.65	NA	1.137	698.4	794	0.56	2.64	0.52	0	57	4	699.9	701.4	694	789.9	775.3	816.7	793.967	1	698.433	1	1.13678	0.00149565
Q3UD67	Aars	Putative uncharacterized protein	Mus musculus	2	1	Putative uncharacterized protein OS=Mus musculus GN=Aars PE=2 SV=1	0	219.597	32.9545	29	57	29	1	968	106.8	5.72	NA	1.136	13621.4	15476.1	1.08	0.99	3.365	0	567	29	13482.3	13774.7	13607.3	15303.4	15592.8	15532.1	15476.1	1	13621.4	1	1.13616	0.000109954
Q99P72	Rtn4	Reticulon-4	Mus musculus	1	2	Reticulon-4 OS=Mus musculus GN=Rtn4 PE=1 SV=2	0	119.419	16.7814	12	34	12	1	1162	126.5	4.54	NA	1.136	5662.9	6435.6	3.61	4.72	0.957	0	286	12	5427.6	5798.9	5762.3	6664.9	6551.1	6090.8	6435.6	1	5662.93	1	1.13644	0.0217289
Q9D3L3	Snap23	Synaptosomal-associated protein	Mus musculus	1	1	Synaptosomal-associated protein OS=Mus musculus GN=Snap23 PE=1 SV=1	0	42.778	23.5294	4	7	4	1	221	24.5	4.94	NA	1.136	1204	1368.2	7.54	3.24	1.239	0	139	4	1110.5	1209.9	1291.8	1413.7	1365.7	1325	1368.13	1	1204.07	1	1.13626	0.048231
Q3U2W2	Mybbp1a	MYB binding protein (P160) 1a, isoform CRA_b	Mus musculus	1	1	MYB binding protein (P160) 1a, isoform CRA_b OS=Mus musculus GN=Mybbp1a PE=1 SV=1	0	324.819	30.506	42	111	42	1	1344	151.9	8.95	NA	1.135	23233	26379.1	1.23	1.54	4.412	0	538	42	23239.1	23515.9	22943.9	26829.8	26267.2	26040.2	26379.1	1	23233	1	1.13542	0.00039334
P26041	Msn	Moesin	Mus musculus	1	3	Moesin OS=Mus musculus GN=Msn PE=1 SV=3	0	297.407	42.9809	38	141	25	1	577	67.7	6.6	NA	1.135	37087.6	42079.7	3.07	1.49	30.623	12	631	38	36115.9	38341.2	36805.6	41539.8	41933.5	42765.7	42079.7	1	37087.6	1	1.1346	0.00265136
P32921	Wars	Tryptophan--tRNA ligase, cytoplasmic	Mus musculus	1	2	Tryptophan--tRNA ligase, cytoplasmic OS=Mus musculus GN=Wars PE=1 SV=2	0	129.032	37.422	16	28	16	1	481	54.3	6.89	NA	1.135	7469.7	8480.4	4.79	0.7	2.758	0	180	16	7080.1	7784	7544.9	8471.5	8426.3	8543.3	8480.37	1	7469.67	1	1.13531	0.00848757
Q922Q8	Lrrc59	Leucine-rich repeat-containing protein 59	Mus musculus	1	1	Leucine-rich repeat-containing protein 59 OS=Mus musculus GN=Lrrc59 PE=1 SV=1	0	92.456	43.3225	12	29	12	1	307	34.9	9.52	NA	1.135	5737	6512.2	2.52	9.71	3.52	0	235	12	5852.4	5575	5783.5	6933.5	6817.7	5785.2	6512.13	1	5736.97	1	1.13512	0.107182
Q3UKA1	Dnajc3	Putative uncharacterized protein	Mus musculus	2	1	Putative uncharacterized protein OS=Mus musculus GN=Dnajc3 PE=2 SV=1	0	79.982	29.5635	16	27	15	1	504	57.5	5.95	NA	1.135	8332.7	9458.5	1.02	0.84	2.079	1	153	16	8357	8237.8	8403.2	9549.2	9403.1	9423.2	9458.5	1	8332.67	1	1.13511	7.45e-05
Q3U4E4	Pstpip2	Putative uncharacterized protein	Mus musculus	2	1	Putative uncharacterized protein OS=Mus musculus GN=Pstpip2 PE=2 SV=1	0	38.349	18.8623	7	11	7	1	334	38.9	8.37	NA	1.135	2034.7	2309.2	2.45	2.39	0.911	0	100	7	2092.1	2010	2002	2267.9	2287.8	2371.8	2309.17	1	2034.7	1	1.13489	0.00307204
P51791	Clcn3	H(+)/Cl(-) exchange transporter 3	Mus musculus	1	2	H(+)/Cl(-) exchange transporter 3 OS=Mus musculus GN=Clcn3 PE=1 SV=2	0	11.217	3.78973	4	5	3	1	818	90.8	6.28	NA	1.135	693.5	787	3.7	2.9	0.278	1	0	4	712.9	703.2	664.4	777.2	770.8	813.1	787.033	1	693.5	1	1.13487	0.0091771
P51943	Ccna2	Cyclin-A2	Mus musculus	1	2	Cyclin-A2 OS=Mus musculus GN=Ccna2 PE=1 SV=2	0.014	1.936	2.36967	1	1	1	1	422	47.2	6.21	NA	1.135	483.4	548.4	12.44	18.73	0.086	0	0	1	430.4	471	548.8	555.6	647.4	442.3	548.433	1	483.4	1	1.13453	0.397671
P56183	Rrp1	Ribosomal RNA processing protein 1 homolog A	Mus musculus	1	2	Ribosomal RNA processing protein 1 homolog A OS=Mus musculus GN=Rrp1 PE=1 SV=2	0	31.883	16.1943	7	9	7	1	494	54.7	5.17	NA	1.134	1619.8	1836.7	1.48	2.89	0.812	0	65	7	1592.4	1636.5	1630.5	1836.2	1783.7	1890	1836.63	1	1619.8	1	1.13386	0.00298488
Q80V08	Rpl17	Rpl17 protein (Fragment)	Mus musculus	2	1	Rpl17 protein (Fragment) OS=Mus musculus GN=Rpl17 PE=2 SV=1	0	92.262	42.268	9	45	9	1	194	22.4	10.33	NA	1.132	8901.8	10075.4	4.88	3.1	10.22	0	222	9	8405.1	9212.5	9087.8	10309.8	10196.1	9720.2	10075.4	1	8901.8	1	1.13183	0.019172
Q9Z2L6	Minpp1	Multiple inositol polyphosphate phosphatase 1	Mus musculus	1	3	Multiple inositol polyphosphate phosphatase 1 OS=Mus musculus GN=Minpp1 PE=1 SV=3	0	23.266	6.44491	2	3	2	1	481	54.5	7.49	NA	1.132	463.9	524.9	4.35	2.14	0.218	0	67	2	460.4	445.6	485.5	531.2	531.7	512	524.967	1	463.833	1	1.1318	0.0101343
Q545E8	Dck	Deoxycytidine kinase	Mus musculus	1	1	Deoxycytidine kinase OS=Mus musculus GN=Dck PE=1 SV=1	0	19.846	18.0769	4	6	4	1	260	30.3	5.43	NA	1.132	927.4	1049.4	1.56	1.95	0.778	0	83	4	943.7	916.3	922.1	1031.6	1071.7	1044.9	1049.4	1	927.367	1	1.13159	0.0010745
Q8BSZ1	Parp10	Poly [ADP-ribose] polymerase	Mus musculus	2	1	Poly [ADP-ribose] polymerase OS=Mus musculus GN=Parp10 PE=2 SV=1	0	15.674	4.89583	3	3	3	1	960	103.6	5.02	NA	1.132	456.1	516.2	5.83	2.7	0.142	0	54	3	436.8	445	486.4	503.1	514.5	530.9	516.167	1	456.067	1	1.13178	0.0256848
B9EHD0	Lrrc25	Leucine rich repeat containing 25	Mus musculus	1	1	Leucine rich repeat containing 25 OS=Mus musculus GN=Lrrc25 PE=1 SV=1	0	9.361	10.7744	2	2	2	1	297	32.7	8.24	NA	1.132	303.6	343.5	3.76	8.21	0.259	0	0	2	307.2	290.8	312.7	374.8	335.6	320.2	343.533	1	303.567	1	1.13166	0.0848414
A2AQN4	Acss2	Acetyl-coenzyme A synthetase, cytoplasmic	Mus musculus	1	1	Acetyl-coenzyme A synthetase, cytoplasmic OS=Mus musculus GN=Acss2 PE=1 SV=1	0	7.373	2.80112	2	2	2	1	714	80.3	6.95	NA	1.132	101.2	114.5	7.34	14.05	0.108	0	42	2	93.3	102	108.1	116.9	97.3	129.2	114.467	1	101.133	1	1.13184	0.262544
Q3TN61	Rhoa	Putative uncharacterized protein	Mus musculus	2	1	Putative uncharacterized protein OS=Mus musculus GN=Rhoa PE=2 SV=1	0	111.6	37.8238	8	26	1	1	193	21.8	6.1	NA	1.131	6291.3	7118.6	4.61	1.33	12.111	8	215	8	6008.9	6588.5	6276.6	7025.4	7215.3	7115.2	7118.63	1	6291.33	1	1.1315	0.00934695
Q922J9	Far1	Fatty acyl-CoA reductase 1	Mus musculus	1	1	Fatty acyl-CoA reductase 1 OS=Mus musculus GN=Far1 PE=1 SV=1	0	71.285	20.9709	11	15	11	1	515	59.4	9.19	NA	1.131	3255.2	3682.5	3.04	2.34	1.322	0	197	11	3141.7	3322.5	3301.5	3631.1	3634.3	3781.9	3682.43	1	3255.23	1	1.13123	0.00485921
Q9D8T2	Gsdmdc1	Gasdermin-D	Mus musculus	1	1	Gasdermin-D OS=Mus musculus GN=Gsdmdc1 PE=1 SV=1	0	53.834	22.5873	11	16	9	1	487	53.2	5.1	NA	1.131	2346.5	2654.8	2.16	1.83	1.581	1	86	11	2289.8	2362.5	2387.3	2619.9	2634.3	2710.3	2654.83	1	2346.53	1	1.13139	0.00160229
Q6ZWX1	Rpl35a	MCG1036414	Mus musculus	1	1	MCG1036414 OS=Mus musculus GN=Rpl35a PE=1 SV=1	0	39.673	50	7	30	7	1	110	12.5	10.89	NA	1.131	9086.7	10277.2	2.69	4.65	23.245	0	91	7	8897.9	9362.8	8999.3	9982.8	10019.9	10828.9	10277.2	1	9086.67	1	1.13102	0.0184613
A0A068BER1	Tap1	Transporter 1 ATP-binding cassette sub-family B	Mus musculus	2	1	Transporter 1 ATP-binding cassette sub-family B OS=Mus musculus GN=Tap1 PE=2 SV=1	0	35.912	9.80663	7	9	7	1	724	79	8.87	NA	1.131	1664.6	1882.9	3.06	14.91	0.585	0	58	7	1644.5	1626.7	1722.5	2083.6	2002.9	1562.1	1882.87	1	1664.57	1	1.13115	0.255696
Q3UDW8	Hgsnat	Heparan-alpha-glucosaminide N-acetyltransferase	Mus musculus	1	2	Heparan-alpha-glucosaminide N-acetyltransferase OS=Mus musculus GN=Hgsnat PE=1 SV=2	0	11.37	3.65854	2	4	2	1	656	72.5	8.27	NA	1.131	765	864.9	1.99	2.13	0.194	0	42	2	760.5	752.5	781.9	851.3	885.9	857.6	864.933	1	764.967	1	1.13068	0.00192341
Q8CCH2	Nhlrc3	NHL repeat-containing protein 3	Mus musculus	1	1	NHL repeat-containing protein 3 OS=Mus musculus GN=Nhlrc3 PE=1 SV=1	0.001	4.963	3.45821	1	1	1	1	347	38.2	6.23	NA	1.131	143.5	162.3	6.1	3.08	0.101	0	0	1	135.8	141.7	153	167.4	162	157.5	162.3	1	143.5	1	1.13101	0.0316519
Q5BLK1	Rps6	40S ribosomal protein S6	Mus musculus	1	1	40S ribosomal protein S6 OS=Mus musculus GN=Rps6 PE=1 SV=1	0	111.924	38.1526	11	43	11	1	249	28.7	10.84	NA	1.129	9854.6	11124.7	5.3	3.64	6.743	0	403	11	9260.5	10243.7	10059.5	11150.8	11516	10707.3	11124.7	1	9854.57	1	1.12889	0.0291814
P62843	Rps15	40S ribosomal protein S15	Mus musculus	1	2	40S ribosomal protein S15 OS=Mus musculus GN=Rps15 PE=1 SV=2	0	30.479	22.7586	5	15	5	1	145	17	10.39	NA	1.129	3658.6	4131.3	10.31	7.91	9	0	27	5	3422.5	4093.6	3459.7	3902.3	3986.1	4505.6	4131.33	1	3658.6	1	1.12921	0.176219
H3BL37	Tcof1	Treacle protein	Mus musculus	1	1	Treacle protein OS=Mus musculus GN=Tcof1 PE=1 SV=1	0	190.694	24.4838	35	67	22	1	1356	138.5	9.26	NA	1.128	18469	20827.3	1.84	1.15	2.162	13	240	35	18677	18077.3	18652.8	20789.2	20609.1	21083.7	20827.3	1	18469	1	1.12769	0.000600363
Q3TXJ4	Sar1a	Putative uncharacterized protein	Mus musculus	2	1	Putative uncharacterized protein OS=Mus musculus GN=Sar1a PE=2 SV=1	0	33.222	18.6869	4	7	1	1	198	22.3	7.03	NA	1.128	1354.4	1527.6	1.17	4.2	1.894	2	164	4	1372	1341.4	1349.8	1504.5	1478.2	1600.2	1527.63	1	1354.4	1	1.1279	0.0105155
P59016	Vps33b	Vacuolar protein sorting-associated protein 33B	Mus musculus	1	1	Vacuolar protein sorting-associated protein 33B OS=Mus musculus GN=Vps33b PE=1 SV=1	0	9.554	4.86224	3	3	3	1	617	70.5	6.86	NA	1.128	580.7	654.9	6.36	11.56	0.158	0	21	3	570.2	550.2	621.8	699.3	698	567.5	654.933	1	580.733	1	1.12777	0.20186
Q8CHK3	Mboat7	Lysophospholipid acyltransferase 7	Mus musculus	1	1	Lysophospholipid acyltransferase 7 OS=Mus musculus GN=Mboat7 PE=1 SV=1	0	7.453	2.537	1	1	1	1	473	53.4	8.69	NA	1.128	360.1	406.3	5.37	13.91	0.105	0	35	1	339.2	377.4	363.5	447.6	429.3	341.9	406.267	1	360.033	1	1.12841	0.250944
P62331	Arf6	ADP-ribosylation factor 6	Mus musculus	1	2	ADP-ribosylation factor 6 OS=Mus musculus GN=Arf6 PE=1 SV=2	0	19.913	21.7143	3	5	2	1	175	20.1	8.95	NA	1.127	141.3	159.2	4.4	5.29	0.848	0	58	3	135.2	147.6	141.2	159	151	167.8	159.267	1	141.333	1	1.12689	0.0409719
E9Q5K9	Ythdc1	YTH domain-containing protein 1	Mus musculus	1	2	YTH domain-containing protein 1 OS=Mus musculus GN=Ythdc1 PE=1 SV=2	0	10.188	3.53261	3	3	3	1	736	85.6	6.16	NA	1.127	914.5	1030.5	4.25	3.02	0.139	0	32	3	914.1	875.8	953.5	994.5	1047.8	1049.1	1030.47	1	914.467	1	1.12685	0.0156752
Q9D8N0	Eef1g	Elongation factor 1-gamma	Mus musculus	1	3	Elongation factor 1-gamma OS=Mus musculus GN=Eef1g PE=1 SV=3	0	204.29	41.4188	21	89	21	1	437	50	6.74	NA	1.126	23325.6	26270	3.07	3.63	35.517	0	413	21	22678.6	24095.1	23203	25413.8	26099.9	27296.4	26270	1	23325.6	1	1.12623	0.0128596
A0A0R4J256	Psmb9	Proteasome subunit beta type	Mus musculus	1	1	Proteasome subunit beta type OS=Mus musculus GN=Psmb9 PE=1 SV=1	0	5.497	4.56621	1	1	1	1	219	23.3	5.01	NA	1.126	374.8	422.1	6.66	0.92	0.233	0	0	1	368	354	402.5	421.3	418.7	426.3	422.1	1	374.833	1	1.1261	0.0316384
P63213	Gng2	Guanine nucleotide-binding protein G(I)/G(S)/G(O) subunit gamma-2	Mus musculus	1	2	Guanine nucleotide-binding protein G(I)/G(S)/G(O) subunit gamma-2 OS=Mus musculus GN=Gng2 PE=1 SV=2	0	18.427	49.2958	4	5	3	1	71	7.8	7.99	NA	1.125	241.3	271.5	5.68	4.27	5.813	0	42	4	235.2	231.8	257	284.9	263.8	266	271.567	1	241.333	1	1.12528	0.0432254
A0A0N4SW28	Gng12	Guanine nucleotide-binding protein subunit gamma	Mus musculus	1	1	Guanine nucleotide-binding protein subunit gamma OS=Mus musculus GN=Gng12 PE=1 SV=1	0	10.605	27.7108	2	3	2	1	83	9.2	9.25	NA	1.125	643.7	724.4	3.03	6.46	1.371	0	0	2	666.2	634	631	725	677.4	771	724.467	1	643.733	1	1.12541	0.0509721
P97471	Smad4	Mothers against decapentaplegic homolog 4	Mus musculus	1	2	Mothers against decapentaplegic homolog 4 OS=Mus musculus GN=Smad4 PE=1 SV=2	0	9.353	5.08167	3	3	3	1	551	60.3	6.99	NA	1.125	299.1	336.5	1.65	6.25	0.233	0	36	3	300.7	303	293.5	344.1	352.6	312.7	336.467	1	299.067	1	1.12506	0.0399437
Q5I0T8	Rpl19	Ribosomal protein L19	Mus musculus	1	1	Ribosomal protein L19 OS=Mus musculus GN=Rpl19 PE=1 SV=1	0	75.538	42.3469	12	41	12	1	196	23.5	11.47	NA	1.124	11438.3	12862.3	3.44	0.87	15.238	0	168	12	10989.6	11725.5	11599.8	12829.4	12770.4	12987.1	12862.3	1	11438.3	1	1.12449	0.00382039
Q9D211	Cdkn2aipnl	CDKN2AIP N-terminal-like protein	Mus musculus	3	1	CDKN2AIP N-terminal-like protein OS=Mus musculus GN=Cdkn2aipnl PE=3 SV=1	0.002	4.334	8.62069	1	1	1	1	116	13.2	5.29	NA	1.124	520.3	584.7	2.98	6.91	0.233	0	0	1	524.3	533.4	503.2	557.2	565.8	631.1	584.7	1	520.3	1	1.12377	0.0615075
Q3THJ3	Eif1ad	Probable RNA-binding protein EIF1AD	Mus musculus	1	2	Probable RNA-binding protein EIF1AD OS=Mus musculus GN=Eif1ad PE=1 SV=2	0	10.252	19.4118	3	4	3	1	170	19.5	4.87	NA	1.123	709.3	796.3	5.2	5.28	0.701	0	22	3	684.1	692.2	751.6	800.3	752.4	836.2	796.3	1	709.3	1	1.12266	0.0543655
B2M0W7	Ccnd1	Putative cyclin D1b	Mus musculus	2	1	Putative cyclin D1b OS=Mus musculus GN=Ccnd1 PE=2 SV=1	0.002	4.242	4.19355	1	1	1	1	310	35	8.25	NA	1.123	272.6	306	2.34	3.34	0.093	0	0	1	265.2	276.6	275.9	309.9	313.7	294.4	306	1	272.567	1	1.12266	0.00862819
P11835	Itgb2	Integrin beta-2	Mus musculus	1	2	Integrin beta-2 OS=Mus musculus GN=Itgb2 PE=1 SV=2	0	150.455	33.3333	22	34	21	1	771	85	7.12	NA	1.122	7841.5	8795.3	2.08	4.44	2.223	1	225	22	7660.9	7885.6	7978.1	9126.7	8893.8	8365.4	8795.3	1	7841.53	1	1.12163	0.0174382
Q571A6	Kif3c	Kinesin-like protein (Fragment)	Mus musculus	2	1	Kinesin-like protein (Fragment) OS=Mus musculus GN=Kif3c PE=2 SV=1	0.004	3.377	2.04327	2	3	1	1	832	93.8	7.99	NA	1.122	919.4	1031.7	3.96	3.85	0.067	1	0	2	947.7	932	878.4	1042.4	987.7	1064.9	1031.67	1	919.367	1	1.12215	0.0224763
Q99KQ4	Nampt	Nicotinamide phosphoribosyltransferase	Mus musculus	1	1	Nicotinamide phosphoribosyltransferase OS=Mus musculus GN=Nampt PE=1 SV=1	0	110.521	36.8635	16	30	16	1	491	55.4	7.15	NA	1.121	5358.9	6006.3	4.12	1.71	2.665	0	341	16	5253	5612.9	5210.9	5998.5	6112.5	5908	6006.33	1	5358.93	1	1.12081	0.0100005
Q5M9K7	Rps10	MCG21688	Mus musculus	1	1	MCG21688 OS=Mus musculus GN=Rps10 PE=1 SV=1	0	98.297	48.4848	9	52	8	1	165	18.9	10.15	NA	1.121	8917	9997.2	1.13	1.54	13.384	0	300	9	8801.4	8959.9	8989.6	9914.3	9902	10175.2	9997.17	1	8916.97	1	1.12114	0.0005326
Q78JW9	Ubfd1	Ubiquitin domain-containing protein UBFD1	Mus musculus	1	2	Ubiquitin domain-containing protein UBFD1 OS=Mus musculus GN=Ubfd1 PE=1 SV=2	0	21.687	5.97826	2	5	2	1	368	40.1	8.85	NA	1.121	915.9	1026.4	2.9	9.17	0.389	0	110	2	936.8	924.7	886	974.9	969.2	1135.1	1026.4	1	915.833	1	1.12073	0.121944
Q3UGT9	Parvb	Parvin, beta	Mus musculus	1	1	Parvin, beta OS=Mus musculus GN=Parvb PE=1 SV=1	0	12.477	7.12329	2	2	2	1	365	41.6	6.33	NA	1.121	560.9	628.6	2.63	1.85	0.179	0	37	2	570	568.9	543.9	623.6	620.3	641.9	628.6	1	560.933	1	1.12063	0.0033702
Q8K1A5	Tmem41b	Transmembrane protein 41B	Mus musculus	1	1	Transmembrane protein 41B OS=Mus musculus GN=Tmem41b PE=1 SV=1	0	8.486	5.84192	2	3	2	1	291	32.4	9.31	NA	1.121	840.3	941.6	2.24	14.52	0.54	0	26	2	821	858.6	841.3	1005.2	1035.1	784.7	941.667	1	840.3	1	1.12063	0.272344
P47963	Rpl13	60S ribosomal protein L13	Mus musculus	1	3	60S ribosomal protein L13 OS=Mus musculus GN=Rpl13 PE=1 SV=3	0	72.611	42.654	10	37	9	1	211	24.3	11.55	NA	1.12	9657.2	10812.6	5.43	3.01	7.962	0	210	10	9052.1	9983.1	9936.5	10658.3	10593.5	11186	10812.6	1	9657.23	1	1.11964	0.0315879
E9PYH2	Acot7	Cytosolic acyl coenzyme A thioester hydrolase	Mus musculus	1	1	Cytosolic acyl coenzyme A thioester hydrolase OS=Mus musculus GN=Acot7 PE=1 SV=1	0	60.907	19.7917	7	17	7	1	384	42.8	8.68	NA	1.12	3388.2	3796.1	3.42	0.48	1.512	0	68	7	3412.9	3261.9	3489.8	3776.8	3798.8	3812.6	3796.07	1	3388.2	1	1.12038	0.00383403
Q9JK38	Gnpnat1	Glucosamine 6-phosphate N-acetyltransferase	Mus musculus	1	1	Glucosamine 6-phosphate N-acetyltransferase OS=Mus musculus GN=Gnpnat1 PE=1 SV=1	0	22.629	22.2826	3	5	3	1	184	20.8	7.69	NA	1.12	639.3	716	1.11	7.32	1.424	0	40	3	631.5	645.2	641.2	670.7	773.4	703.9	716	1	639.3	1	1.11997	0.0658972
A2A7Q5	P3h1	Prolyl 3-hydroxylase 1	Mus musculus	1	1	Prolyl 3-hydroxylase 1 OS=Mus musculus GN=P3h1 PE=1 SV=1	0	9.125	3.34225	2	2	2	1	748	84.4	5.17	NA	1.12	298.9	334.8	9.55	8.65	0.099	0	0	2	311.9	266.2	318.7	316.9	319.3	368.2	334.8	1	298.933	1	1.11998	0.20127
A2AUM9	Cep152	Centrosomal protein of 152 kDa	Mus musculus	1	1	Centrosomal protein of 152 kDa OS=Mus musculus GN=Cep152 PE=1 SV=1	0.008	2.544	0.403226	1	1	1	1	1736	196.4	5.66	NA	1.12	170.2	190.6	8.28	5.78	0.015	0	0	1	158.9	165.6	186	189.6	180.1	202	190.567	1	170.167	1	1.11988	0.119388
Q9CV28	Fam188a	Ubiquitin carboxyl-terminal hydrolase FAM188A	Mus musculus	1	2	Ubiquitin carboxyl-terminal hydrolase FAM188A OS=Mus musculus GN=Fam188a PE=1 SV=2	0	5.345	2.7027	1	2	1	1	444	49.6	4.78	NA	1.119	267.2	299	5.49	0.85	0.179	0	14	1	279.6	271.1	251	302	297.5	297.6	299.033	1	267.233	1	1.119	0.0209429
A2AVJ7	Rrbp1	Ribosome-binding protein 1	Mus musculus	1	1	Ribosome-binding protein 1 OS=Mus musculus GN=Rrbp1 PE=1 SV=1	0	344.508	50.7514	55	99	54	1	1464	158.3	9.19	NA	1.117	24083.2	26903.7	3.7	3.18	2.29	1	616	55	24241.8	23122.5	24885.3	27637.1	27109.4	25964.5	26903.7	1	24083.2	1	1.11711	0.0167689
Q9CVB6	Arpc2	Actin-related protein 2/3 complex subunit 2	Mus musculus	1	3	Actin-related protein 2/3 complex subunit 2 OS=Mus musculus GN=Arpc2 PE=1 SV=3	0	128.786	43.3333	15	43	15	1	300	34.3	7.36	NA	1.117	9118.5	10186.7	3.77	1.71	13.065	0	299	15	8742.9	9417.1	9195.4	10068.2	10105.3	10386.5	10186.7	1	9118.47	1	1.11715	0.00862728
Q3TL33	Calu	Putative uncharacterized protein	Mus musculus	2	1	Putative uncharacterized protein OS=Mus musculus GN=Calu PE=2 SV=1	0	96.547	45.7143	14	23	3	1	315	37.1	4.58	NA	1.117	4542	5072.6	2.49	3.48	5.918	10	87	14	4477.3	4672.5	4476.3	4923.8	5026.5	5267.6	5072.63	1	4542.03	1	1.11682	0.0118226
Q58E35	Rplp1	MCG10168	Mus musculus	1	1	MCG10168 OS=Mus musculus GN=Rplp1 PE=1 SV=1	0	22.446	57.0175	3	4	3	1	114	11.5	4.32	NA	1.117	2569.7	2870.9	7.42	2.79	2.162	0	90	3	2789.7	2466.2	2453.3	2865.4	2793.6	2953.8	2870.93	1	2569.73	1	1.11721	0.0651761
Q8K2C7	Os9	Protein-9	Mus musculus	1	2	Protein OS-9 OS=Mus musculus GN=Os9 PE=1 SV=2	0	8.486	4.01786	3	3	3	1	672	76.1	4.84	NA	1.117	708.3	791	6.48	3.82	0.139	0	0	3	699.2	667.7	758.1	822.7	787.9	762.5	791.033	1	708.333	1	1.11675	0.0596094
A0A0B4J1E6	Fcgr2b	Low affinity immunoglobulin gamma Fc region receptor II	Mus musculus	1	1	Low affinity immunoglobulin gamma Fc region receptor II OS=Mus musculus GN=Fcgr2b PE=1 SV=1	0.016	1.796	2.94118	1	1	1	1	340	37.8	6.73	NA	1.117	99.8	111.4	2.81	7.41	0.11	0	0	1	102.9	99	97.5	120.2	110.2	103.9	111.433	1	99.8	1	1.11657	0.0810021
Q5SF07	Igf2bp2	Insulin-like growth factor 2 mRNA-binding protein 2	Mus musculus	1	1	Insulin-like growth factor 2 mRNA-binding protein 2 OS=Mus musculus GN=Igf2bp2 PE=1 SV=1	0.019	1.606	2.02703	1	1	1	1	592	65.5	8.03	NA	1.117	230.8	257.8	9.43	18.08	0.047	0	0	1	235.6	207	249.7	308.1	249.2	216.1	257.8	1	230.767	1	1.11715	0.41408
B2RWT6	Csf2ra	Colony stimulating factor 2 receptor, alpha, low-affinity (Granulocyte-macrophage)	Mus musculus	2	1	Colony stimulating factor 2 receptor, alpha, low-affinity (Granulocyte-macrophage) OS=Mus musculus GN=Csf2ra PE=2 SV=1	0.03	1.313	2.31959	1	1	1	1	388	41.8	7.61	NA	1.117	235.6	263.2	2.4	10.11	0.089	0	0	1	242.1	231.6	233.1	263.5	289.6	236.4	263.167	1	235.6	1	1.11701	0.154053
A1L1B4	Olfr282	Olfactory receptor (Fragment)	Mus musculus	2	1	Olfactory receptor (Fragment) OS=Mus musculus GN=Olfr282 PE=2 SV=1	0.033	1.253	2.5974	1	1	1	1	308	33.6	7.36	NA	1.117	333	371.9	4.41	1.9	0.389	0	0	1	319.6	348.7	330.7	376.1	363.7	375.9	371.9	1	333	1	1.11682	0.0144906
E9Q035	Gm20425	Protein Gm20425	Mus musculus	4	1	Protein Gm20425 OS=Mus musculus GN=Gm20425 PE=4 SV=1	0	104.547	12.3722	11	25	11	1	978	107.7	7.77	NA	1.116	4521.3	5045.5	1.3	10.99	0.638	0	256	11	4533.6	4457.3	4573	5353.8	5377.4	4405.3	5045.5	1	4521.3	1	1.11594	0.178832
P63017	Hspa8	Heat shock cognate 71 kDa protein	Mus musculus	1	1	Heat shock cognate 71 kDa protein OS=Mus musculus GN=Hspa8 PE=1 SV=1	0	667.501	65.1703	40	350	27	1	646	70.8	5.52	NA	1.116	59663.6	66600.8	1.86	0.68	174.907	11	3353	40	58576.7	60796.3	59617.8	66232	66462.6	67107.7	66600.8	1	59663.6	1	1.11627	0.000558641
P50543	S100a11	Protein S100-A11	Mus musculus	1	1	Protein S100-A11 OS=Mus musculus GN=S100a11 PE=1 SV=1	0	14.106	27.551	3	6	3	1	98	11.1	5.45	NA	1.116	721	804.4	8.47	4.66	2.728	0	31	3	784.5	715.6	662.8	763.6	837.3	812.3	804.4	1	720.967	1	1.11572	0.113781
O88653	Lamtor3	Ragulator complex protein LAMTOR3	Mus musculus	1	1	Ragulator complex protein LAMTOR3 OS=Mus musculus GN=Lamtor3 PE=1 SV=1	0.009	2.404	12.9032	1	1	1	1	124	13.5	7.34	NA	1.115	237.2	264.4	12.47	2.69	0.259	0	0	1	239.3	265.7	206.6	256.6	266.1	270.5	264.4	1	237.2	1	1.11467	0.196684
Q6Y7W8	Gigyf2	PERQ amino acid-rich with GYF domain-containing protein 2	Mus musculus	1	2	PERQ amino acid-rich with GYF domain-containing protein 2 OS=Mus musculus GN=Gigyf2 PE=1 SV=2	0	56.166	10.3021	11	15	11	1	1291	149.1	5.57	NA	1.115	2910.5	3245.6	2.28	3.86	0.322	0	111	11	2889.5	2857.1	2984.9	3349.2	3281.5	3106.2	3245.63	1	2910.5	1	1.11515	0.0149735
Q8BVE3	Atp6v1h	V-type proton ATPase subunit H	Mus musculus	1	1	V-type proton ATPase subunit H OS=Mus musculus GN=Atp6v1h PE=1 SV=1	0	73.146	25.6729	11	17	11	1	483	55.8	6.61	NA	1.114	4554.4	5073.3	1.16	3.35	1.322	0	119	11	4502.7	4608.2	4552.3	4894.2	5093.9	5231.9	5073.33	1	4554.4	1	1.11394	0.00720486
Q5DTS2	Stk10	MKIAA4026 protein (Fragment)	Mus musculus	2	1	MKIAA4026 protein (Fragment) OS=Mus musculus GN=Stk10 PE=2 SV=1	0	55.029	15.1116	16	19	15	1	986	114	7.36	NA	1.114	3298.1	3675.6	4.46	5.32	0.602	0	56	16	3142.3	3317.5	3434.6	3749.2	3823.5	3454.1	3675.6	1	3298.13	1	1.11445	0.0556233
Q8BUE4	Aifm2	Apoptosis-inducing factor 2	Mus musculus	1	1	Apoptosis-inducing factor 2 OS=Mus musculus GN=Aifm2 PE=1 SV=1	0.002	4.181	2.41287	1	1	1	1	373	40.6	8.98	NA	1.114	323.8	360.7	4.05	1.82	0.072	0	0	1	310.6	323.9	336.8	368	359	355.2	360.733	1	323.767	1	1.11418	0.0119836
P45376	Akr1b1	Aldose reductase	Mus musculus	1	3	Aldose reductase OS=Mus musculus GN=Akr1b1 PE=1 SV=3	0	211.937	62.3418	20	126	19	1	316	35.7	7.18	NA	1.113	28222.6	31418	21.25	17.65	119.226	2	404	20	34726.3	27031.9	22909.5	26697.5	30029.6	37526.9	31418	1	28222.6	1	1.11322	0.535254
E9Q3X0	Mvp	Major vault protein	Mus musculus	1	1	Major vault protein OS=Mus musculus GN=Mvp PE=1 SV=1	0	138.827	25.1724	19	30	19	1	870	96.8	5.64	NA	1.113	5287.8	5882.9	3.06	1.38	1.721	0	205	19	5433.9	5114.2	5315.2	5920.8	5789.8	5938.3	5882.97	1	5287.77	1	1.11256	0.0046796
P62301	Rps13	40S ribosomal protein S13	Mus musculus	1	2	40S ribosomal protein S13 OS=Mus musculus GN=Rps13 PE=1 SV=2	0	68.961	64.2384	12	40	12	1	151	17.2	10.54	NA	1.113	9712.3	10805.7	3.52	1.46	30.623	0	217	12	9551.5	9480.1	10105.2	10949.9	10637.6	10829.6	10805.7	1	9712.27	1	1.11258	0.00734429
Q9CPQ1	Cox6c	Cytochrome c oxidase subunit 6C	Mus musculus	1	3	Cytochrome c oxidase subunit 6C OS=Mus musculus GN=Cox6c PE=1 SV=3	0	21.066	46.0526	5	14	5	1	76	8.5	10.14	NA	1.113	3113.6	3466.4	0.86	5.37	9	0	131	5	3117.1	3138.4	3085.4	3650.3	3470.5	3278.5	3466.43	1	3113.63	1	1.11331	0.0312812
Q3TXN7	Morf4l2	Putative uncharacterized protein	Mus musculus	2	1	Putative uncharacterized protein OS=Mus musculus GN=Morf4l2 PE=2 SV=1	0	9.297	6.22951	2	2	2	1	305	34.2	9.7	NA	1.113	215.6	240	3.53	0.99	0.202	0	0	2	216.7	222.6	207.5	240.2	242.3	237.5	240	1	215.6	1	1.11317	0.00610704
P35279	Rab6a	Ras-related protein Rab-6A	Mus musculus	1	4	Ras-related protein Rab-6A OS=Mus musculus GN=Rab6a PE=1 SV=4	0	61.966	34.1346	6	20	5	1	208	23.6	5.54	NA	1.112	1184.4	1317.5	0.91	1.34	4.275	0	118	6	1172	1189	1192.1	1330.4	1324.7	1297.3	1317.47	1	1184.37	1	1.11238	0.000372863
Q9D823	Rpl37	60S ribosomal protein L37	Mus musculus	3	3	60S ribosomal protein L37 OS=Mus musculus GN=Rpl37 PE=3 SV=3	0	22.133	46.3918	8	25	8	1	97	11.1	11.74	NA	1.112	8403.9	9343.9	6.97	2.2	11.115	0	33	8	7810.1	8981.9	8419.7	9208.7	9242.7	9580.4	9343.93	1	8403.9	1	1.11186	0.0586945
Q3TMA0	Slc16a3	Putative uncharacterized protein	Mus musculus	2	1	Putative uncharacterized protein OS=Mus musculus GN=Slc16a3 PE=2 SV=1	0	20.331	8.51064	4	11	4	1	470	50.4	7.96	NA	1.112	2181.4	2425.6	6.05	0.81	1.081	0	60	4	2323.2	2158.8	2062	2402.9	2436.8	2436.9	2425.53	1	2181.33	1	1.11195	0.0339108
Q8R4B8	Nlrp3	NACHT, LRR and PYD domains-containing protein 3	Mus musculus	1	1	NACHT, LRR and PYD domains-containing protein 3 OS=Mus musculus GN=Nlrp3 PE=1 SV=1	0	15.032	5.13069	5	6	5	1	1033	118.2	6.93	NA	1.112	1011.3	1124.8	4.2	1.53	0.155	0	0	5	1040.9	962.6	1030.5	1125.4	1141.7	1107.2	1124.77	1	1011.33	1	1.11216	0.0128359
F8WHD8	Synj2	Synaptojanin-2	Mus musculus	1	1	Synaptojanin-2 OS=Mus musculus GN=Synj2 PE=1 SV=1	0.054	1.063	0.540906	1	2	1	1	1479	163.5	7.75	NA	1.112	724.9	806.3	6.16	4.04	0.022	0	0	1	769.9	680.6	724.3	820.1	829.7	769.1	806.3	1	724.933	1	1.11224	0.0633163
P58252	Eef2	Elongation factor 2	Mus musculus	1	2	Elongation factor 2 OS=Mus musculus GN=Eef2 PE=1 SV=2	0	498.734	50.5828	44	234	43	1	858	95.3	6.83	NA	1.111	51285.6	56969.5	3.93	2.2	33.293	1	1400	44	49609.4	53519	50728.5	55736.4	56926.7	58245.4	56969.5	1	51285.6	1	1.11083	0.0142676
P60843	Eif4a1	Eukaryotic initiation factor 4A-I	Mus musculus	1	1	Eukaryotic initiation factor 4A-I OS=Mus musculus GN=Eif4a1 PE=1 SV=1	0	257.027	54.6798	23	107	10	1	406	46.1	5.48	NA	1.111	25002.3	27783.1	6.28	2.08	41.17	15	553	23	23449.3	26587.5	24970.2	27318.2	27601.1	28429.9	27783.1	1	25002.3	1	1.11122	0.0450106
Q8K385	FRRS1	Ferric-chelate reductase 1	Mus musculus	1	1	Ferric-chelate reductase 1 OS=Mus musculus GN=FRRS1 PE=1 SV=1	0	33.127	9.29054	5	8	5	1	592	66	8.1	NA	1.111	785.7	873	6.12	3.64	0.565	0	80	5	752.3	763.9	840.8	909.2	850.1	859.6	872.967	1	785.667	1	1.11112	0.0585524
Q8C167	Prepl	Prolyl endopeptidase-like	Mus musculus	1	1	Prolyl endopeptidase-like OS=Mus musculus GN=Prepl PE=1 SV=1	0	7.94	3.44828	2	2	2	1	725	83.1	6.65	NA	1.111	330.7	367.4	6.6	2.12	0.087	0	18	2	337	306.5	348.8	358.6	373.4	370.3	367.433	1	330.767	1	1.11085	0.0519264
Q8K2Q5	Chchd7	Coiled-coil-helix-coiled-coil-helix domain-containing protein 7	Mus musculus	1	1	Coiled-coil-helix-coiled-coil-helix domain-containing protein 7 OS=Mus musculus GN=Chchd7 PE=1 SV=1	0	7.749	21.1765	1	1	1	1	85	10.1	8.51	NA	1.111	202.9	225.4	3.58	5.93	0.389	0	38	1	206.1	194.6	208	216.7	218.6	240.8	225.367	1	202.9	1	1.11073	0.0630264
Q6ZPT2	Lars	MKIAA1352 protein (Fragment)	Mus musculus	2	1	MKIAA1352 protein (Fragment) OS=Mus musculus GN=Lars PE=2 SV=1	0	212.318	22.2314	26	53	26	1	1210	137.7	7.3	NA	1.11	11109.8	12330.3	2.72	4.54	1.524	0	459	26	10761.7	11295.1	11272.6	12575.3	12725.3	11690.2	12330.3	1	11109.8	1	1.10985	0.0292083
O89054	Actb	Cytoskeletal beta-actin (Fragment)	Mus musculus	2	1	Cytoskeletal beta-actin (Fragment) OS=Mus musculus GN=Actb PE=2 SV=1	0	66.937	61.0294	5	47	2	1	136	15.2	4.65	NA	1.11	617.3	685	1.88	1.08	20.544	0	150	5	629.1	617	605.8	692	677.3	685.8	685.033	1	617.3	1	1.10973	0.00104801
Q8BP79	Hccs	Cytochrome c heme lyase	Mus musculus	2	1	Cytochrome c heme lyase OS=Mus musculus GN=Hccs PE=2 SV=1	0	37.706	24.2647	7	10	7	1	272	31	7.12	NA	1.11	2620.7	2909.8	3.51	1.79	1.565	0	45	7	2526.8	2710.9	2624.3	2926.6	2851.3	2951.6	2909.83	1	2620.67	1	1.11034	0.00909934
P97808	Fxyd5	FXYD domain-containing ion transport regulator 5	Mus musculus	1	3	FXYD domain-containing ion transport regulator 5 OS=Mus musculus GN=Fxyd5 PE=1 SV=3	0	32.409	41.573	5	8	1	1	178	19.4	8.95	NA	1.11	2192	2432.1	2.02	1.68	2.162	4	60	5	2155.3	2241.1	2179.5	2466.2	2443.1	2386.8	2432.03	1	2191.97	1	1.10952	0.00230562
Q3U4J9	Cdk6	Putative uncharacterized protein	Mus musculus	2	1	Putative uncharacterized protein OS=Mus musculus GN=Cdk6 PE=2 SV=1	0	52.783	30.6748	10	16	9	1	326	36.9	6.47	NA	1.109	2707.7	3003.8	4.45	5.48	2.03	0	42	10	2580.7	2722.3	2820.1	3113.6	3083.4	2814.4	3003.8	1	2707.7	1	1.10935	0.0657836
Q52PE3	Ssr1	Translocon-associated protein alpha, muscle specific isoform	Mus musculus	2	1	Translocon-associated protein alpha, muscle specific isoform OS=Mus musculus GN=Ssr1 PE=2 SV=1	0	19.317	6.37584	2	7	2	1	298	33.7	4.65	NA	1.109	1800.1	1995.9	4.37	22	0.848	0	140	2	1890.9	1757	1752.5	2274.4	2223.7	1489.7	1995.93	1	1800.13	1	1.10877	0.489491
Q8BZY0	Etnk1	Putative uncharacterized protein (Fragment)	Mus musculus	2	1	Putative uncharacterized protein (Fragment) OS=Mus musculus GN=Etnk1 PE=2 SV=1	0	11.291	6.60592	3	3	3	1	439	49.6	6.34	NA	1.109	840.1	931.4	3.58	2.61	0.25	0	0	3	839.9	810.2	870.3	921.7	959.1	913.5	931.433	1	840.133	1	1.10867	0.0149587
Q80VA0	Galnt7	N-acetylgalactosaminyltransferase 7	Mus musculus	1	2	N-acetylgalactosaminyltransferase 7 OS=Mus musculus GN=Galnt7 PE=1 SV=2	0	126.461	24.8097	17	37	17	1	657	75.4	7.93	NA	1.108	6345.9	7030.6	0.81	0.38	2.818	0	183	17	6311	6405.1	6321.6	7061.2	7011	7019.5	7030.57	1	6345.9	1	1.10789	3.41e-05
Q9ES94	Ctsz	Cathepsin Z	Mus musculus	2	1	Cathepsin Z OS=Mus musculus GN=Ctsz PE=2 SV=1	0	76.301	25.0814	8	28	8	1	307	34.2	6.6	NA	1.108	6709.5	7432.3	4.44	3.2	5.952	0	150	8	7047.2	6596.5	6484.7	7306	7284.5	7706.4	7432.3	1	6709.47	1	1.10773	0.0303199
Q9D8M4	Rpl7l1	60S ribosomal protein L7-like 1	Mus musculus	1	1	60S ribosomal protein L7-like 1 OS=Mus musculus GN=Rpl7l1 PE=1 SV=1	0	24.501	20.3252	6	10	6	1	246	28.5	10.64	NA	1.108	1509.2	1672.3	2.19	5.2	1.089	0	57	6	1530.3	1471.1	1526.3	1637.3	1608.3	1771.5	1672.37	1	1509.23	1	1.10809	0.038644
Q3UNK7	Adam17	Putative uncharacterized protein	Mus musculus	2	1	Putative uncharacterized protein OS=Mus musculus GN=Adam17 PE=2 SV=1	0	23.97	4.84634	4	6	4	1	846	95.2	5.82	NA	1.108	1254.8	1390.5	3.52	9.4	0.182	0	48	4	1215.6	1246.1	1302.7	1502.8	1421.8	1247	1390.53	1	1254.8	1	1.10817	0.163671
Q7TPR4	Actn1	Alpha-actinin-1	Mus musculus	1	1	Alpha-actinin-1 OS=Mus musculus GN=Actn1 PE=1 SV=1	0	273.328	36.0987	31	68	14	1	892	103	5.38	NA	1.107	5086.7	5629.2	8.44	3.54	4.4	0	548	31	5581.6	4859.9	4818.4	5456	5584.7	5846.9	5629.2	1	5086.63	1	1.10667	0.117961
P62192	Psmc1	26S protease regulatory subunit 4	Mus musculus	1	1	26S protease regulatory subunit 4 OS=Mus musculus GN=Psmc1 PE=1 SV=1	0	110.77	44.5455	19	40	17	1	440	49.2	6.21	NA	1.107	8861.7	9811	2.12	0.86	7.733	3	157	19	8644.6	8968.6	8971.9	9875.9	9841.2	9715.9	9811	1	8861.7	1	1.10712	0.00133546
Q3TMV8	2 SV	DCN1-like protein	Mus musculus PE	1	NA	DCN1-like protein OS=Mus musculus PE=2 SV=1	0	9.135	8.10811	2	2	2	1	259	30	5.34	NA	1.107	381.9	422.7	1.21	11.29	0.245	0	32	2	376.8	385.8	383.1	405.7	476.7	385.8	422.733	1	381.9	1	1.10692	0.214682
Q9Z1Z0	Uso1	General vesicular transport factor p115	Mus musculus	1	2	General vesicular transport factor p115 OS=Mus musculus GN=Uso1 PE=1 SV=2	0	183.27	32.1168	26	46	26	1	959	106.9	4.93	NA	1.106	10591.3	11710.1	2.15	1.19	2.325	0	415	26	10839.2	10544.3	10390.5	11672.5	11592.9	11865	11710.1	1	10591.3	1	1.10563	0.00192765
Q9DBE9	Ftsj3	pre-rRNA processing protein FTSJ3	Mus musculus	1	1	pre-rRNA processing protein FTSJ3 OS=Mus musculus GN=Ftsj3 PE=1 SV=1	0	77.465	16.2291	16	26	15	1	838	95.5	8.38	NA	1.106	6377.2	7054.5	1.78	2.32	1.18	1	183	16	6486.1	6259.3	6386.3	7073.3	6882.1	7208.2	7054.53	1	6377.23	1	1.10621	0.00417399
Q9ESP1	Sdf2l1	Stromal cell-derived factor 2-like protein 1	Mus musculus	1	2	Stromal cell-derived factor 2-like protein 1 OS=Mus musculus GN=Sdf2l1 PE=1 SV=2	0	52.306	26.6968	5	20	5	1	221	23.6	7.42	NA	1.106	4435.5	4904.1	3.36	4.93	2.875	0	233	5	4380.9	4604.2	4321.4	4716.8	4818.4	5177	4904.07	1	4435.5	1	1.10564	0.0460569
Q3UGS4	Mcrip1	Mapk-regulated corepressor-interacting protein 1	Mus musculus	1	1	Mapk-regulated corepressor-interacting protein 1 OS=Mus musculus GN=Mcrip1 PE=1 SV=1	0	8.966	26.8041	2	2	2	1	97	11.1	9.14	NA	1.106	762.7	843.3	3	4.94	0.585	0	0	2	775.7	736.3	776.2	864.9	869.7	795.2	843.267	1	762.733	1	1.10559	0.0427106
Q9DBR1	Xrn2	5'-3' exoribonuclease 2	Mus musculus	1	1	5'-3' exoribonuclease 2 OS=Mus musculus GN=Xrn2 PE=1 SV=1	0	87.092	18.0862	15	20	15	1	951	108.6	7.59	NA	1.105	5563.4	6146.4	2.15	3.37	1.031	0	164	15	5589.8	5667.7	5432.6	5962.7	6105.5	6371.1	6146.43	1	5563.37	1	1.1048	0.0134878
P59999	Arpc4	Actin-related protein 2/3 complex subunit 4	Mus musculus	1	3	Actin-related protein 2/3 complex subunit 4 OS=Mus musculus GN=Arpc4 PE=1 SV=3	0	47.336	38.6905	7	17	7	1	168	19.7	8.43	NA	1.105	3751.1	4144.2	2.96	2.32	7.577	0	133	7	3752.4	3861.5	3639.3	4060.3	4123.2	4249	4144.17	1	3751.07	1	1.1048	0.00976843
Q3TDG9	Stx12	Putative uncharacterized protein	Mus musculus	2	1	Putative uncharacterized protein OS=Mus musculus GN=Stx12 PE=2 SV=1	0	32.135	22.9927	6	7	6	1	274	31.2	5.58	NA	1.105	2454.3	2711	2.92	0.67	1.154	0	64	6	2404.9	2421.5	2536.5	2708.9	2694.1	2730	2711	1	2454.3	1	1.10459	0.00384476
Q922H9	Znf330	Zinc finger protein 330	Mus musculus	1	1	Zinc finger protein 330 OS=Mus musculus GN=Znf330 PE=1 SV=1	0	25.667	17.7215	6	7	6	1	316	35.6	6.16	NA	1.105	2038.6	2252.5	0.22	0.72	1.015	0	68	6	2037.3	2043.6	2034.8	2252.2	2268.9	2236.3	2252.47	1	2038.57	1	1.10493	2.57e-05
Q01853	Vcp	Transitional endoplasmic reticulum ATPase	Mus musculus	1	4	Transitional endoplasmic reticulum ATPase OS=Mus musculus GN=Vcp PE=1 SV=4	0	346.821	49.3797	35	106	34	1	806	89.3	5.26	NA	1.104	25436.1	28088.4	1.91	3.22	16.27	1	746	35	25853.8	25551.2	24903.2	27420.7	27725.3	29119.2	28088.4	1	25436.1	1	1.10427	0.0110696
Q80ZI9	Wdr1	WD repeat domain 1 (Fragment)	Mus musculus	2	1	WD repeat domain 1 (Fragment) OS=Mus musculus GN=Wdr1 PE=2 SV=1	0	191.686	42.5532	26	64	26	1	658	72.1	8.41	NA	1.104	12419.7	13716.7	4.2	3.78	5.476	0	269	26	12911.5	12474.4	11873.1	13211.9	13690.1	14248.2	13716.7	1	12419.7	1	1.10444	0.0378474
Q9CPW4	Arpc5	Actin-related protein 2/3 complex subunit 5	Mus musculus	1	3	Actin-related protein 2/3 complex subunit 5 OS=Mus musculus GN=Arpc5 PE=1 SV=3	0	74.638	47.0199	7	20	1	1	151	16.3	5.67	NA	1.104	438.3	483.8	6.24	1.99	9	0	324	7	443.9	462.4	408.6	494.8	476.7	480.1	483.867	1	438.3	1	1.10396	0.0527871
P25799	Nfkb1	Nuclear factor NF-kappa-B p105 subunit	Mus musculus	1	2	Nuclear factor NF-kappa-B p105 subunit OS=Mus musculus GN=Nfkb1 PE=1 SV=2	0	38.991	8.75386	7	9	7	1	971	105.5	5.39	NA	1.104	2104.4	2323.8	3.97	3.05	0.413	0	41	7	2161.3	2008.5	2143.4	2333.9	2248.6	2389	2323.83	1	2104.4	1	1.10427	0.0255328
Q9JJC6	Rilpl1	RILP-like protein 1	Mus musculus	1	1	RILP-like protein 1 OS=Mus musculus GN=Rilpl1 PE=1 SV=1	0.005	3.117	3.20197	2	2	2	1	406	47.3	5.16	NA	1.104	552.1	609.3	4.61	3.27	0.136	0	0	2	581	542.3	532.9	587	615.3	625.5	609.267	1	552.067	1	1.10361	0.037634
Q3UJZ7	Nop56	Putative uncharacterized protein	Mus musculus	2	1	Putative uncharacterized protein OS=Mus musculus GN=Nop56 PE=2 SV=1	0	125.14	30.5172	17	36	17	1	580	64.5	9.19	NA	1.103	9120.5	10062.4	1.93	8.65	2.7	0	392	17	9083.7	9312	8965.7	10826.4	10246.3	9114.5	10062.4	1	9120.47	1	1.10328	0.140133
Q6DFW4	Nop58	Nucleolar protein 58	Mus musculus	1	1	Nucleolar protein 58 OS=Mus musculus GN=Nop58 PE=1 SV=1	0	105.75	23.1343	12	23	12	1	536	60.3	8.34	NA	1.103	4122.3	4546.4	3.37	1.17	2.529	0	172	12	4027.6	4282	4057.4	4590.4	4487.1	4561.7	4546.4	1	4122.33	1	1.10287	0.00786554
Q0PD67	Rab1a	RAB1, member RAS oncogene family, isoform CRA_a	Mus musculus	1	1	RAB1, member RAS oncogene family, isoform CRA_a OS=Mus musculus GN=Rab1a PE=1 SV=1	0	90.076	45.3659	11	40	5	1	205	22.7	6.21	NA	1.103	10268	11323	3.43	3.19	13.384	6	246	11	10135.4	10667.3	10001.2	11460.2	11595.3	10913.6	11323	1	10268	1	1.10275	0.0222945
Q99KV1	Dnajb11	DnaJ homolog subfamily B member 11	Mus musculus	1	1	DnaJ homolog subfamily B member 11 OS=Mus musculus GN=Dnajb11 PE=1 SV=1	0	75.564	28.4916	10	19	10	1	358	40.5	6.32	NA	1.103	3086.4	3405	4.12	1.87	1.943	0	82	10	3068	3221.8	2969.5	3424.4	3333.8	3456.7	3404.97	1	3086.43	1	1.1032	0.0178538
Q9JKN1	Slc30a7	Zinc transporter 7	Mus musculus	1	1	Zinc transporter 7 OS=Mus musculus GN=Slc30a7 PE=1 SV=1	0	10.061	6.87831	2	3	2	1	378	41.8	6.84	NA	1.103	472.2	520.9	2.22	7.64	0.334	0	35	2	472.9	461.4	482.3	551.2	535.7	475.9	520.933	1	472.2	1	1.1032	0.109333
E9QPR6	Tmprss13	Transmembrane protease serine 13	Mus musculus	1	1	Transmembrane protease serine 13 OS=Mus musculus GN=Tmprss13 PE=1 SV=1	0.018	1.667	1.45985	1	1	1	1	548	60.3	9.07	NA	1.103	639.2	704.8	9.45	8.17	0.048	0	0	1	603.4	708.9	605.3	641.6	718.6	754.3	704.833	1	639.2	1	1.10268	0.244725
A0JNY7	Eif4g2	Eukaryotic translation initiation factor 4, gamma 2	Mus musculus	2	1	Eukaryotic translation initiation factor 4, gamma 2 OS=Mus musculus GN=Eif4g2 PE=2 SV=1	0	138.176	28.9183	26	39	26	1	906	102.1	7.14	NA	1.102	8242.6	9083.3	2.8	1.95	1.856	0	150	26	7997.1	8276.3	8454.5	8963.9	8998.8	9287.1	9083.27	1	8242.63	1	1.10199	0.00746227
Q8VCS9	Slc6a12	Transporter	Mus musculus	1	2	Transporter OS=Mus musculus GN=Slc6a12 PE=1 SV=2	0	24.019	6.21019	3	6	3	1	628	71.2	7.17	NA	1.102	1733.9	1910.5	9.34	3.17	0.557	0	64	3	1917.5	1672.4	1611.7	1869.8	1881.4	1980.2	1910.47	1	1733.87	1	1.10185	0.151587
Q3U2Z5	Eps8	Putative uncharacterized protein	Mus musculus	2	1	Putative uncharacterized protein OS=Mus musculus GN=Eps8 PE=2 SV=1	0	42.218	10.9799	8	11	8	1	847	94.4	7.46	NA	1.101	1409.7	1551.6	2.87	3.12	0.433	0	52	8	1386.2	1386.4	1456.4	1587.6	1570.5	1496.6	1551.57	1	1409.67	1	1.10066	0.0175823
P61620	Sec61a1	Protein transport protein Sec61 subunit alpha isoform 1	Mus musculus	1	2	Protein transport protein Sec61 subunit alpha isoform 1 OS=Mus musculus GN=Sec61a1 PE=1 SV=2	0	42.213	11.9748	6	15	6	1	476	52.2	8.06	NA	1.101	3237.1	3564.8	1.32	17.86	1.873	0	84	6	3237	3194.3	3279.9	3968.9	3894.5	2830.9	3564.77	1	3237.07	1	1.10123	0.423975
Q3UHE0	Ubr2	Putative uncharacterized protein	Mus musculus	2	1	Putative uncharacterized protein OS=Mus musculus GN=Ubr2 PE=2 SV=1	0	28.891	4.38746	8	8	8	1	1755	199	6.33	NA	1.101	1799	1981.6	1.07	3.3	0.181	0	48	8	1783.9	1792.5	1820.7	1927	2054.1	1963.6	1981.57	1	1799.03	1	1.10146	0.00976529
Q3TC66	Riok3	Putative uncharacterized protein	Mus musculus	2	1	Putative uncharacterized protein OS=Mus musculus GN=Riok3 PE=2 SV=1	0	17.542	5.00963	3	5	3	1	519	58.7	5.85	NA	1.101	1175.4	1294	2.01	2.5	0.343	0	39	3	1199.9	1173.7	1152.7	1268.2	1283.4	1330.3	1293.97	1	1175.43	1	1.10084	0.00687962
E9PW37	Rasal2	Protein Rasal2	Mus musculus	1	1	Protein Rasal2 OS=Mus musculus GN=Rasal2 PE=1 SV=1	0	11.543	3.65474	4	4	4	1	1286	144.5	7.46	NA	1.101	423	465.6	6.35	1.62	0.094	0	34	4	422.3	396.5	450.2	461	474.3	461.5	465.6	1	423	1	1.10071	0.0572724
O35841	Api5	Apoptosis inhibitor 5	Mus musculus	1	2	Apoptosis inhibitor 5 OS=Mus musculus GN=Api5 PE=1 SV=2	0	96.753	31.746	17	32	1	1	504	56.8	5.92	NA	1.1	366.2	402.8	8.32	10.43	2.511	0	172	17	331.4	388	379.3	372.1	385.6	450.7	402.8	1	366.233	1	1.09985	0.289491
A0A087WQT6	Casp8	Caspase-8	Mus musculus	1	1	Caspase-8 OS=Mus musculus GN=Casp8 PE=1 SV=1	0	58.482	24	12	17	12	1	500	57.8	5.21	NA	1.1	4242.9	4667.2	2.97	0.41	1.116	0	88	12	4285.9	4101.2	4341.7	4684.7	4670.2	4646.7	4667.2	1	4242.93	1	1.09999	0.00447471
P26151	Fcgr1	High affinity immunoglobulin gamma Fc receptor I	Mus musculus	1	1	High affinity immunoglobulin gamma Fc receptor I OS=Mus musculus GN=Fcgr1 PE=1 SV=1	0	29.269	14.604	5	8	5	1	404	44.9	6.09	NA	1.1	1454.2	1598.9	2.98	2.32	1.239	0	77	5	1489	1405.7	1467.8	1641.6	1578.6	1576.5	1598.9	1	1454.17	1	1.09953	0.0116706
Q9DBQ7	Scyl3	Protein-associating with the carboxyl-terminal domain of ezrin	Mus musculus	1	3	Protein-associating with the carboxyl-terminal domain of ezrin OS=Mus musculus GN=Scyl3 PE=1 SV=3	0	5.789	1.63265	1	1	1	1	735	81.3	5.1	NA	1.1	231.7	254.9	1.85	3.94	0.058	0	0	1	228.8	229.6	236.6	248.1	250.1	266.4	254.867	1	231.667	1	1.10014	0.0211874
Q497E9	Rps8	40S ribosomal protein S8	Mus musculus	1	1	40S ribosomal protein S8 OS=Mus musculus GN=Rps8 PE=1 SV=1	0	135.461	51.4423	10	44	10	1	208	24.2	10.32	NA	1.099	11048.6	12137	4.52	4.5	19.691	0	394	10	10474.2	11375	11296.7	11720.3	11935.2	12755.5	12137	1	11048.6	1	1.09851	0.0634564
Q91Z25	Arpc1b	Actin-related protein 2/3 complex subunit 1B	Mus musculus	1	1	Actin-related protein 2/3 complex subunit 1B OS=Mus musculus GN=Arpc1b PE=1 SV=1	0	114.456	48.6702	15	36	15	1	376	41.5	8.35	NA	1.099	8765.2	9630.9	4.25	2.59	9	0	265	15	8453.7	9177.9	8664	9343.3	9765.4	9783.9	9630.87	1	8765.2	1	1.09876	0.0286976
Q3UL54	Rsl1d1	Putative uncharacterized protein	Mus musculus	2	1	Putative uncharacterized protein OS=Mus musculus GN=Rsl1d1 PE=2 SV=1	0	90.112	23.2258	12	19	12	1	465	51.9	9.98	NA	1.099	7412.9	8147.8	9.36	6.08	1.801	0	124	12	7004.3	7020.7	8213.6	8107.5	7674.2	8661.7	8147.8	1	7412.87	1	1.09914	0.209477
P97461	Rps5	40S ribosomal protein S5	Mus musculus	1	3	40S ribosomal protein S5 OS=Mus musculus GN=Rps5 PE=1 SV=3	0	61.03	32.3529	8	19	8	1	204	22.9	9.72	NA	1.099	4399.9	4833.7	12.73	3.78	4.995	0	127	8	4911.2	4487.3	3801.3	4983.7	4887.5	4630	4833.73	1	4399.93	1	1.09859	0.271249
Q8VE80	Thoc3	THO complex subunit 3	Mus musculus	2	1	THO complex subunit 3 OS=Mus musculus GN=Thoc3 PE=2 SV=1	0	13.79	8.54701	4	6	4	1	351	38.7	6.09	NA	1.099	1477.8	1623.5	6.43	15.73	0.585	0	44	4	1584.4	1446.9	1402.1	1476.6	1475.4	1918.5	1623.5	1	1477.8	1	1.09859	0.406922
O88792	F11r	Junctional adhesion molecule A	Mus musculus	1	2	Junctional adhesion molecule A OS=Mus musculus GN=F11r PE=1 SV=2	0.006	2.763	4	1	1	1	1	300	32.4	6.77	NA	1.099	216.6	238.1	1.64	3.51	0.136	0	0	1	216.4	213.1	220.2	232	247.6	234.6	238.067	1	216.567	1	1.09928	0.0148473
Q3UWW9	Psmd11	Putative uncharacterized protein	Mus musculus	2	1	Putative uncharacterized protein OS=Mus musculus GN=Psmd11 PE=2 SV=1	0	138.073	42.891	18	43	18	1	422	47.3	6.48	NA	1.098	8853.6	9725.2	2.3	3.26	4.796	0	389	18	8637.2	9041.5	8882.1	9588.1	9499.7	10088	9725.27	1	8853.6	1	1.09845	0.0160635
Q8VI75	Ipo4	Importin-4	Mus musculus	1	1	Importin-4 OS=Mus musculus GN=Ipo4 PE=1 SV=1	0	98.345	17.1904	17	29	17	1	1082	119.2	5.03	NA	1.098	4727.6	5192.2	1.59	4.52	1.438	0	139	17	4780	4641.8	4761.1	5031.4	5083.7	5461.5	5192.2	1	4727.63	1	1.09827	0.0308984
P19783	Cox4i1	Cytochrome c oxidase subunit 4 isoform 1, mitochondrial	Mus musculus	1	2	Cytochrome c oxidase subunit 4 isoform 1, mitochondrial OS=Mus musculus GN=Cox4i1 PE=1 SV=2	0	63.013	49.7041	8	33	8	1	169	19.5	9.23	NA	1.098	7734.2	8493.1	0.95	4.47	9	0	143	8	7650.5	7788.7	7763.4	8688.8	8734.6	8055.9	8493.1	1	7734.2	1	1.09812	0.0272299
P97379	G3bp2	Ras GTPase-activating protein-binding protein 2	Mus musculus	1	2	Ras GTPase-activating protein-binding protein 2 OS=Mus musculus GN=G3bp2 PE=1 SV=2	0	55.999	17.2199	8	19	6	1	482	54.1	5.62	NA	1.098	2929.9	3215.7	1.92	0.42	1.424	0	35	8	2904.2	2891	2994.4	3201.1	3218.7	3227.4	3215.73	1	2929.87	1	1.09757	0.00102309
H7BX94	Knop1	Lysine-rich nucleolar protein 1	Mus musculus	1	2	Lysine-rich nucleolar protein 1 OS=Mus musculus GN=Knop1 PE=1 SV=2	0	8.889	4.13534	2	2	2	1	532	59.6	9.98	NA	1.098	233.6	256.5	3.22	2.25	0.122	0	25	2	228.2	230.4	242.2	256.4	250.8	262.4	256.533	1	233.6	1	1.09817	0.0139261
Q8BJ03	Cox15	Cytochrome c oxidase assembly protein COX15 homolog	Mus musculus	1	1	Cytochrome c oxidase assembly protein COX15 homolog OS=Mus musculus GN=Cox15 PE=1 SV=1	0.002	4.125	1.93705	1	3	1	1	413	45.8	9.79	NA	1.098	581.3	638.4	3.53	1.59	0.179	0	0	1	569.2	605	569.8	639.2	648.2	627.9	638.433	1	581.333	1	1.09822	0.0124281
Q8BZ36	Rint1	RAD50-interacting protein 1	Mus musculus	1	2	RAD50-interacting protein 1 OS=Mus musculus GN=Rint1 PE=1 SV=2	0.013	2.001	0.883838	1	1	1	1	792	90	5.14	NA	1.098	167.5	183.9	2.73	2	0	0	0	1	162.4	171.3	168.7	180.4	183.6	187.8	183.933	1	167.467	1	1.09833	0.00839655
P38647	Hspa9	Stress-70 protein, mitochondrial	Mus musculus	1	3	Stress-70 protein, mitochondrial OS=Mus musculus GN=Hspa9 PE=1 SV=3	0	326.352	43.299	30	133	29	1	679	73.4	6.07	NA	1.097	28876.6	31684.6	1.16	1.14	10.63	0	1330	30	29252.1	28611.6	28766.3	31667.2	31332.9	32053.8	31684.6	1	28876.7	1	1.09724	0.000586662
Q80WJ7	Mtdh	Protein LYRIC	Mus musculus	1	1	Protein LYRIC OS=Mus musculus GN=Mtdh PE=1 SV=1	0	81.911	31.2608	14	20	14	1	579	63.8	9.33	NA	1.097	3903.4	4283.2	3.92	5.9	1.485	0	252	14	3958	3730.6	4021.7	4481.6	4369.4	3998.7	4283.23	1	3903.43	1	1.0973	0.0899476
Q62189	Snrpa	U1 small nuclear ribonucleoprotein A	Mus musculus	1	3	U1 small nuclear ribonucleoprotein A OS=Mus musculus GN=Snrpa PE=1 SV=3	0	40.142	27.8746	7	16	5	1	287	31.8	9.8	NA	1.097	4108.3	4506.8	3.34	5.06	3.437	2	157	7	4220.2	4149.4	3955.1	4379.1	4370.9	4770.2	4506.73	1	4108.23	1	1.097	0.0605658
Q8CD15	Mina	Bifunctional lysine-specific demethylase and histidyl-hydroxylase MINA	Mus musculus	1	2	Bifunctional lysine-specific demethylase and histidyl-hydroxylase MINA OS=Mus musculus GN=Mina PE=1 SV=2	0	15.005	11.1828	6	7	6	1	465	53.5	6.38	NA	1.097	1774.7	1946.6	3.28	3.3	0.438	0	16	6	1760.4	1725	1838.7	1892.5	1929.7	2017.7	1946.63	1	1774.7	1	1.09688	0.0264314
Q8QZY1	Eif3l	Eukaryotic translation initiation factor 3 subunit L	Mus musculus	1	1	Eukaryotic translation initiation factor 3 subunit L OS=Mus musculus GN=Eif3l PE=1 SV=1	0	141.658	35.6383	19	42	19	1	564	66.6	6.44	NA	1.096	8181.4	8964.3	2.1	3.07	3.489	0	374	19	8166.6	8359.9	8017.6	8716.4	8916.4	9260	8964.27	1	8181.37	1	1.09569	0.0138758
A0A087WQH8	Slc35a4	Probable UDP-sugar transporter protein SLC35A4	Mus musculus	1	1	Probable UDP-sugar transporter protein SLC35A4 OS=Mus musculus GN=Slc35a4 PE=1 SV=1	0	13.451	29.1262	3	5	2	1	103	11.2	9.31	NA	1.096	1106.6	1212.6	10.15	3.51	1.783	0	0	3	1090.1	1226.3	1003.4	1228.3	1245.2	1164.5	1212.67	1	1106.6	1	1.09585	0.200998
Q91VM3	Wdr45	WD repeat domain phosphoinositide-interacting protein 4	Mus musculus	1	1	WD repeat domain phosphoinositide-interacting protein 4 OS=Mus musculus GN=Wdr45 PE=1 SV=1	0.001	4.716	5.55556	2	2	2	1	360	39.8	6.99	NA	1.096	397.6	436	4.45	1.32	0.202	0	0	2	415.2	379.8	397.9	437.7	440.7	429.6	436	1	397.633	1	1.09649	0.0233565
Q80UK7	Sass6	Spindle assembly abnormal protein 6 homolog	Mus musculus	2	2	Spindle assembly abnormal protein 6 homolog OS=Mus musculus GN=Sass6 PE=2 SV=2	0.014	1.963	1.07034	1	1	1	1	654	74	7.37	NA	1.096	90	98.7	0.65	1.18	0	0	21	1	90.7	89.5	89.9	100	97.8	98.3	98.7	1	90.0333	1	1.09626	0.000326231
O35226	Psmd4	26S proteasome non-ATPase regulatory subunit 4	Mus musculus	1	1	26S proteasome non-ATPase regulatory subunit 4 OS=Mus musculus GN=Psmd4 PE=1 SV=1	0	99.616	28.4574	10	23	1	1	376	40.7	4.79	NA	1.095	222.9	244	2.42	6.76	7.799	0	225	10	222.9	228.3	217.5	246.2	226.6	259.3	244.033	1	222.9	1	1.09481	0.102107
E9Q634	Myo1e	Unconventional myosin-Ie	Mus musculus	1	1	Unconventional myosin-Ie OS=Mus musculus GN=Myo1e PE=1 SV=1	0	72.572	13.7308	15	21	12	1	1107	126.7	9.07	NA	1.095	3553.8	3891.2	2.43	3.95	0.646	2	139	15	3652.6	3492.2	3516.5	3798.9	3805.9	4068.8	3891.2	1	3553.77	1	1.09495	0.0296025
Q9D8L3	Ssr4	Putative uncharacterized protein	Mus musculus	1	1	Putative uncharacterized protein OS=Mus musculus GN=Ssr4 PE=1 SV=1	0	52.103	39.8844	6	10	6	1	173	19	5.78	NA	1.095	1679.4	1839.7	1.72	8.92	9	0	121	6	1675.6	1652.7	1710	1985.1	1872.3	1661.8	1839.73	1	1679.43	1	1.09545	0.170946
Q3V1V3	Esf1	ESF1 homolog	Mus musculus	1	1	ESF1 homolog OS=Mus musculus GN=Esf1 PE=1 SV=1	0	45.828	13.2544	11	15	11	1	845	98	5.05	NA	1.095	2469.1	2703.3	2.74	1	0.621	0	56	11	2474.2	2399.1	2533.9	2728.9	2675	2705.9	2703.27	1	2469.07	1	1.09485	0.00507324
Q8R366	Igsf8	Immunoglobulin superfamily member 8	Mus musculus	1	2	Immunoglobulin superfamily member 8 OS=Mus musculus GN=Igsf8 PE=1 SV=2	0	29.284	8.83797	5	5	5	1	611	65	7.99	NA	1.095	1097.9	1202.5	3.23	1.37	0.365	0	110	5	1095.7	1063.7	1134.5	1216.9	1206.1	1184.6	1202.53	1	1097.97	1	1.09524	0.00977591
Q9CXL3	1 SV	Uncharacterized protein C7orf50 homolog	Mus musculus PE	3	NA	Uncharacterized protein C7orf50 homolog OS=Mus musculus PE=1 SV=3	0	11.943	5.64103	1	2	1	1	195	22.2	9.39	NA	1.095	401.7	439.7	1.35	3.61	0.359	0	53	1	401.6	396.3	407.2	428.5	432.7	457.9	439.7	1	401.7	1	1.0946	0.017312
P17710	Hk1	Hexokinase-1	Mus musculus	1	3	Hexokinase-1 OS=Mus musculus GN=Hk1 PE=1 SV=3	0	272.609	38.6037	35	67	32	1	974	108.2	6.8	NA	1.094	15786	17262.9	0.86	1.06	4.135	4	662	35	15826.3	15635.2	15896.5	17244.8	17454.4	17089.4	17262.9	1	15786	1	1.09356	0.000357481
Q3TZU7	Snx9	Sorting nexin	Mus musculus	2	1	Sorting nexin OS=Mus musculus GN=Snx9 PE=2 SV=1	0	95.625	21.3445	12	23	12	1	595	66.5	5.52	NA	1.094	5556.6	6076.5	2.7	4.89	1.766	0	198	12	5666.1	5618.1	5385.5	5839.7	5980.4	6409.5	6076.53	1	5556.57	1	1.09358	0.0536604
Q6ZWZ6	Rps12	40S ribosomal protein S12	Mus musculus	1	1	40S ribosomal protein S12 OS=Mus musculus GN=Rps12 PE=1 SV=1	0	85.866	53.7879	7	38	7	1	132	14.5	7.21	NA	1.094	9490.7	10378.2	1.49	3.23	19.309	0	308	7	9644.9	9458.9	9368.4	10066.7	10334.8	10733	10378.2	1	9490.73	1	1.09351	0.0134096
E9PYG6	Rasa1	Protein Rasa1	Mus musculus	1	1	Protein Rasa1 OS=Mus musculus GN=Rasa1 PE=1 SV=1	0	11.599	2.98651	3	3	3	1	1038	115.4	6.6	NA	1.094	614.2	671.8	2.71	10.6	0.102	0	45	3	630.1	615.5	596.9	714.9	710.8	589.6	671.767	1	614.167	1	1.09379	0.244086
Q8K2Q7	Brox	BRO1 domain-containing protein BROX	Mus musculus	1	1	BRO1 domain-containing protein BROX OS=Mus musculus GN=Brox PE=1 SV=1	0	9.302	5.83942	3	4	3	1	411	46.2	7.69	NA	1.094	701	766.7	2.92	1.97	0.301	0	39	3	714.7	677.5	710.8	782.9	753	764.1	766.667	1	701	1	1.09368	0.0110452
Q3V125	Ccdc110	Coiled-coil domain-containing protein 110	Mus musculus	1	1	Coiled-coil domain-containing protein 110 OS=Mus musculus GN=Ccdc110 PE=1 SV=1	0.053	1.073	0.825472	1	1	1	1	848	96.3	6.96	NA	1.094	179.5	196.4	4.31	4.54	0	0	0	1	186.9	180.2	171.4	187.7	205.5	196	196.4	1	179.5	1	1.09415	0.0685021
Q8BU30	Iars	Isoleucine--tRNA ligase, cytoplasmic	Mus musculus	1	2	Isoleucine--tRNA ligase, cytoplasmic OS=Mus musculus GN=Iars PE=1 SV=2	0	248.207	32.4089	39	71	39	1	1262	144.2	6.55	NA	1.093	15923.6	17401.7	0.37	1.03	3.386	0	266	39	15860.7	15933.7	15976.5	17202.7	17454.1	17548.2	17401.7	1	15923.6	1	1.09282	0.000168299
E9QN31	Nop2	Probable 28S rRNA (cytosine-C(5))-methyltransferase	Mus musculus	1	1	Probable 28S rRNA (cytosine-C(5))-methyltransferase OS=Mus musculus GN=Nop2 PE=1 SV=1	0	120.749	22.1662	15	31	8	1	794	86.9	9.19	NA	1.092	7355.1	8031.7	1.48	4.68	1.512	6	367	15	7248	7351	7466.2	8368	8101.2	7626.1	8031.77	1	7355.07	1	1.092	0.0401332
Q9JIF0	Prmt1	Protein arginine N-methyltransferase 1	Mus musculus	1	1	Protein arginine N-methyltransferase 1 OS=Mus musculus GN=Prmt1 PE=1 SV=1	0	105.073	30.1887	12	33	12	1	371	42.4	5.43	NA	1.092	5596	6108.7	3.86	3.81	5.918	0	243	12	5404.2	5829.8	5554.1	6043.2	5915.3	6367.4	6108.63	1	5596.03	1	1.0916	0.0490658
P97429	Anxa4	Annexin A4	Mus musculus	1	4	Annexin A4 OS=Mus musculus GN=Anxa4 PE=1 SV=4	0	100.628	41.0658	12	27	11	1	319	35.9	5.57	NA	1.092	5594.2	6111	1.5	3.23	2.924	0	367	12	5564.6	5529.1	5688.9	6257.8	5886.4	6188.6	6110.93	1	5594.2	1	1.09237	0.0140227
E9PU87	Sik3	Serine/threonine-protein kinase SIK3	Mus musculus	1	1	Serine/threonine-protein kinase SIK3 OS=Mus musculus GN=Sik3 PE=1 SV=1	0	31.656	5.40541	6	7	6	1	1369	150.6	7.02	NA	1.092	1733.7	1893.3	1.97	1.14	0.194	0	100	6	1737.6	1697.8	1765.7	1868.3	1905.3	1906.3	1893.3	1	1733.7	1	1.09206	0.00238937
Q8BX90	Fndc3a	Fibronectin type-III domain-containing protein 3A	Mus musculus	1	3	Fibronectin type-III domain-containing protein 3A OS=Mus musculus GN=Fndc3a PE=1 SV=3	0	5.516	2.33723	2	2	2	1	1198	131.9	6.64	NA	1.092	358.4	391.5	4.62	15.27	0.065	0	0	2	352.6	345.6	377.1	426.5	425.4	322.5	391.467	1	358.433	1	1.09216	0.408166
B9EHN0	Uba1	Ubiquitin-activating enzyme E1, Chr X	Mus musculus	1	1	Ubiquitin-activating enzyme E1, Chr X OS=Mus musculus GN=Uba1 PE=1 SV=1	0	364.063	40.7372	36	100	36	1	1058	117.7	5.66	NA	1.091	20497.2	22361.1	1.58	2.07	7.522	0	735	36	20737.3	20625.2	20129.2	21861.9	22442.7	22778.8	22361.1	1	20497.2	1	1.09093	0.0046581
Q8R1F1	Fam129b	Niban-like protein 1	Mus musculus	1	2	Niban-like protein 1 OS=Mus musculus GN=Fam129b PE=1 SV=2	0	144.16	26.5688	21	40	21	1	749	84.8	5.94	NA	1.091	8178.9	8923.6	1.09	2.37	2.949	0	187	21	8077.6	8211.7	8247.4	8735.5	8883.1	9152	8923.53	1	8178.9	1	1.09104	0.00491838
Q561N4	Ube2l3	MCG1032217	Mus musculus	1	1	MCG1032217 OS=Mus musculus GN=Ube2l3 PE=1 SV=1	0	71.183	56.4935	7	29	7	1	154	17.9	8.51	NA	1.091	6324.1	6899.3	4.49	2.68	10.788	0	177	7	6429	6540.8	6002.3	6981.8	7029	6687.2	6899.33	1	6324.03	1	1.09097	0.042494
O08749	Dld	Dihydrolipoyl dehydrogenase, mitochondrial	Mus musculus	1	2	Dihydrolipoyl dehydrogenase, mitochondrial OS=Mus musculus GN=Dld PE=1 SV=2	0	111.43	33.0059	15	35	15	1	509	54.2	7.9	NA	1.09	8780.6	9573.6	3.76	1.84	2.244	0	200	15	8988.9	8952.9	8399.9	9519.6	9431.2	9769.9	9573.57	1	8780.57	1	1.09031	0.0213421
Q5SSZ5	Tns3	Tensin-3	Mus musculus	1	1	Tensin-3 OS=Mus musculus GN=Tns3 PE=1 SV=1	0	49.085	8.19444	10	13	10	1	1440	155.5	6.65	NA	1.09	3103.4	3381.5	3.89	2.01	0.355	0	87	10	3236	2999.8	3074.3	3316.7	3375.8	3452.2	3381.57	1	3103.37	1	1.08964	0.0254019
Q9D1M4	Eef1e1	Eukaryotic translation elongation factor 1 epsilon-1	Mus musculus	1	1	Eukaryotic translation elongation factor 1 epsilon-1 OS=Mus musculus GN=Eef1e1 PE=1 SV=1	0	40.975	36.2069	7	14	7	1	174	19.8	8.59	NA	1.09	3619.9	3945.6	3.01	3.34	4.08	0	84	7	3537.9	3743.5	3578.2	3842.7	3899.6	4094.3	3945.53	1	3619.87	1	1.08997	0.0300296
Q62425	Ndufa4	Cytochrome c oxidase subunit NDUFA4	Mus musculus	1	2	Cytochrome c oxidase subunit NDUFA4 OS=Mus musculus GN=Ndufa4 PE=1 SV=2	0	29.012	56.0976	6	16	6	1	82	9.3	9.52	NA	1.09	5150.4	5615	2.57	3.2	18.307	0	58	6	5149.8	5283	5018.3	5784	5634.4	5426.7	5615.03	1	5150.37	1	1.09022	0.0225639
Q924H2	Med15	Mediator of RNA polymerase II transcription subunit 15	Mus musculus	1	2	Mediator of RNA polymerase II transcription subunit 15 OS=Mus musculus GN=Med15 PE=1 SV=2	0	13.117	5.17677	3	3	3	1	792	87	9.42	NA	1.09	661.3	721.1	0.9	14.63	0.212	0	0	3	660.9	667.4	655.6	674.9	646.5	841.7	721.033	1	661.3	1	1.09033	0.382791
Q3V2E3	Uqcc3	MCG17864, isoform CRA_b	Mus musculus	1	1	MCG17864, isoform CRA_b OS=Mus musculus GN=Uqcc3 PE=1 SV=1	0.034	1.246	6.74157	1	1	1	1	89	9.6	9.52	NA	1.09	617.3	673	2.04	3.97	0.334	0	0	1	611.5	631.7	608.6	652.1	703.1	663.9	673.033	1	617.267	1	1.09034	0.0307151
Q4FK79	Ssr3	Putative uncharacterized protein	Mus musculus	2	1	Putative uncharacterized protein OS=Mus musculus GN=Ssr3 PE=2 SV=1	0	24.492	15.6757	4	6	4	1	185	21.1	9.61	NA	1.089	1352.9	1473	1.52	19.06	1.424	0	85	4	1343.4	1338.8	1376.4	1660.8	1608	1150.2	1473	1	1352.87	1	1.0888	0.500894
Q8BG17	Nol12	Nucleolar protein 12	Mus musculus	1	1	Nucleolar protein 12 OS=Mus musculus GN=Nol12 PE=1 SV=1	0	11.323	7.8341	2	3	2	1	217	25.3	10.13	NA	1.089	818.5	891.4	1.4	4.5	0.468	0	0	2	810.6	813.2	831.6	907.2	845.7	921.1	891.333	1	818.467	1	1.08903	0.0389859
O70589	Cask	Peripheral plasma membrane protein CASK	Mus musculus	1	2	Peripheral plasma membrane protein CASK OS=Mus musculus GN=Cask PE=1 SV=2	0	10.085	3.56371	3	3	3	1	926	105	6.43	NA	1.089	168.2	183.3	4.86	8.05	0.102	0	0	3	177.6	162.9	164.1	167.9	197.3	184.5	183.233	1	168.2	1	1.08938	0.197163
Q9DAE1	Nfxl1	Putative uncharacterized protein	Mus musculus	2	1	Putative uncharacterized protein OS=Mus musculus GN=Nfxl1 PE=2 SV=1	0.014	1.99	11.6592	1	1	1	1	223	23.5	7.66	NA	1.089	70.6	76.9	19.61	5.8	0.179	0	0	1	85.8	58.7	67.4	80.9	72.1	77.7	76.9	1	70.6333	1	1.08872	0.496726
Q5YLW3	Rps3	Putative uncharacterized protein	Mus musculus	1	1	Putative uncharacterized protein OS=Mus musculus GN=Rps3 PE=1 SV=1	0	161.327	71.1934	18	83	18	1	243	26.7	9.66	NA	1.088	22726.1	24719.3	2.45	1.4	66.002	0	451	18	22363.7	23367.8	22446.7	24804.2	25015.7	24337.9	24719.3	1	22726.1	1	1.08771	0.00625647
Q5M9P3	Rps19	Rps19 protein (Fragment)	Mus musculus	2	1	Rps19 protein (Fragment) OS=Mus musculus GN=Rps19 PE=2 SV=1	0	111.218	58.9404	12	47	12	1	151	16.7	10.52	NA	1.088	12802.8	13926.4	2.29	4.4	37.747	0	439	12	12520.6	13104.7	12783	14353.5	14200.5	13225.1	13926.4	1	12802.8	1	1.08776	0.045534
Q9D1E6	Tbcb	Tubulin-folding cofactor B	Mus musculus	1	2	Tubulin-folding cofactor B OS=Mus musculus GN=Tbcb PE=1 SV=2	0	52.611	35.6557	9	22	9	1	244	27.4	5.24	NA	1.088	6401.8	6962.2	2.06	0.63	3.16	0	95	9	6419.2	6261.8	6524.4	6975.2	6913.6	6997.7	6962.17	1	6401.8	1	1.08753	0.00222153
Q9ES97	Rtn3	Reticulon-3	Mus musculus	1	2	Reticulon-3 OS=Mus musculus GN=Rtn3 PE=1 SV=2	0	36.047	6.74274	4	9	4	1	964	103.8	4.92	NA	1.088	2001.6	2177.8	3.16	4.59	0.215	0	56	4	1952.8	2073	1978.9	2239.6	2231.2	2062.5	2177.77	1	2001.57	1	1.08803	0.0612519
Q9DC53	Cpne8	Copine-8	Mus musculus	2	3	Copine-8 OS=Mus musculus GN=Cpne8 PE=2 SV=3	0	17.285	7.10572	3	5	2	1	577	64.6	5.97	NA	1.088	363.6	395.5	4.96	2.78	0.222	0	49	3	364.5	345.1	381.1	402.3	401.4	382.8	395.5	1	363.567	1	1.08783	0.0588283
O70503	Hsd17b12	Very-long-chain 3-oxoacyl-CoA reductase	Mus musculus	1	1	Very-long-chain 3-oxoacyl-CoA reductase OS=Mus musculus GN=Hsd17b12 PE=1 SV=1	0	83.91	35.5769	10	17	10	1	312	34.7	9.52	NA	1.087	4100.3	4457.9	4.39	14.52	3.329	0	200	10	3902.2	4253.2	4145.4	4893.8	4766	3713.9	4457.9	1	4100.27	1	1.08722	0.408797
G5E902	Slc25a3	MCG10343, isoform CRA_b	Mus musculus	1	1	MCG10343, isoform CRA_b OS=Mus musculus GN=Slc25a3 PE=1 SV=1	0	82.978	32.6816	14	38	14	1	358	39.7	9.29	NA	1.087	8636.9	9389.7	1.75	3.59	5.404	0	233	14	8509.2	8803.7	8597.9	9633	9531.1	9005	9389.7	1	8636.93	1	1.08716	0.0242283
Q9D8B3	Chmp4b	Charged multivesicular body protein 4b	Mus musculus	1	2	Charged multivesicular body protein 4b OS=Mus musculus GN=Chmp4b PE=1 SV=2	0	71.025	36.1607	9	21	9	1	224	24.9	4.82	NA	1.087	4781	5194.7	4.35	0.78	12.594	0	174	9	5020.3	4645.6	4677.3	5151.9	5200.1	5232.2	5194.73	1	4781.07	1	1.08652	0.0276637
P56391	Cox6b1	Cytochrome c oxidase subunit 6B1	Mus musculus	1	2	Cytochrome c oxidase subunit 6B1 OS=Mus musculus GN=Cox6b1 PE=1 SV=2	0	35.136	46.5116	5	11	5	1	86	10.1	8.72	NA	1.087	3402.3	3698	13.23	6.32	9	0	111	5	3921.2	3120.4	3165.2	3552.2	3574.1	3967.6	3697.97	1	3402.27	1	1.08691	0.369604
Q9EQQ2	Yipf5	Protein YIPF5	Mus musculus	1	1	Protein YIPF5 OS=Mus musculus GN=Yipf5 PE=1 SV=1	0	12.572	8.17121	2	3	2	1	257	27.9	4.36	NA	1.087	502.9	546.8	7.81	4.36	2.981	0	50	2	468.9	545.9	493.8	550.8	568.5	521.2	546.833	1	502.867	1	1.08743	0.17309
D6RI20	Hdhd2	Haloacid dehalogenase-like hydrolase domain-containing protein 2	Mus musculus	4	1	Haloacid dehalogenase-like hydrolase domain-containing protein 2 OS=Mus musculus GN=Hdhd2 PE=4 SV=1	0	11.139	13.1579	1	2	1	1	152	16.2	8.75	NA	1.087	65.8	71.6	10.2	13.96	0.52	0	77	1	58.9	72.3	66.3	74.5	79.8	60.5	71.6	1	65.8333	1	1.08759	0.452722
Q6PB44	Ptpn23	Tyrosine-protein phosphatase non-receptor type 23	Mus musculus	1	2	Tyrosine-protein phosphatase non-receptor type 23 OS=Mus musculus GN=Ptpn23 PE=1 SV=2	0	10.489	2.12766	4	4	4	1	1692	185.1	6.8	NA	1.087	566.9	615.9	2.28	5.71	0.095	0	20	4	571.2	552.3	577.1	647.3	622.6	577.9	615.933	1	566.867	1	1.08656	0.0860042
Q2TBE6	Pi4k2a	Phosphatidylinositol 4-kinase type 2-alpha	Mus musculus	1	1	Phosphatidylinositol 4-kinase type 2-alpha OS=Mus musculus GN=Pi4k2a PE=1 SV=1	0.001	4.861	4.17537	2	2	2	1	479	54.2	8.05	NA	1.087	363.5	395.1	3.11	11.79	0.11	0	0	2	376.5	358.1	356	384.1	355	446.2	395.1	1	363.533	1	1.08683	0.317646
Q8BL66	Eea1	Early endosome antigen 1	Mus musculus	1	2	Early endosome antigen 1 OS=Mus musculus GN=Eea1 PE=1 SV=2	0	146.441	22.4663	31	33	29	1	1411	160.8	5.77	NA	1.086	6215.2	6751.7	3.21	1.68	0.665	2	212	31	6369.6	5989.7	6286.4	6620.8	6811	6823.2	6751.67	1	6215.23	1	1.08631	0.0155397
Q9D819	Ppa1	Inorganic pyrophosphatase	Mus musculus	1	1	Inorganic pyrophosphatase OS=Mus musculus GN=Ppa1 PE=1 SV=1	0	127.129	62.6298	16	43	16	1	289	32.6	5.6	NA	1.086	8162.1	8861	2	1.81	9.89	0	276	16	8298.6	8207	7980.7	8705.5	8852.4	9025.3	8861.07	1	8162.1	1	1.08564	0.00613406
P62911	Rpl32	60S ribosomal protein L32	Mus musculus	1	2	60S ribosomal protein L32 OS=Mus musculus GN=Rpl32 PE=1 SV=2	0	104.605	49.6296	8	45	8	1	135	15.9	11.33	NA	1.086	11685.9	12691.4	1.85	3.3	81.54	0	199	8	11436.6	11798.6	11822.4	12519.4	12385.8	13168.9	12691.4	1	11685.9	1	1.08604	0.0209387
P54823	Ddx6	Probable ATP-dependent RNA helicase DDX6	Mus musculus	1	1	Probable ATP-dependent RNA helicase DDX6 OS=Mus musculus GN=Ddx6 PE=1 SV=1	0	103.64	32.7122	13	28	13	1	483	54.2	8.66	NA	1.086	7552.4	8198.3	3.24	1.54	2.548	0	159	13	7310.4	7799.6	7547.2	8094.2	8162.2	8338.6	8198.33	1	7552.4	1	1.08553	0.01529
Q8K1R3	Pnpt1	Polyribonucleotide nucleotidyltransferase 1, mitochondrial	Mus musculus	1	1	Polyribonucleotide nucleotidyltransferase 1, mitochondrial OS=Mus musculus GN=Pnpt1 PE=1 SV=1	0	103.481	26.8199	19	24	19	1	783	85.6	8.03	NA	1.086	5979.4	6496.3	1.58	1.38	1.318	0	223	19	6041.7	5870.7	6025.7	6599.5	6454.2	6435.3	6496.33	1	5979.37	1	1.08646	0.00235265
Q8R1V4	Tmed4	Transmembrane emp24 domain-containing protein 4	Mus musculus	1	1	Transmembrane emp24 domain-containing protein 4 OS=Mus musculus GN=Tmed4 PE=1 SV=1	0	18.214	12.7753	3	4	3	1	227	26	8.18	NA	1.086	1196.9	1299.4	0.99	0.57	0.468	0	75	3	1197.3	1208.5	1184.9	1304.8	1291	1302.4	1299.4	1	1196.9	1	1.08564	0.000217657
Q80YR5	Safb2	Scaffold attachment factor B2	Mus musculus	1	2	Scaffold attachment factor B2 OS=Mus musculus GN=Safb2 PE=1 SV=2	0	101.936	15.1362	14	22	8	1	991	111.8	6.38	NA	1.085	2845.7	3089	1.52	9.78	0.74	0	180	14	2886.6	2800.3	2850.2	2859.3	2976.3	3431.3	3088.97	1	2845.7	1	1.08549	0.239637
Q64433	Hs1	10 kDa heat shock protein, mitochondrial	Mus musculus	1	2	10 kDa heat shock protein, mitochondrial OS=Mus musculus GN=Hspe1 PE=1 SV=2	0	68.288	75.4902	9	50	9	1	102	11	8.35	NA	1.085	10574.1	11473.2	7.37	2.2	23.245	0	427	9	11443.5	10338.7	9940.1	11335.7	11319.1	11764.8	11473.2	1	10574.1	1	1.08503	0.129956
Q99JX4	Eif3m	Eukaryotic translation initiation factor 3 subunit M	Mus musculus	1	1	Eukaryotic translation initiation factor 3 subunit M OS=Mus musculus GN=Eif3m PE=1 SV=1	0	55.821	22.7273	9	17	9	1	374	42.5	5.74	NA	1.085	2760.2	2995	2.16	1.02	1.31	0	221	9	2693.3	2807.6	2779.9	2964.3	3025.7	2994.9	2994.97	1	2760.27	1	1.08503	0.00374006
Q3UPN9	Cebpb	Putative uncharacterized protein	Mus musculus	2	1	Putative uncharacterized protein OS=Mus musculus GN=Cebpb PE=2 SV=1	0.001	4.652	3.37838	1	1	1	1	296	31.4	8.56	NA	1.085	382.2	414.6	0.41	3.49	0	0	0	1	384	381.1	381.5	407.3	405.3	431.3	414.633	1	382.2	1	1.08486	0.0181475
Q9D8E6	Rpl4	60S ribosomal protein L4	Mus musculus	1	3	60S ribosomal protein L4 OS=Mus musculus GN=Rpl4 PE=1 SV=3	0	233.547	43.6754	19	90	19	1	419	47.1	11	NA	1.084	19738.9	21395.3	3.33	2.83	17.836	0	435	19	18981.5	20169.9	20065.4	21096.5	20997.9	22091.6	21395.3	1	19738.9	1	1.08392	0.0326028
P51881	Slc25a5	ADP/ATP translocase 2	Mus musculus	1	3	ADP/ATP translocase 2 OS=Mus musculus GN=Slc25a5 PE=1 SV=3	0	185.515	48.3221	18	95	10	1	298	32.9	9.73	NA	1.084	22407.4	24297.2	3.55	1.83	30.623	10	1033	18	21624.2	23215.2	22382.9	24808.7	24082.1	24000.7	24297.2	1	22407.4	1	1.08434	0.0229585
Q9WVL3	Slc12a7	Solute carrier family 12 member 7	Mus musculus	1	1	Solute carrier family 12 member 7 OS=Mus musculus GN=Slc12a7 PE=1 SV=1	0	22.157	5.07849	4	4	4	1	1083	119.4	6.51	NA	1.084	654.8	709.6	3.27	3.33	0.152	0	33	4	677.8	635.5	651.2	735.3	704.4	688.9	709.533	1	654.833	1	1.08353	0.0410023
Q9DCR2	Ap3s1	AP-3 complex subunit sigma-1	Mus musculus	1	2	AP-3 complex subunit sigma-1 OS=Mus musculus GN=Ap3s1 PE=1 SV=2	0	20.279	17.0984	3	5	3	1	193	21.7	5.39	NA	1.084	1089.3	1181	3	3.83	1.424	0	62	3	1061.3	1081.4	1125.3	1161.5	1148.9	1232.7	1181.03	1	1089.33	1	1.08418	0.0465508
Q3TV38	Ube2j1	Putative uncharacterized protein	Mus musculus	2	1	Putative uncharacterized protein OS=Mus musculus GN=Ube2j1 PE=2 SV=1	0	16.36	13.8365	4	4	4	1	318	35	6.99	NA	1.084	787.7	853.6	3.34	12.05	0.492	0	0	4	783.5	763.7	815.8	931.6	892.2	737	853.6	1	787.667	1	1.08371	0.342727
F8VQE9	Agap3	Arf-GAP with GTPase, ANK repeat and PH domain-containing protein 3	Mus musculus	1	1	Arf-GAP with GTPase, ANK repeat and PH domain-containing protein 3 OS=Mus musculus GN=Agap3 PE=1 SV=1	0	9.876	4.06593	3	3	3	1	910	97.6	7.77	NA	1.084	598.2	648.7	1.51	4.93	0.142	0	0	3	605.9	600.6	588.3	611.9	664.2	669.9	648.667	1	598.267	1	1.08424	0.0583148
Q8QZS1	Hibch	3-hydroxyisobutyryl-CoA hydrolase, mitochondrial	Mus musculus	1	1	3-hydroxyisobutyryl-CoA hydrolase, mitochondrial OS=Mus musculus GN=Hibch PE=1 SV=1	0	9.673	8.57143	3	3	3	1	385	43	8.06	NA	1.084	1184.5	1284.5	2.19	1.38	0.205	0	0	3	1181.5	1211.8	1160.2	1282.9	1267.7	1303	1284.53	1	1184.5	1	1.08445	0.00526547
Q9D8V7	Sec11c	Signal peptidase complex catalytic subunit SEC11C	Mus musculus	1	3	Signal peptidase complex catalytic subunit SEC11C OS=Mus musculus GN=Sec11c PE=1 SV=3	0	7.516	8.33333	2	3	2	1	192	21.6	9.23	NA	1.084	873.6	946.9	6.07	11.39	0.501	0	23	2	874.5	926.2	820.2	1021.4	996.1	823.2	946.9	1	873.633	1	1.08386	0.350594
Q5EBQ6	Rpl9	MCG10266, isoform CRA_a	Mus musculus	1	1	MCG10266, isoform CRA_a OS=Mus musculus GN=Rpl9 PE=1 SV=1	0	105.72	37.5	8	39	6	1	192	21.9	9.95	NA	1.083	6933.2	7509.7	3.51	1.87	36.276	3	491	8	6825.5	7211.9	6762.3	7580.2	7601	7347.9	7509.7	1	6933.23	1	1.08315	0.0237391
Q8C2D1	Hars	Putative uncharacterized protein	Mus musculus	2	1	Putative uncharacterized protein OS=Mus musculus GN=Hars PE=2 SV=1	0	101.923	32.0236	18	39	15	1	509	57.4	5.85	NA	1.083	10328.3	11185.7	2.82	3.99	2.942	3	291	18	9992.4	10476.6	10515.8	10826.3	11046.3	11684.5	11185.7	1	10328.3	1	1.08302	0.0493979
Q3UZ39	Lrrfip1	Leucine-rich repeat flightless-interacting protein 1	Mus musculus	1	2	Leucine-rich repeat flightless-interacting protein 1 OS=Mus musculus GN=Lrrfip1 PE=1 SV=2	0	68.028	24.417	14	19	11	1	729	79.2	4.82	NA	1.083	3624.9	3924.4	4.35	1.16	0.931	1	93	14	3796.9	3487.5	3590.4	3885.2	3974.2	3913.8	3924.4	1	3624.93	1	1.08261	0.0340843
Q4VAF2	Rpl37a	MCG112980, isoform CRA_a	Mus musculus	1	1	MCG112980, isoform CRA_a OS=Mus musculus GN=Rpl37a PE=1 SV=1	0	51.437	58.6957	6	23	6	1	92	10.3	10.43	NA	1.083	4238.1	4589.5	2.63	1.05	41.17	0	80	6	4110.2	4288.6	4315.3	4604.8	4628	4535.7	4589.5	1	4238.03	1	1.08293	0.00741566
P26516	Psmd7	26S proteasome non-ATPase regulatory subunit 7	Mus musculus	1	2	26S proteasome non-ATPase regulatory subunit 7 OS=Mus musculus GN=Psmd7 PE=1 SV=2	0	51.412	19.0031	7	14	7	1	321	36.5	6.77	NA	1.083	3491.6	3780.2	4.14	1	1.783	0	75	7	3372.4	3652.2	3450.3	3769.7	3749	3822	3780.23	1	3491.63	1	1.08265	0.0285763
P70280	Vamp7	Vesicle-associated membrane protein 7	Mus musculus	1	1	Vesicle-associated membrane protein 7 OS=Mus musculus GN=Vamp7 PE=1 SV=1	0	29.279	18.6364	4	6	4	1	220	25	8.6	NA	1.083	1055	1142.4	1.17	0.52	0.995	0	71	4	1045.3	1050.7	1068.9	1147.9	1136.1	1143.2	1142.4	1	1054.97	1	1.08288	0.000382799
Q8C5N3	Cwc22	Pre-mRNA-splicing factor CWC22 homolog	Mus musculus	1	1	Pre-mRNA-splicing factor CWC22 homolog OS=Mus musculus GN=Cwc22 PE=1 SV=1	0	9.468	3.4141	4	4	4	1	908	104.7	8.09	NA	1.083	1752.8	1897.7	4.28	6.35	0.09	0	0	4	1676.4	1755.4	1826.5	1832.4	2036.7	1824	1897.7	1	1752.77	1	1.08269	0.151684
Q5XJV5	Ncoa6	Nuclear receptor coactivator 6	Mus musculus	1	1	Nuclear receptor coactivator 6 OS=Mus musculus GN=Ncoa6 PE=1 SV=1	0.056	1.052	0.289995	1	1	1	1	2069	219.8	9.35	NA	1.083	328.2	355.4	5.81	0.79	0.032	0	0	1	349.8	320.9	313.8	356.4	352.2	357.5	355.367	1	328.167	1	1.08288	0.0708626
Q3TWJ4	Actr3	Putative uncharacterized protein	Mus musculus	2	1	Putative uncharacterized protein OS=Mus musculus GN=Actr3 PE=2 SV=1	0	213.282	55.0239	19	73	19	1	418	47.3	5.88	NA	1.082	13755.5	14878.7	1.85	1.47	20.017	0	250	19	13466.2	13941.1	13859.2	14702.5	14809.2	15124.4	14878.7	1	13755.5	1	1.08165	0.00439917
Q6IRU2	Tpm4	Tropomyosin alpha-4 chain	Mus musculus	1	3	Tropomyosin alpha-4 chain OS=Mus musculus GN=Tpm4 PE=1 SV=3	0	105.501	45.5645	15	41	14	1	248	28.5	4.68	NA	1.082	9642.7	10433.4	4.2	4.14	6.197	0	293	15	10059.6	9617.9	9250.4	10001.9	10431.7	10866.6	10433.4	1	9642.63	1	1.08201	0.081894
A0A0N4SUH4	Pum3	Pumilio homolog 3	Mus musculus	1	1	Pumilio homolog 3 OS=Mus musculus GN=Pum3 PE=1 SV=1	0	47.624	14.8148	10	13	10	1	648	72.9	9.66	NA	1.082	2298.2	2486.1	1.97	0.9	0.675	0	111	10	2251.4	2301.4	2341.8	2510.8	2467.5	2480	2486.1	1	2298.2	1	1.08176	0.00297693
Q3UJ82	Nmi	Putative uncharacterized protein	Mus musculus	1	1	Putative uncharacterized protein OS=Mus musculus GN=Nmi PE=1 SV=1	0	26.841	18.7898	5	6	5	1	314	35.2	5.05	NA	1.082	725.7	784.9	3.05	2.98	0.701	0	38	5	728.6	702.3	746.3	781.2	810	763.7	784.967	1	725.733	1	1.08162	0.033332
Q3UDP0	Wdr41	WD repeat-containing protein 41	Mus musculus	1	1	WD repeat-containing protein 41 OS=Mus musculus GN=Wdr41 PE=1 SV=1	0	9.96	7.17391	3	3	3	1	460	51.5	5.15	NA	1.082	761.9	824.7	3.08	2.88	0.218	0	0	3	750.8	746.1	788.9	819.6	804	850.7	824.767	1	761.933	1	1.08247	0.0311538
Q9D6L8	Ppil3	Peptidyl-prolyl cis-trans isomerase-like 3	Mus musculus	1	1	Peptidyl-prolyl cis-trans isomerase-like 3 OS=Mus musculus GN=Ppil3 PE=1 SV=1	0	8.363	19.2547	3	3	2	1	161	18.1	6.79	NA	1.082	780.8	844.8	3.16	3.82	0.638	1	0	3	809.3	766.7	766.3	851.8	873	809.6	844.8	1	780.767	1	1.08201	0.0525244
Q9CTH6	Fcf1	rRNA-processing protein FCF1 homolog	Mus musculus	2	2	rRNA-processing protein FCF1 homolog OS=Mus musculus GN=Fcf1 PE=2 SV=2	0.001	4.659	5.55556	1	1	1	1	198	23.3	9.67	NA	1.082	237.6	257.2	7.09	1.74	0.155	0	18	1	251	218.7	243	256.5	261.9	253.1	257.167	1	237.567	1	1.0825	0.122763
A0A068BFR3	Rab11b	RAS oncogene family protein	Mus musculus	2	1	RAS oncogene family protein OS=Mus musculus GN=Rab11b PE=2 SV=1	0	84.436	48.1651	12	27	12	1	218	24.5	5.94	NA	1.081	8693.8	9394.4	1.52	2.65	7.962	0	282	12	8541.4	8772.2	8767.9	9652.4	9374.4	9156.5	9394.43	1	8693.83	1	1.08059	0.0125304
Q3UC32	Arpc5	Actin-related protein 2/3 complex subunit 5	Mus musculus	2	1	Actin-related protein 2/3 complex subunit 5 OS=Mus musculus GN=Arpc5 PE=2 SV=1	0	69.87	47.0199	7	19	1	1	151	16.3	5.4	NA	1.081	3734.4	4036	1.15	4.01	7.577	7	299	7	3687	3771.4	3744.8	3933.1	3952.2	4222.7	4036	1	3734.4	1	1.08076	0.0356461
F8VQ28	Pxn	Paxillin	Mus musculus	1	1	Paxillin OS=Mus musculus GN=Pxn PE=1 SV=1	0	62.78	18.1049	9	14	3	1	591	64.5	6.02	NA	1.081	2776.7	3002.3	4.45	3.82	0.947	5	116	9	2894.4	2787.7	2648	2884.7	3008.5	3113.7	3002.3	1	2776.7	1	1.08125	0.0812838
P21279	Gnaq	Guanine nucleotide-binding protein G(q) subunit alpha	Mus musculus	1	4	Guanine nucleotide-binding protein G(q) subunit alpha OS=Mus musculus GN=Gnaq PE=1 SV=4	0	44.297	21.1699	7	10	6	1	359	42.1	5.68	NA	1.081	2088.5	2258.4	4.52	1.73	1.054	0	53	7	2157.8	1981.1	2126.6	2275.1	2213.7	2286.3	2258.37	1	2088.5	1	1.08133	0.0449236
Q924T2	Mrps2	28S ribosomal protein S2, mitochondrial	Mus musculus	1	1	28S ribosomal protein S2, mitochondrial OS=Mus musculus GN=Mrps2 PE=1 SV=1	0	21.339	18.9003	4	7	3	1	291	32.3	9.14	NA	1.081	1212.2	1310.3	3.1	1.77	0.65	0	36	4	1219.3	1245.7	1171.6	1293.4	1336.7	1300.7	1310.27	1	1212.2	1	1.0809	0.0183246
A0A087WS96	Sh3bgrl2	SH3 domain-binding glutamic acid-rich-like protein	Mus musculus	1	1	SH3 domain-binding glutamic acid-rich-like protein OS=Mus musculus GN=Sh3bgrl2 PE=1 SV=1	0	12.648	15	2	6	2	1	120	13.5	8.43	NA	1.081	656	709.4	2.03	4.74	1.31	0	0	2	668.3	641.8	657.8	678.2	705	745	709.4	1	655.967	1	1.08146	0.0627156
Q9CZX9	Emc4	ER membrane protein complex subunit 4	Mus musculus	1	1	ER membrane protein complex subunit 4 OS=Mus musculus GN=Emc4 PE=1 SV=1	0	10.158	14.2077	2	2	2	1	183	20.1	8.62	NA	1.081	125.1	135.3	6.09	20.32	0.52	0	76	2	125.4	132.6	117.4	149.2	153	103.6	135.267	1	125.133	1	1.08098	0.571601
P70460	Vasp	Vasodilator-stimulated phosphoprotein	Mus musculus	1	4	Vasodilator-stimulated phosphoprotein OS=Mus musculus GN=Vasp PE=1 SV=4	0	129.578	37.3333	14	40	14	1	375	39.6	8.53	NA	1.08	8567.3	9252.1	1	1.78	14.199	0	269	14	8534.4	8503.3	8664.2	9087.8	9252	9416.3	9252.03	1	8567.3	1	1.07992	0.00304805
Q9EQI8	Mrpl46	39S ribosomal protein L46, mitochondrial	Mus musculus	1	1	39S ribosomal protein L46, mitochondrial OS=Mus musculus GN=Mrpl46 PE=1 SV=1	0	31.14	21.9081	6	8	6	1	283	32.1	7.4	NA	1.08	2359.8	2547.7	0.63	1.46	1.089	0	120	6	2373.4	2343.9	2362.2	2570.9	2504.9	2567.2	2547.67	1	2359.83	1	1.0796	0.00123857
E9PZJ8	Ascc3	Activating signal cointegrator 1 complex subunit 3	Mus musculus	1	1	Activating signal cointegrator 1 complex subunit 3 OS=Mus musculus GN=Ascc3 PE=1 SV=1	0	27.309	3.82166	7	9	7	1	2198	250.4	7.02	NA	1.08	1432.4	1546.4	0.91	3	0.103	0	24	7	1418.1	1443.5	1435.6	1510.7	1529.7	1598.8	1546.4	1	1432.4	1	1.07959	0.0148445
Q8C7V3	Utp15	U3 small nucleolar RNA-associated protein 15 homolog	Mus musculus	1	1	U3 small nucleolar RNA-associated protein 15 homolog OS=Mus musculus GN=Utp15 PE=1 SV=1	0	56.181	25.1894	14	16	14	1	528	59.3	8.79	NA	1.079	3405.8	3676.4	1.06	1.73	1.024	0	109	14	3370.1	3405	3442.1	3726.1	3698.2	3604.9	3676.4	1	3405.73	1	1.07947	0.00301824
Q3TCN2	Plbd2	Putative phospholipase B-like 2	Mus musculus	1	2	Putative phospholipase B-like 2 OS=Mus musculus GN=Plbd2 PE=1 SV=2	0	19.123	4.20875	2	6	2	1	594	66.2	6.13	NA	1.079	396.6	427.8	0.41	2.8	0.322	0	20	2	397.6	397.4	394.7	437.7	431.1	414.5	427.767	1	396.567	1	1.07868	0.0109915
O70251	Eef1b	Elongation factor 1-beta	Mus musculus	1	5	Elongation factor 1-beta OS=Mus musculus GN=Eef1b PE=1 SV=5	0	106.698	55.5556	11	36	9	1	225	24.7	4.69	NA	1.078	8058.9	8686.9	2.16	1.99	28.552	0	249	11	8204.3	8106.2	7866.1	8488.8	8764.9	8807.1	8686.93	1	8058.87	1	1.07793	0.0113771
Q3U944	Lman1	Putative uncharacterized protein	Mus musculus	2	1	Putative uncharacterized protein OS=Mus musculus GN=Lman1 PE=2 SV=1	0	74.782	26.8739	14	21	13	1	547	61.2	6.44	NA	1.078	5381.2	5803	1.4	9.42	1.728	0	99	14	5444.4	5401.7	5297.4	6145.6	6090.8	5172.6	5803	1	5381.17	1	1.07839	0.256091
Q8CH25	Sltm	SAFB-like transcription modulator	Mus musculus	1	1	SAFB-like transcription modulator OS=Mus musculus GN=Sltm PE=1 SV=1	0	52.771	10.2813	9	13	9	1	1031	116.9	7.72	NA	1.078	2443.5	2634.4	0.89	5.96	0.313	0	213	9	2458.4	2418.5	2453.5	2745	2703.8	2454.6	2634.47	1	2443.47	1	1.07817	0.105358
Q91WM3	Rrp9	U3 small nucleolar RNA-interacting protein 2	Mus musculus	1	1	U3 small nucleolar RNA-interacting protein 2 OS=Mus musculus GN=Rrp9 PE=1 SV=1	0	39.54	19.5789	10	13	10	1	475	52.1	7.88	NA	1.078	2700.7	2911.9	0.41	0.51	1.371	0	50	10	2712.4	2690.3	2699.4	2922.8	2894.9	2918	2911.9	1	2700.7	1	1.0782	3.94e-05
Q99LP6	Grl1	GrpE protein homolog 1, mitochondrial	Mus musculus	1	1	GrpE protein homolog 1, mitochondrial OS=Mus musculus GN=Grpel1 PE=1 SV=1	0	34.719	35.9447	9	17	9	1	217	24.3	8.38	NA	1.078	6188.4	6670.2	1.89	2.38	3.062	0	57	9	6312.7	6080.4	6172.2	6602.5	6556.4	6851.6	6670.17	1	6188.43	1	1.07784	0.0133695
Q99KR7	Ppif	Peptidyl-prolyl cis-trans isomerase F, mitochondrial	Mus musculus	1	1	Peptidyl-prolyl cis-trans isomerase F, mitochondrial OS=Mus musculus GN=Ppif PE=1 SV=1	0	34.519	33.4951	7	14	5	1	206	21.7	9.16	NA	1.078	2807.4	3026.8	2.96	0.53	2.34	1	43	7	2889.4	2809.5	2723.3	3017.8	3017.2	3045.4	3026.8	1	2807.4	1	1.07815	0.0108981
Q8BR63	Fam177a1	Protein FAM177A1	Mus musculus	1	1	Protein FAM177A1 OS=Mus musculus GN=Fam177a1 PE=1 SV=1	0	31.975	28.9855	5	6	5	1	207	23.6	4.59	NA	1.078	271.2	292.5	4.67	4.05	1.512	0	57	5	264.3	263.5	285.8	296.1	279.2	302	292.433	1	271.2	1	1.07829	0.100992
P98195	Atp9b	Probable phospholipid-transporting ATPase IIB	Mus musculus	1	4	Probable phospholipid-transporting ATPase IIB OS=Mus musculus GN=Atp9b PE=1 SV=4	0	18.414	3.66492	3	3	3	1	1146	128.9	7.64	NA	1.078	121.5	130.9	0.29	11.09	0.093	0	59	3	121.1	121.7	121.7	147	126.9	118.8	130.9	1	121.5	1	1.07737	0.325025
Q80W47	Wipi2	WD repeat domain phosphoinositide-interacting protein 2	Mus musculus	1	1	WD repeat domain phosphoinositide-interacting protein 2 OS=Mus musculus GN=Wipi2 PE=1 SV=1	0.003	3.742	3.59551	2	2	2	1	445	48.4	5.86	NA	1.078	572.7	617.1	3.33	5.75	0.186	0	0	2	555.5	569.3	593.2	581.5	617.3	652.5	617.1	1	572.667	1	1.07759	0.128792
Q8BXG6	Nprl3	Putative uncharacterized protein	Mus musculus	2	1	Putative uncharacterized protein OS=Mus musculus GN=Nprl3 PE=2 SV=1	0.013	2.04	1.54639	1	1	1	1	582	64.8	6.83	NA	1.078	534.4	576	2.98	2.53	0.064	0	0	1	516.8	538.3	548	592.1	572.3	563.6	576	1	534.367	1	1.07791	0.0290436
Q61990	Pcbp2	Poly(rC)-binding protein 2	Mus musculus	1	1	Poly(rC)-binding protein 2 OS=Mus musculus GN=Pcbp2 PE=1 SV=1	0	142.28	46.4088	13	49	7	1	362	38.2	6.79	NA	1.077	2277	2452.5	3.13	5.61	13.678	0	443	13	2317.8	2318.6	2194.6	2416.5	2604.5	2336.4	2452.47	1	2277	1	1.07706	0.12149
Q9WVJ2	Psmd13	26S proteasome non-ATPase regulatory subunit 13	Mus musculus	1	1	26S proteasome non-ATPase regulatory subunit 13 OS=Mus musculus GN=Psmd13 PE=1 SV=1	0	127.38	41.7553	16	37	16	1	376	42.8	5.71	NA	1.077	9870.3	10632.8	2.11	2.29	9	0	316	16	9684.7	10095.5	9830.7	10441.9	10549.5	10907	10632.8	1	9870.3	1	1.07725	0.0145869
Q3TIP8	Clic1	Chloride intracellular channel protein	Mus musculus	2	1	Chloride intracellular channel protein OS=Mus musculus GN=Clic1 PE=2 SV=1	0	97.776	54.3568	14	35	13	1	241	27.1	5.27	NA	1.077	8506.4	9157.5	2.77	2.49	9	1	488	14	8742.7	8505.3	8271.4	8982	9075.2	9415.3	9157.5	1	8506.47	1	1.07653	0.0263315
Q8K124	Plekho2	Pleckstrin homology domain-containing family O member 2	Mus musculus	1	1	Pleckstrin homology domain-containing family O member 2 OS=Mus musculus GN=Plekho2 PE=1 SV=1	0	53.155	17.9798	10	17	10	1	495	53.8	5.5	NA	1.077	3256.9	3507.6	2.82	4.2	1.285	0	81	10	3236.9	3176.5	3357.2	3594.3	3591.1	3337.4	3507.6	1	3256.87	1	1.07699	0.0668093
Q3UZ35	Cd72	B-cell differentiation antigen CD72	Mus musculus	1	1	B-cell differentiation antigen CD72 OS=Mus musculus GN=Cd72 PE=1 SV=1	0	33.933	17.4515	6	8	6	1	361	41.1	6.2	NA	1.077	1680.4	1809.9	2.21	0.43	0.711	0	95	6	1713.1	1687.9	1640.1	1815.9	1812.6	1801	1809.83	1	1680.37	1	1.07705	0.00408459
A2AAY5	Sh3pxd2b	SH3 and PX domain-containing protein 2B	Mus musculus	1	1	SH3 and PX domain-containing protein 2B OS=Mus musculus GN=Sh3pxd2b PE=1 SV=1	0	32.212	7.48899	7	11	7	1	908	101.5	8.66	NA	1.077	2325.1	2504.4	0.33	7.34	0.354	0	28	7	2316.3	2329	2330.1	2395.9	2716.7	2400.5	2504.37	1	2325.13	1	1.07709	0.166952
P58801	Ripk2	Receptor-interacting serine/threonine-protein kinase 2	Mus musculus	1	1	Receptor-interacting serine/threonine-protein kinase 2 OS=Mus musculus GN=Ripk2 PE=1 SV=1	0	9.548	6.12245	3	3	3	1	539	60.4	7.2	NA	1.077	269.9	290.7	7.1	1.25	0.212	0	28	3	253.5	265.2	291	286.6	293.5	292	290.7	1	269.9	1	1.07707	0.138795
Q9JJR8	Tmem9b	Transmembrane protein 9B	Mus musculus	1	1	Transmembrane protein 9B OS=Mus musculus GN=Tmem9b PE=1 SV=1	0	8.791	13.0653	3	4	3	1	199	22.6	8.18	NA	1.077	484.5	521.8	2.44	9.12	0.468	0	0	3	494.9	486.9	471.7	500.1	576.4	489	521.833	1	484.5	1	1.07706	0.257563
Q8BVQ9	Psmc2	26S protease regulatory subunit 7	Mus musculus	1	1	26S protease regulatory subunit 7 OS=Mus musculus GN=Psmc2 PE=1 SV=1	0	168.32	42.3158	20	48	20	1	475	52.8	6.28	NA	1.076	10920.7	11748	0.87	0.77	4.36	0	502	20	11026	10841.1	10895.1	11644.5	11808	11791.5	11748	1	10920.7	1	1.07575	0.000395965
Q3THW7	Eif3h	Eukaryotic translation initiation factor 3 subunit H	Mus musculus	2	1	Eukaryotic translation initiation factor 3 subunit H OS=Mus musculus GN=Eif3h PE=2 SV=1	0	90.454	33.5227	12	25	12	1	352	39.8	6.54	NA	1.076	6770	7287.4	4.57	2.12	4.878	0	271	12	6429.7	7033.6	6846.7	7225.8	7173.3	7463	7287.37	1	6770	1	1.07642	0.0604788
Q0PD49	Rab8b	RAB8B, member RAS oncogene family	Mus musculus	1	1	RAB8B, member RAS oncogene family OS=Mus musculus GN=Rab8b PE=1 SV=1	0	59.613	31.8841	7	24	1	1	207	23.6	9.07	NA	1.076	363.5	391.2	9.32	6.78	2.511	0	236	7	331.5	360	399	416.1	394.3	363.3	391.233	1	363.5	1	1.0763	0.326892
Q8K215	Lyrm4	LYR motif-containing protein 4	Mus musculus	1	1	LYR motif-containing protein 4 OS=Mus musculus GN=Lyrm4 PE=1 SV=1	0	10.875	15.3846	1	2	1	1	91	10.8	10.13	NA	1.076	615.9	663	1.59	3.1	0.585	0	0	1	625.4	616.6	605.8	651.9	686.8	650.4	663.033	1	615.933	1	1.07647	0.0232606
O09047	C3ar1	C3a anaphylatoxin chemotactic receptor	Mus musculus	1	1	C3a anaphylatoxin chemotactic receptor OS=Mus musculus GN=C3ar1 PE=1 SV=1	0.016	1.772	1.88679	1	1	1	1	477	53.5	7.12	NA	1.076	290.2	312.3	8.26	7.19	0.155	0	0	1	304.9	262.5	303.1	336	309.7	291.3	312.333	1	290.167	1	1.07639	0.307498
P09411	Pgk1	Phosphoglycerate kinase 1	Mus musculus	1	4	Phosphoglycerate kinase 1 OS=Mus musculus GN=Pgk1 PE=1 SV=4	0	418.664	68.3453	29	157	23	1	417	44.5	7.9	NA	1.075	32718.5	35178	2.8	3.42	111.202	8	1324	29	32985.3	33471.5	31698.8	33951.3	35227.7	36355	35178	1	32718.5	1	1.07517	0.0479285
Q9DC23	Dnajc10	DnaJ homolog subfamily C member 10	Mus musculus	1	2	DnaJ homolog subfamily C member 10 OS=Mus musculus GN=Dnajc10 PE=1 SV=2	0	60.566	14.1236	10	17	10	1	793	90.5	6.96	NA	1.075	3057	3287.5	1.16	2.13	0.743	0	65	10	3034.8	3038.3	3097.9	3221.3	3280.5	3360.6	3287.47	1	3057	1	1.07539	0.00702093
Q91YK2	Rrp1b	Ribosomal RNA processing protein 1 homolog B	Mus musculus	1	2	Ribosomal RNA processing protein 1 homolog B OS=Mus musculus GN=Rrp1b PE=1 SV=2	0	53.069	23.895	16	20	15	1	724	80.5	9.72	NA	1.075	2819.9	3030.1	3.24	7.09	1.093	0	93	16	2848.9	2717.7	2893.3	2922.6	2890.3	3277.3	3030.07	1	2819.97	1	1.0745	0.193857
Q9D881	Gm11273	Cytochrome c oxidase subunit 5B, mitochondrial	Mus musculus	1	1	Cytochrome c oxidase subunit 5B, mitochondrial OS=Mus musculus GN=Gm11273 PE=1 SV=1	0	48.316	37.2093	5	19	5	1	129	13.8	8.12	NA	1.075	5074.6	5452.8	1.97	4.64	9	0	81	5	4997.4	5187.6	5038.9	5361.5	5258.2	5738.7	5452.8	1	5074.63	1	1.07452	0.0736925
A4QPD3	Rel	Proto-oncogene c-Rel	Mus musculus	1	1	Proto-oncogene c-Rel OS=Mus musculus GN=Rel PE=1 SV=1	0	32.336	14.2857	8	9	7	1	588	65.1	6.6	NA	1.075	2197.1	2361	3.88	1.88	0.874	1	49	8	2291.4	2125.4	2174.6	2311.7	2398.1	2373.2	2361	1	2197.13	1	1.07458	0.0419091
Q3USK2	Csnk1d	Casein kinase 1, delta, isoform CRA_b	Mus musculus	2	1	Casein kinase 1, delta, isoform CRA_b OS=Mus musculus GN=Csnk1d PE=2 SV=1	0	11.417	9.11215	3	3	3	1	428	49.1	9.94	NA	1.075	250.8	269.7	7.45	4.09	0.199	0	48	3	244.9	235.9	271.8	268.9	259	281	269.633	1	250.867	1	1.07481	0.208284
O09005	Degs1	Sphingolipid delta(4)-desaturase DES1	Mus musculus	1	1	Sphingolipid delta(4)-desaturase DES1 OS=Mus musculus GN=Degs1 PE=1 SV=1	0	8.007	4.64396	1	1	1	1	323	38.2	7.77	NA	1.075	151.1	162.4	8.98	1.49	0.129	0	43	1	166.7	142.2	144.4	159.7	163.2	164.3	162.4	1	151.1	1	1.07478	0.228148
F7DEU6	Impdh1	Inosine-5'-monophosphate dehydrogenase	Mus musculus	1	2	Inosine-5'-monophosphate dehydrogenase OS=Mus musculus GN=Impdh1 PE=1 SV=2	0	60.26	17.8439	9	18	7	1	538	57.7	6.89	NA	1.074	2399.3	2577.6	5.05	4.57	1.106	0	78	9	2538.1	2315.7	2344	2458.7	2579.8	2694.3	2577.6	1	2399.27	1	1.07433	0.141476
G5E870	Trip12	E3 ubiquitin-protein ligase TRIP12	Mus musculus	1	1	E3 ubiquitin-protein ligase TRIP12 OS=Mus musculus GN=Trip12 PE=1 SV=1	0	52.749	6.02469	11	15	11	1	2025	224	8.35	NA	1.074	2143.4	2302.1	3.04	7.54	0.222	0	78	11	2187.3	2068.5	2174.3	2396	2408.7	2101.7	2302.13	1	2143.37	1	1.07407	0.212396
P62855	Rps26	40S ribosomal protein S26	Mus musculus	1	3	40S ribosomal protein S26 OS=Mus musculus GN=Rps26 PE=1 SV=3	0	49.681	37.3913	4	12	4	1	115	13	11	NA	1.074	2759.8	2962.9	3.1	4.07	5.579	0	138	4	2816.2	2661.5	2801.7	2903.6	2883.3	3101.7	2962.87	1	2759.8	1	1.07358	0.0760756
Q9JM76	Arpc3	Actin-related protein 2/3 complex subunit 3	Mus musculus	1	3	Actin-related protein 2/3 complex subunit 3 OS=Mus musculus GN=Arpc3 PE=1 SV=3	0	25.682	27.5281	6	16	6	1	178	20.5	8.59	NA	1.074	4902.2	5266.6	5.66	4.91	2.162	0	49	6	4772.8	5220.7	4712.9	5022.4	5239.8	5537.5	5266.57	1	4902.13	1	1.07434	0.171425
F6WL90	Sp100	Nuclear autoantigen Sp-100 (Fragment)	Mus musculus	1	1	Nuclear autoantigen Sp-100 (Fragment) OS=Mus musculus GN=Sp100 PE=1 SV=1	0	5.785	6.29139	2	2	2	1	302	35.8	10.05	NA	1.074	243.7	261.6	2.36	6.47	0.186	0	0	2	249.6	238.1	243.4	273.3	269.3	242.2	261.6	1	243.7	1	1.07345	0.157797
Q6NZJ6	Eif4g1	Eukaryotic translation initiation factor 4 gamma 1	Mus musculus	1	1	Eukaryotic translation initiation factor 4 gamma 1 OS=Mus musculus GN=Eif4g1 PE=1 SV=1	0	253.353	24.5	38	77	35	1	1600	176	5.4	NA	1.073	13667	14669.3	2.67	2.29	2.682	2	506	38	13250.1	13825.5	13925.5	14616.5	15028.6	14362.7	14669.3	1	13667	1	1.07333	0.0248682
Q9D1D4	Tmed10	Transmembrane emp24 domain-containing protein 10	Mus musculus	1	1	Transmembrane emp24 domain-containing protein 10 OS=Mus musculus GN=Tmed10 PE=1 SV=1	0	75.031	30.137	6	24	6	1	219	24.9	6.7	NA	1.073	5861.5	6290.7	4.36	6.37	6.499	0	247	6	5595.1	6105.1	5884.3	6605.2	6427.5	5839.3	6290.67	1	5861.5	1	1.07322	0.193033
A0A0R4J050	Acy1	Aminoacylase	Mus musculus	1	1	Aminoacylase OS=Mus musculus GN=Acy1 PE=1 SV=1	0	63.425	26.9608	10	14	10	1	408	45.8	6.21	NA	1.073	2500.8	2683.2	5.04	1.57	1.371	0	138	10	2599.3	2358.9	2544.2	2726.6	2642.6	2680.4	2683.2	1	2500.8	1	1.07294	0.0760459
Q05144	Rac2	Ras-related C3 botulinum toxin substrate 2	Mus musculus	1	1	Ras-related C3 botulinum toxin substrate 2 OS=Mus musculus GN=Rac2 PE=1 SV=1	0	76.743	41.1458	8	33	4	1	192	21.4	7.61	NA	1.073	4146	4446.8	10.97	2.26	16.013	0	293	8	4661.1	3976.7	3800.2	4510.4	4499.2	4330.9	4446.83	1	4146	1	1.07256	0.325865
Q9CX56	Psmd8	26S proteasome non-ATPase regulatory subunit 8	Mus musculus	1	2	26S proteasome non-ATPase regulatory subunit 8 OS=Mus musculus GN=Psmd8 PE=1 SV=2	0	46.982	26.6289	9	21	9	1	353	39.9	9.58	NA	1.073	3889	4174.3	1.52	0.47	1.712	0	80	9	3851.3	3858.6	3957.1	4157.3	4195.8	4170	4174.37	1	3889	1	1.07338	0.00136318
B2RPU8	Zbed5	MCG130675	Mus musculus	2	1	MCG130675 OS=Mus musculus GN=Zbed5 PE=2 SV=1	0	29.016	6.21693	3	7	3	1	756	84.2	8.44	NA	1.073	694	744.4	2.2	3.15	0.186	0	81	3	697.5	707.1	677.2	724.9	737.9	770.4	744.4	1	693.933	1	1.07273	0.035348
Q9D2Y4	Mlkl	Mixed lineage kinase domain-like protein	Mus musculus	1	1	Mixed lineage kinase domain-like protein OS=Mus musculus GN=Mlkl PE=1 SV=1	0	14.986	6.77966	3	3	3	1	472	54.3	8.25	NA	1.073	751.7	806.7	10.83	1.15	0.17	0	51	3	845.8	705.4	704	799.4	817.2	803.6	806.733	1	751.733	1	1.07316	0.309921
Q8BN21	Vrk2	Serine/threonine-protein kinase VRK2	Mus musculus	1	2	Serine/threonine-protein kinase VRK2 OS=Mus musculus GN=Vrk2 PE=1 SV=2	0	6.693	3.37972	1	1	1	1	503	58.1	9.04	NA	1.073	182.4	195.8	10.91	1.83	0.059	0	0	1	197.2	159.8	190.4	198.4	191.7	197.2	195.767	1	182.467	1	1.07289	0.318598
P54116	Stom	Erythrocyte band 7 integral membrane protein	Mus musculus	1	3	Erythrocyte band 7 integral membrane protein OS=Mus musculus GN=Stom PE=1 SV=3	0	105.551	45.7746	11	28	11	1	284	31.4	6.93	NA	1.072	5831.9	6254.2	2.41	5.18	5.813	0	194	11	5977.8	5697.2	5820.8	6019.8	6118.7	6624.2	6254.23	1	5831.93	1	1.07241	0.107249
Q9CZI5	Rps23	Putative uncharacterized protein	Mus musculus	2	1	Putative uncharacterized protein OS=Mus musculus GN=Rps23 PE=2 SV=1	0	74.064	33.7931	7	26	7	1	145	16	10.43	NA	1.072	7892.1	8462.9	3.2	1.44	27.48	0	223	7	7739.9	7752.6	8183.8	8540.9	8322.8	8525	8462.9	1	7892.1	1	1.07233	0.0243293
Q8R3N6	Thoc1	THO complex subunit 1	Mus musculus	1	1	THO complex subunit 1 OS=Mus musculus GN=Thoc1 PE=1 SV=1	0	58.534	20.0913	12	17	12	1	657	75.4	4.97	NA	1.072	3134	3360.3	2.23	0.34	1.059	0	113	12	3096.4	3090.8	3214.8	3364.7	3347.3	3369.1	3360.37	1	3134	1	1.07223	0.00524397
P35831	Ptpn12	Tyrosine-protein phosphatase non-receptor type 12	Mus musculus	1	3	Tyrosine-protein phosphatase non-receptor type 12 OS=Mus musculus GN=Ptpn12 PE=1 SV=3	0	27.045	10.7097	7	7	7	1	775	86.5	5.99	NA	1.072	1223	1311.1	0.63	1.41	0.32	0	34	7	1230.6	1215.1	1223.2	1290.5	1316.6	1326.3	1311.13	1	1222.97	1	1.07209	0.00160215
Q8K301	Ddx52	Probable ATP-dependent RNA helicase DDX52	Mus musculus	2	2	Probable ATP-dependent RNA helicase DDX52 OS=Mus musculus GN=Ddx52 PE=2 SV=2	0	15.27	5.68562	3	4	3	1	598	67.4	9.57	NA	1.072	591.9	634.3	4.87	2.9	0.179	0	47	3	579.1	571.6	624.9	651.7	636.1	615.1	634.3	1	591.867	1	1.07169	0.0981032
Q9D270	Zdhhc21	Probable palmitoyltransferase ZDHHC21	Mus musculus	1	2	Probable palmitoyltransferase ZDHHC21 OS=Mus musculus GN=Zdhhc21 PE=1 SV=2	0.002	4.195	8.30189	2	2	2	1	265	31.3	8.44	NA	1.072	478	512.6	0.36	0.7	0.292	0	0	2	477.2	480	476.8	516.6	511.8	509.5	512.633	1	478	1	1.07245	0.000117517
P11499	Hsp90ab1	Heat shock protein HSP 90-beta	Mus musculus	1	3	Heat shock protein HSP 90-beta OS=Mus musculus GN=Hsp90ab1 PE=1 SV=3	0	547.612	48.2044	41	278	27	1	724	83.2	5.03	NA	1.071	61560.3	65907.9	4.62	2.04	69.381	20	2366	41	59523.2	64810.4	60347.2	64517.5	66002.9	67203.3	65907.9	1	61560.3	1	1.07062	0.0749232
Q9D0R2	Tars	Threonine--tRNA ligase, cytoplasmic	Mus musculus	1	2	Threonine--tRNA ligase, cytoplasmic OS=Mus musculus GN=Tars PE=1 SV=2	0	176.088	35.8726	25	50	23	1	722	83.3	7.36	NA	1.071	11443.3	12254.3	0.9	1.8	3.526	2	290	25	11349.3	11553.8	11426.7	12042.4	12237	12483.5	12254.3	1	11443.3	1	1.07087	0.00451373
Q62351	Tfrc	Transferrin receptor protein 1	Mus musculus	1	1	Transferrin receptor protein 1 OS=Mus musculus GN=Tfrc PE=1 SV=1	0	169.987	24.3775	20	62	20	1	763	85.7	6.57	NA	1.071	15871.7	17004.8	1.42	0.91	2.636	0	418	20	16132.5	15746.2	15736.5	16967	16872.5	17175.1	17004.9	1	15871.7	1	1.07139	0.00200645
Q6ZQL4	Wdr43	WD repeat-containing protein 43	Mus musculus	2	2	WD repeat-containing protein 43 OS=Mus musculus GN=Wdr43 PE=2 SV=2	0	99.939	23.486	15	24	15	1	677	75.3	5.38	NA	1.071	6295.9	6740.7	2.27	3	1.666	0	118	15	6460.6	6226	6201.1	6688.4	6569.7	6964.1	6740.73	1	6295.9	1	1.07065	0.0359299
A0A140T8K6	Rpl36-ps3	60S ribosomal protein L36	Mus musculus	3	1	60S ribosomal protein L36 OS=Mus musculus GN=Rpl36-ps3 PE=3 SV=1	0	64.047	41.9048	7	36	6	1	105	12.2	11.4	NA	1.071	8582.8	9188.1	5.44	0.69	99	2	188	7	8044.3	8869	8835	9119.7	9198.5	9246.1	9188.1	1	8582.77	1	1.07053	0.0899968
Q3TGE4	Prkcd	Protein kinase C delta type	Mus musculus	2	1	Protein kinase C delta type OS=Mus musculus GN=Prkcd PE=2 SV=1	0	56.523	16.0237	11	14	11	1	674	77.5	7.62	NA	1.071	3287.8	3520.8	5.98	1.94	0.668	0	86	11	3293.5	3481.4	3088.5	3443.6	3573.1	3545.7	3520.8	1	3287.8	1	1.07087	0.124378
Q9CQE3	Mrps17	28S ribosomal protein S17, mitochondrial	Mus musculus	1	1	28S ribosomal protein S17, mitochondrial OS=Mus musculus GN=Mrps17 PE=1 SV=1	0	43.252	51.6667	4	6	4	1	120	13.4	9.89	NA	1.071	1080.7	1157.9	3.81	2.73	2.511	0	100	4	1056.8	1128.2	1057	1186.5	1163.2	1124	1157.9	1	1080.67	1	1.07147	0.0614461
P06801	Me1	NADP-dependent malic enzyme	Mus musculus	1	2	NADP-dependent malic enzyme OS=Mus musculus GN=Me1 PE=1 SV=2	0	21.638	8.56643	5	9	5	1	572	63.9	7.44	NA	1.071	2001.2	2143.4	3.84	4.21	0.359	0	58	5	2087.8	1974.3	1941.6	2060	2131	2239.3	2143.43	1	2001.23	1	1.07106	0.106194
P19182	Ifrd1	Interferon-related developmental regulator 1	Mus musculus	1	2	Interferon-related developmental regulator 1 OS=Mus musculus GN=Ifrd1 PE=1 SV=2	0	14.69	8.68597	3	3	3	1	449	49.9	7.18	NA	1.071	502.7	538.5	19.24	5.14	0.259	0	46	3	588.4	397.8	521.9	570.5	522	523.1	538.533	1	502.7	1	1.07128	0.570742
Q99NF7	Ppm1b	Ppm1b protein	Mus musculus	1	1	Ppm1b protein OS=Mus musculus GN=Ppm1b PE=1 SV=1	0	6.529	5.45073	2	2	2	1	477	52.1	5.11	NA	1.071	449.9	482	4.36	4.02	0.122	0	0	2	460.3	462.2	427.3	463.6	480.2	502.2	482	1	449.933	1	1.07127	0.114191
B1AR51	Dnah9	Dynein, axonemal, heavy chain 9	Mus musculus	1	1	Dynein, axonemal, heavy chain 9 OS=Mus musculus GN=Dnah9 PE=1 SV=1	0.001	4.983	0.312221	2	3	1	1	4484	512	5.91	NA	1.071	578.5	619.7	3.54	6.58	0.013	0	30	2	599.3	577.9	558.3	597.2	595.1	666.8	619.7	1	578.5	1	1.07122	0.193171
P0CG14	Chtf8	Chromosome transmission fidelity protein 8 homolog isoform 2	Mus musculus	1	1	Chromosome transmission fidelity protein 8 homolog isoform 2 OS=Mus musculus GN=Chtf8 PE=1 SV=1	0.004	3.183	3.75235	2	2	2	1	533	52.2	12.32	NA	1.071	194.8	208.7	5.6	8.1	0.16	0	0	2	198.2	182.6	203.6	204.5	227.3	194.2	208.667	1	194.8	1	1.07118	0.299071
Q9JJA7	Ccnl2	Cyclin-L2	Mus musculus	1	1	Cyclin-L2 OS=Mus musculus GN=Ccnl2 PE=1 SV=1	0.006	2.823	1.5444	1	1	1	1	518	58	10.18	NA	1.071	202.2	216.4	7.61	1.71	0.053	0	34	1	185.6	216.1	204.7	220.1	212.7	216.5	216.433	1	202.133	1	1.07075	0.193147
Q3TUX3	Psma5	Proteasome subunit alpha type	Mus musculus	2	1	Proteasome subunit alpha type OS=Mus musculus GN=Psma5 PE=2 SV=1	0	158.848	53.112	9	41	9	1	241	26.4	4.79	NA	1.07	6467.5	6918.1	2	1.06	22.714	0	444	9	6329	6585.1	6488.3	6878.5	6873	7003	6918.17	1	6467.47	1	1.06969	0.00630635
Q8BH59	Slc25a12	Calcium-binding mitochondrial carrier protein Aralar1	Mus musculus	1	1	Calcium-binding mitochondrial carrier protein Aralar1 OS=Mus musculus GN=Slc25a12 PE=1 SV=1	0	109.135	24.8154	16	28	10	1	677	74.5	8.25	NA	1.07	5833.3	6241.1	0.9	3.29	2.162	6	216	16	5805	5800.9	5893.9	6440.9	6252.4	6030.1	6241.13	1	5833.27	1	1.06992	0.0291458
Q9DB79	Rps11	Putative uncharacterized protein	Mus musculus	2	1	Putative uncharacterized protein OS=Mus musculus GN=Rps11 PE=2 SV=1	0	98.991	46.988	11	52	11	1	166	19.4	10.14	NA	1.07	11652.8	12471	2.79	0.21	45.416	0	164	11	11283.7	11778.7	11896.1	12464.4	12448.2	12500.3	12471	1	11652.8	1	1.07021	0.0122026
Q5DTL8	Sel1l	MKIAA4137 protein (Fragment)	Mus musculus	2	1	MKIAA4137 protein (Fragment) OS=Mus musculus GN=Sel1l PE=2 SV=1	0	21.053	6.00962	5	6	5	1	832	93.4	6.54	NA	1.07	915.2	979.5	2.72	8.08	0.264	0	71	5	890.6	914.6	940.4	1012	1037.2	889.3	979.5	1	915.2	1	1.07026	0.250534
P11152	Lpl	Lipoprotein lipase	Mus musculus	1	3	Lipoprotein lipase OS=Mus musculus GN=Lpl PE=1 SV=3	0	18.044	9.2827	4	5	4	1	474	53.1	7.87	NA	1.07	1130.6	1209.3	4.2	7.41	0.377	0	52	4	1079.5	1173.4	1138.9	1297.5	1212.2	1118.4	1209.37	1	1130.6	1	1.06967	0.249677
Q4KL29	Clec4d	C-type lectin domain family 4, member d	Mus musculus	2	1	C-type lectin domain family 4, member d OS=Mus musculus GN=Clec4d PE=2 SV=1	0	6.286	9.13242	1	1	1	1	219	25.6	6.67	NA	1.07	171.7	183.7	2.69	5.89	0.194	0	33	1	170.8	167.6	176.7	171.5	192.1	187.4	183.667	1	171.7	1	1.0697	0.152267
Q14AQ1	Psmc6	Proteasome (Prosome, macropain) 26S subunit, ATPase, 6	Mus musculus	1	1	Proteasome (Prosome, macropain) 26S subunit, ATPase, 6 OS=Mus musculus GN=Psmc6 PE=1 SV=1	0	135.333	50.1285	20	32	20	1	389	44.1	7.49	NA	1.069	9255.2	9891	0.59	0.89	3.556	0	294	20	9303	9196.3	9266.2	9789.8	9930.2	9952.9	9890.97	1	9255.17	1	1.0687	0.000444228
Q8C845	Efhd2	EF-hand domain-containing protein D2	Mus musculus	1	1	EF-hand domain-containing protein D2 OS=Mus musculus GN=Efhd2 PE=1 SV=1	0	100.763	40.8333	11	26	11	1	240	26.8	5.14	NA	1.069	5174.8	5531.9	0.74	2.18	8.006	0	331	11	5157.3	5148.7	5218.5	5398.5	5563.9	5633.3	5531.9	1	5174.83	1	1.069	0.00810532
Q3TMZ1	Pycr2	Pyrroline-5-carboxylate reductase	Mus musculus	1	1	Pyrroline-5-carboxylate reductase OS=Mus musculus GN=Pycr2 PE=1 SV=1	0	74.753	32.8125	8	16	8	1	320	33.6	7.77	NA	1.069	2791.9	2984.6	0.31	2.01	2.675	0	223	8	2795.1	2798.5	2782	3051.9	2937.6	2964.2	2984.57	1	2791.87	1	1.06902	0.0052513
E9Q496	Use1	Vesicle transport protein USE1	Mus musculus	1	1	Vesicle transport protein USE1 OS=Mus musculus GN=Use1 PE=1 SV=1	0	10.701	8.80282	3	3	3	1	284	32.2	9.07	NA	1.069	340.1	363.5	3.55	10.78	0.269	0	43	3	338.8	352.8	328.8	383.7	388.4	318.3	363.467	1	340.133	1	1.0686	0.38006
Q91ZW2	Pofut1	GDP-fucose protein O-fucosyltransferase 1	Mus musculus	1	1	GDP-fucose protein O-fucosyltransferase 1 OS=Mus musculus GN=Pofut1 PE=1 SV=1	0	9.915	6.36132	2	2	2	1	393	44.7	8.41	NA	1.069	719.2	769	4.02	4.52	0.166	0	31	2	740.9	686.4	730.4	755.7	742.8	808.4	768.967	1	719.233	1	1.06915	0.129437
Q9CYD3	Crtap	Cartilage-associated protein	Mus musculus	1	3	Cartilage-associated protein OS=Mus musculus GN=Crtap PE=1 SV=3	0.002	3.886	2.25	1	1	1	1	400	46.1	5.71	NA	1.069	262.1	280	4.71	5.51	0.07	0	0	1	257.7	252.5	276	292.7	262.9	284.5	280.033	1	262.067	1	1.06856	0.189901
Q3U182	Crtc2	CREB-regulated transcription coactivator 2	Mus musculus	1	2	CREB-regulated transcription coactivator 2 OS=Mus musculus GN=Crtc2 PE=1 SV=2	0.01	2.299	3.17919	1	1	1	1	692	73.2	7.01	NA	1.069	167.6	179.2	3.05	3.93	0.089	0	0	1	162.1	168.6	172.2	171.5	185.2	180.9	179.2	1	167.633	1	1.069	0.0821385
Q9R1C7	Prpf40a	Pre-mRNA-processing factor 40 homolog A	Mus musculus	1	1	Pre-mRNA-processing factor 40 homolog A OS=Mus musculus GN=Prpf40a PE=1 SV=1	0	96.294	17.2088	15	24	15	1	953	108.4	7.69	NA	1.068	5695.5	6083.6	3.44	2.4	1.288	0	148	15	5829.6	5786.5	5470.5	5994.2	6004.4	6252.2	6083.6	1	5695.53	1	1.06814	0.0514345
Q8BGS2	Bola2	BolA-like protein 2	Mus musculus	1	1	BolA-like protein 2 OS=Mus musculus GN=Bola2 PE=1 SV=1	0	22.664	51.1628	4	6	4	1	86	10.2	6.16	NA	1.068	1798.5	1921.5	4.6	4.53	4.179	0	64	4	1863.2	1826.9	1705.3	1832.2	1926.3	2006.1	1921.53	1	1798.47	1	1.06843	0.15051
D3YXN0	Ap1s1	AP-1 complex subunit sigma-1A (Fragment)	Mus musculus	1	1	AP-1 complex subunit sigma-1A (Fragment) OS=Mus musculus GN=Ap1s1 PE=1 SV=1	0	8.633	10.0529	2	3	2	1	189	22	5.52	NA	1.068	741.7	792	4.56	4.54	0.585	0	29	2	702.8	764.3	757.9	779.6	763.9	832.5	792	1	741.667	1	1.06787	0.152022
E9PUE3	Ece2	Endothelin-converting enzyme 2	Mus musculus	1	1	Endothelin-converting enzyme 2 OS=Mus musculus GN=Ece2 PE=1 SV=1	0	6.896	2.1978	2	2	2	1	910	102.8	5.06	NA	1.068	873.3	932.9	1.1	6.36	0.078	0	0	2	881.3	862.7	875.8	900.8	1001.3	896.5	932.867	1	873.267	1	1.06825	0.160826
Q3TDF8	Etf1	Putative uncharacterized protein	Mus musculus	2	1	Putative uncharacterized protein OS=Mus musculus GN=Etf1 PE=2 SV=1	0	127.102	33.6384	14	40	14	1	437	49	5.71	NA	1.067	7727.4	8246.5	2.19	1.87	4.817	0	305	14	7577.7	7911.3	7693.1	8267	8389.4	8083.2	8246.53	1	7727.37	1	1.06719	0.0171585
Q3UIT9	Psma7	Proteasome subunit alpha type	Mus musculus	2	1	Proteasome subunit alpha type OS=Mus musculus GN=Psma7 PE=2 SV=1	0	116.561	53.2258	14	38	14	1	248	27.8	8.46	NA	1.067	10047.8	10718.3	3.69	2.22	10.007	0	248	14	9761.1	10465.9	9916.4	10533.4	10634.5	10986.9	10718.3	1	10047.8	1	1.06673	0.0577116
Q3UIG0	Eif3e	Eukaryotic translation initiation factor 3 subunit E	Mus musculus	1	1	Eukaryotic translation initiation factor 3 subunit E OS=Mus musculus GN=Eif3e PE=1 SV=1	0	103.042	39.1011	16	30	16	1	445	52.2	6.04	NA	1.067	7139	7615.2	3.03	2.94	2.793	0	338	16	6922.7	7356	7138.4	7445.7	7531.2	7868.7	7615.2	1	7139.03	1	1.0667	0.0570641
P35293	Rab18	Ras-related protein Rab-18	Mus musculus	1	2	Ras-related protein Rab-18 OS=Mus musculus GN=Rab18 PE=1 SV=2	0	68.571	50	9	15	9	1	206	23	5.36	NA	1.067	3597.7	3840.3	1.28	7.11	4.456	0	158	9	3649.2	3583.4	3560.5	3998.9	3997	3525.1	3840.33	1	3597.7	1	1.06744	0.203638
Q9DBH5	Lman2	Vesicular integral-membrane protein VIP36	Mus musculus	1	2	Vesicular integral-membrane protein VIP36 OS=Mus musculus GN=Lman2 PE=1 SV=2	0	57.939	23.1844	8	17	8	1	358	40.4	6.95	NA	1.067	4395.6	4690.6	1.34	7.17	2.481	0	57	8	4441.9	4415.9	4329.1	4925.1	4841.6	4305	4690.57	1	4395.63	1	1.0671	0.209186
A0A0A6YVU8	Gm9774	MCG119397	Mus musculus	4	1	MCG119397 OS=Mus musculus GN=Gm9774 PE=4 SV=1	0	36.745	12.7764	5	9	5	1	407	42.1	5.07	NA	1.067	2065.8	2204.9	2.58	1.71	1.783	0	123	5	2122.9	2017.4	2057	2181.4	2185	2248.3	2204.9	1	2065.77	1	1.06735	0.020947
A0A0A6YVS2	Tmco1	Calcium load-activated calcium channel (Fragment)	Mus musculus	1	1	Calcium load-activated calcium channel (Fragment) OS=Mus musculus GN=Tmco1 PE=1 SV=1	0	16.085	19	4	6	4	1	200	22.4	10.01	NA	1.067	1516.2	1618.5	2.11	13.7	0.778	0	23	4	1516	1548.4	1484.3	1749	1744	1362.4	1618.47	1	1516.23	1	1.06743	0.473605
Q8VE47	Uba5	Ubiquitin-like modifier-activating enzyme 5	Mus musculus	1	2	Ubiquitin-like modifier-activating enzyme 5 OS=Mus musculus GN=Uba5 PE=1 SV=2	0	10.569	5.45906	2	2	2	1	403	44.8	4.96	NA	1.067	272.4	290.7	4.16	1.06	0.245	0	0	2	284.2	261.6	271.4	287.7	290.5	293.8	290.667	1	272.4	1	1.06706	0.0543424
Q3UWG7	Ube2g2	Putative uncharacterized protein	Mus musculus	2	1	Putative uncharacterized protein OS=Mus musculus GN=Ube2g2 PE=2 SV=1	0	7.732	2.9703	1	2	1	1	303	33	4.91	NA	1.067	544.9	581.2	7.7	2.62	0.359	0	0	1	584.1	549.9	500.6	593.8	564.3	585.4	581.167	1	544.867	1	1.06662	0.231805
Q80XN0	Bdh1	D-beta-hydroxybutyrate dehydrogenase, mitochondrial	Mus musculus	1	2	D-beta-hydroxybutyrate dehydrogenase, mitochondrial OS=Mus musculus GN=Bdh1 PE=1 SV=2	0	7.224	5.8309	1	1	1	1	343	38.3	9.01	NA	1.067	117.4	125.2	4.88	6.86	0.075	0	0	1	112.6	115.9	123.7	129.4	130.9	115.3	125.2	1	117.4	1	1.06644	0.260745
F6TZU3	Gan	Gigaxonin (Fragment)	Mus musculus	1	1	Gigaxonin (Fragment) OS=Mus musculus GN=Gan PE=1 SV=1	0.002	3.836	1.84255	1	1	1	1	597	67.6	5.92	NA	1.067	160.1	170.8	2.64	1.18	0.051	0	0	1	157.3	158.1	165	169.4	173.1	169.8	170.767	1	160.133	1	1.0664	0.017212
Q1MWP9	Ehd4	EH-domain containing 4 (Fragment)	Mus musculus	2	1	EH-domain containing 4 (Fragment) OS=Mus musculus GN=Ehd4 PE=2 SV=1	0	179.401	38.7868	19	46	17	1	544	61.8	6.76	NA	1.066	10540.7	11232.3	4.09	1.29	5.933	0	276	19	10055.3	10877.9	10688.9	11258.6	11362.7	11075.6	11232.3	1	10540.7	1	1.06561	0.0579206
Q9QZE5	Copg1	Coatomer subunit gamma-1	Mus musculus	1	1	Coatomer subunit gamma-1 OS=Mus musculus GN=Copg1 PE=1 SV=1	0	146.42	22.3112	17	34	15	1	874	97.5	5.35	NA	1.066	5593.5	5961	1.94	2.2	1.696	1	279	17	5513.5	5716.7	5550.3	5818.7	5986.8	6077.4	5960.97	1	5593.5	1	1.0657	0.0201133
Q6PGF5	Bms1	BMS1 homolog, ribosome assembly protein (Yeast)	Mus musculus	1	1	BMS1 homolog, ribosome assembly protein (Yeast) OS=Mus musculus GN=Bms1 PE=1 SV=1	0	38.247	6.61994	9	11	9	1	1284	145.3	6.27	NA	1.066	1569.2	1673	2.44	4.73	0.295	0	54	9	1613.1	1551.6	1542.8	1636.1	1619.1	1763.9	1673.03	1	1569.17	1	1.06619	0.110195
O88384	Vti1b	Vesicle transport through interaction with t-SNAREs homolog 1B	Mus musculus	1	1	Vesicle transport through interaction with t-SNAREs homolog 1B OS=Mus musculus GN=Vti1b PE=1 SV=1	0	33.022	24.1379	6	8	6	1	232	26.7	8.79	NA	1.066	2128.3	2269.1	5.3	0.89	1.512	0	58	6	2209.6	1999.6	2175.5	2278.6	2246	2282.7	2269.1	1	2128.23	1	1.06619	0.100058
Q0VDL6	Cdk18	PCTAIRE-motif protein kinase 3	Mus musculus	1	1	PCTAIRE-motif protein kinase 3 OS=Mus musculus GN=Cdk18 PE=1 SV=1	0	30.513	12.6386	6	10	4	1	451	51.8	8.51	NA	1.066	1686.3	1798.1	1.88	1.08	0.655	0	66	6	1723	1667	1669	1775.8	1809.6	1808.9	1798.1	1	1686.33	1	1.06628	0.00648681
P61961	Ufm1	Ubiquitin-fold modifier 1	Mus musculus	1	1	Ubiquitin-fold modifier 1 OS=Mus musculus GN=Ufm1 PE=1 SV=1	0	21.213	25.8824	2	5	2	1	85	9.1	9.31	NA	1.066	1129.3	1203.4	1.71	1.83	2.594	0	54	2	1150.7	1113.1	1124	1178.3	1212.7	1219.3	1203.43	1	1129.27	1	1.06568	0.0118446
P53395	Dbt	Lipoamide acyltransferase component of branched-chain alpha-keto acid dehydrogenase complex, mitochondrial	Mus musculus	1	2	Lipoamide acyltransferase component of branched-chain alpha-keto acid dehydrogenase complex, mitochondrial OS=Mus musculus GN=Dbt PE=1 SV=2	0	20.779	12.2407	6	7	6	1	482	53.2	8.6	NA	1.066	2340.8	2494.5	3.86	1.97	0.468	0	15	6	2427	2348.7	2246.6	2455	2479	2549.5	2494.5	1	2340.77	1	1.06568	0.0608909
O09117	Sypl1	Synaptophysin-like protein 1	Mus musculus	1	2	Synaptophysin-like protein 1 OS=Mus musculus GN=Sypl1 PE=1 SV=2	0	8.373	3.44828	1	3	1	1	261	28.9	8.79	NA	1.066	553	589.4	1	3.76	0.359	0	53	1	548.3	551.6	559.1	575.7	577.6	615	589.433	1	553	1	1.06588	0.050714
Q3TC46	Patl1	Protein PAT1 homolog 1	Mus musculus	1	2	Protein PAT1 homolog 1 OS=Mus musculus GN=Patl1 PE=1 SV=2	0	5.424	3.50649	1	1	1	1	770	86.7	6.37	NA	1.066	74.5	79.4	14.94	8.32	0.048	0	0	1	79.7	61.7	82.1	86.9	74.7	76.6	79.4	1	74.5	1	1.06577	0.547675
H3BKH6	Esd	S-formylglutathione hydrolase	Mus musculus	1	1	S-formylglutathione hydrolase OS=Mus musculus GN=Esd PE=1 SV=1	0	133.019	38.6441	10	39	10	1	295	32.8	7.83	NA	1.065	8657.7	9218.8	3.93	4.82	7.185	0	381	10	8940	8753.8	8279.3	8775.7	9215.8	9665	9218.83	1	8657.7	1	1.06481	0.157746
Q8BP48	Metap1	Methionine aminopeptidase 1	Mus musculus	1	1	Methionine aminopeptidase 1 OS=Mus musculus GN=Metap1 PE=1 SV=1	0	46.508	23.8342	7	11	7	1	386	43.2	7.17	NA	1.065	1877	1999.4	4.35	1.82	1.154	0	68	7	1970.5	1819.6	1841	1969.3	1989	2039.8	1999.37	1	1877.03	1	1.06517	0.0767786
Q9D0G0	Mrps30	28S ribosomal protein S30, mitochondrial	Mus musculus	1	1	28S ribosomal protein S30, mitochondrial OS=Mus musculus GN=Mrps30 PE=1 SV=1	0	44.141	22.8507	9	11	9	1	442	49.9	9.38	NA	1.065	2081.7	2217.1	2.31	0.85	1.154	0	0	9	2027.3	2118.7	2099.2	2212.8	2200.7	2237.7	2217.07	1	2081.73	1	1.06501	0.0105479
Q545V8	Csnk2a2	Putative uncharacterized protein	Mus musculus	1	1	Putative uncharacterized protein OS=Mus musculus GN=Csnk2a2 PE=1 SV=1	0	47.972	27.4286	8	12	7	1	350	41.2	8.56	NA	1.065	2302.2	2451.6	2.09	1.82	1.276	0	69	8	2254.4	2301.4	2350.8	2417.3	2435.2	2502.1	2451.53	1	2302.2	1	1.06487	0.0170374
Q8CFE4	Scyl2	SCY1-like protein 2	Mus musculus	1	1	SCY1-like protein 2 OS=Mus musculus GN=Scyl2 PE=1 SV=1	0	20.532	3.54839	3	4	3	1	930	103.3	8.02	NA	1.065	1261.6	1343.1	9.68	4.62	0.118	0	51	3	1400.3	1214.2	1170.3	1284.3	1337.1	1407.9	1343.1	1	1261.6	1	1.0646	0.36091
O88307	Sorl1	Sortilin-related receptor	Mus musculus	1	3	Sortilin-related receptor OS=Mus musculus GN=Sorl1 PE=1 SV=3	0	12.708	1.21896	2	2	2	1	2215	246.9	5.54	NA	1.065	126.4	134.6	4.73	5.31	0.03	0	0	2	133.3	123.3	122.7	126.6	137	140.3	134.633	1	126.433	1	1.06486	0.201609
Q148Z6	Gpr107	Expressed sequence AI790205	Mus musculus	1	1	Expressed sequence AI790205 OS=Mus musculus GN=Gpr107 PE=1 SV=1	0	7.258	3.26679	2	2	2	1	551	62	7.59	NA	1.065	269.7	287.3	9.61	5	0.133	0	0	2	299.5	256.2	253.3	283.1	275.4	303.2	287.233	1	269.667	1	1.06514	0.361956
Q3U9R0	Adgre1	Putative uncharacterized protein	Mus musculus	1	1	Putative uncharacterized protein OS=Mus musculus GN=Adgre1 PE=1 SV=1	0.004	3.401	0.859291	1	1	1	1	931	102.1	5.07	NA	1.065	331.7	353.4	3.03	10.8	0.068	0	0	1	328.6	323.6	343	387.4	360.8	312.1	353.433	1	331.733	1	1.06541	0.395138
A2ASS6	Ttn	Titin	Mus musculus	1	1	Titin OS=Mus musculus GN=Ttn PE=1 SV=1	0.054	1.064	0.0170392	1	1	1	1	35213	3904.1	6.2	NA	1.065	479	510.3	4.32	5.86	0.001	0	0	1	464.5	469.8	502.7	505.8	482.8	542.1	510.233	1	479	1	1.06521	0.211026
Q3TJX0	Lcp1	Putative uncharacterized protein	Mus musculus	2	1	Putative uncharacterized protein OS=Mus musculus GN=Lcp1 PE=2 SV=1	0	556.747	58.3732	33	219	29	1	627	70.1	5.33	NA	1.064	40754.1	43347.2	5.11	3.44	82.768	7	1664	33	39190.7	43118.2	39953.4	41999.7	43092.1	44949.7	43347.2	1	40754.1	1	1.06363	0.15441
B9EK95	Myof	Myof protein	Mus musculus	2	1	Myof protein OS=Mus musculus GN=Myof PE=2 SV=1	0	248.016	22.95	42	59	42	1	2061	234.4	6.14	NA	1.064	13402.1	14264.2	2.97	1.2	1.144	0	199	42	13200.4	13144.8	13861	14457.2	14134	14201.3	14264.2	1	13402.1	1	1.06433	0.026162
P97370	Atp1b3	Sodium/potassium-transporting ATPase subunit beta-3	Mus musculus	1	1	Sodium/potassium-transporting ATPase subunit beta-3 OS=Mus musculus GN=Atp1b3 PE=1 SV=1	0	65.498	35.6115	9	27	9	1	278	31.8	8.51	NA	1.064	7208	7670.7	2.54	1.41	4.995	0	183	9	7338	7287.6	6998.3	7702.5	7550.3	7759.3	7670.7	1	7207.97	1	1.0642	0.0196666
A2AMU9	Mrto4	Mrto4 protein	Mus musculus	1	1	Mrto4 protein OS=Mus musculus GN=Mrto4 PE=1 SV=1	0	55.842	41.0042	11	15	11	1	239	27.5	8.54	NA	1.064	2721.8	2895.5	2.29	1.12	3.062	0	130	11	2760.9	2650	2754.5	2906.1	2859.1	2921.4	2895.53	1	2721.8	1	1.06383	0.0127931
C5H0E8	Gm9392	Rap1A-retro1	Mus musculus	2	1	Rap1A-retro1 OS=Mus musculus GN=Gm9392 PE=2 SV=1	0	54.858	37.5	6	18	2	1	184	21	6.67	NA	1.064	3146.5	3349.1	3.58	2.44	4.623	3	60	6	3165.9	3025.6	3248.1	3436.6	3335.8	3275	3349.13	1	3146.53	1	1.06439	0.065035
Q3THC1	Psmd9	Proteasome (Prosome, macropain) 26S subunit, non-ATPase, 9	Mus musculus	2	1	Proteasome (Prosome, macropain) 26S subunit, non-ATPase, 9 OS=Mus musculus GN=Psmd9 PE=2 SV=1	0	38.519	31.0811	6	10	6	1	222	24.7	6.43	NA	1.064	3090.5	3288.8	1.21	0.55	1.955	0	79	6	3129.9	3055.7	3086	3280.2	3276.8	3309.5	3288.83	1	3090.53	1	1.06416	0.00115401
Q8R332	Nup58	Nucleoporin p58/p45	Mus musculus	1	1	Nucleoporin p58/p45 OS=Mus musculus GN=Nup58 PE=1 SV=1	0	23.999	9.88075	6	7	6	1	587	59.4	9.29	NA	1.064	2184.5	2324.9	2.3	13.55	1.336	0	22	6	2198.8	2128.6	2225.9	2142.1	2143.9	2688.7	2324.9	1	2184.43	1	1.0643	0.488199
O08734	Bak1	Bcl-2 homologous antagonist/killer	Mus musculus	1	3	Bcl-2 homologous antagonist/killer OS=Mus musculus GN=Bak1 PE=1 SV=3	0	14.337	10.5263	3	6	3	1	209	23.3	6.18	NA	1.064	1812.1	1927.2	1.24	4.75	1.031	0	40	3	1813.1	1789.1	1834.1	1994.4	1964.2	1823	1927.2	1	1812.1	1	1.06352	0.101824
Q9D8Z2	Triap1	TP53-regulated inhibitor of apoptosis 1	Mus musculus	1	1	TP53-regulated inhibitor of apoptosis 1 OS=Mus musculus GN=Triap1 PE=1 SV=1	0	11.403	36.8421	3	5	3	1	76	8.8	5.48	NA	1.064	1529.1	1626.7	3.63	5.05	2.728	0	50	3	1592.2	1506.9	1488.2	1556.8	1606	1717.3	1626.7	1	1529.1	1	1.06383	0.163472
E9Q8I7	Nfxl1	Protein Nfxl1	Mus musculus	1	1	Protein Nfxl1 OS=Mus musculus GN=Nfxl1 PE=1 SV=1	0	5.826	3.37691	2	2	2	1	918	101.4	8.4	NA	1.064	465.7	495.5	9.67	2.71	0.063	0	0	2	514.6	425.9	456.6	492.4	484	510.2	495.533	1	465.7	1	1.06406	0.333211
A0A140T8M7	Rpl23a-ps3	Protein Rpl23a-ps3	Mus musculus	3	1	Protein Rpl23a-ps3 OS=Mus musculus GN=Rpl23a-ps3 PE=3 SV=1	0	80.364	46.1538	12	37	12	1	156	17.7	10.42	NA	1.063	8651.2	9199.2	5.19	2.84	28.552	0	200	12	8316.4	9161.4	8475.7	9328.7	9370.4	8898.5	9199.2	1	8651.17	1	1.06335	0.141672
F2Z456	Cyb5r3	NADH-cytochrome b5 reductase	Mus musculus	1	1	NADH-cytochrome b5 reductase OS=Mus musculus GN=Cyb5r3 PE=1 SV=1	0	45.2	23.6422	7	15	7	1	313	34.9	9.1	NA	1.063	3187.3	3389.4	1.69	9.98	1.683	0	82	7	3138.9	3245.3	3177.8	3616.1	3551.2	3000.8	3389.37	1	3187.33	1	1.06339	0.364472
A0ZVB6	Btaf1	TBP-associated factor 170	Mus musculus	2	1	TBP-associated factor 170 OS=Mus musculus GN=Btaf1 PE=2 SV=1	0	36.187	3.30087	5	6	5	1	1848	206.9	6.43	NA	1.063	544.7	578.8	4.58	1.78	0.115	0	106	5	519.6	569.5	545.1	574.4	590.6	571.4	578.8	1	544.733	1	1.06254	0.0942216
Q8R0I4	Tm2d2	TM2 domain-containing protein 2	Mus musculus	2	1	TM2 domain-containing protein 2 OS=Mus musculus GN=Tm2d2 PE=2 SV=1	0	10.307	7.98122	1	1	1	1	213	22.8	5.22	NA	1.063	307.1	326.3	2.86	4.71	0.334	0	16	1	297.6	308.8	314.9	343.7	314.5	320.8	326.333	1	307.1	1	1.06263	0.132877
Q9QZC7	Plekhb2	Pleckstrin homology domain-containing family B member 2	Mus musculus	1	1	Pleckstrin homology domain-containing family B member 2 OS=Mus musculus GN=Plekhb2 PE=1 SV=1	0.002	4.251	4.0724	1	1	1	1	221	24.6	5.6	NA	1.063	299.4	318.2	3.03	1.95	0.212	0	0	1	296.1	292.5	309.7	324.7	317.6	312.4	318.233	1	299.433	1	1.06279	0.0412507
P62962	Pfn1	Profilin-1	Mus musculus	1	2	Profilin-1 OS=Mus musculus GN=Pfn1 PE=1 SV=2	0	148.825	72.1429	10	58	10	1	140	14.9	8.28	NA	1.062	14025.2	14893.2	3.85	5.85	793.328	0	466	10	14353.4	14320.8	13401.4	14136.7	14698.1	15844.9	14893.2	1	14025.2	1	1.06189	0.216238
P84078	Arf1	ADP-ribosylation factor 1	Mus musculus	1	2	ADP-ribosylation factor 1 OS=Mus musculus GN=Arf1 PE=1 SV=2	0	95.608	50.2762	8	31	4	1	181	20.7	6.8	NA	1.062	7429.8	7888.3	4.25	4.69	12.594	5	318	8	7120.1	7751	7418.3	7572	7797.9	8295	7888.3	1	7429.8	1	1.06171	0.177749
P54923	Adprh	[Protein ADP-ribosylarginine] hydrolase	Mus musculus	1	1	[Protein ADP-ribosylarginine] hydrolase OS=Mus musculus GN=Adprh PE=1 SV=1	0	52.493	26.7956	9	14	9	1	362	40	5.76	NA	1.062	2252.9	2392.6	3.44	2.42	1.683	0	47	9	2227.7	2339.7	2191.2	2328.2	2409.3	2440.4	2392.63	1	2252.87	1	1.06204	0.0664523
Q3UUH0	Asl	Putative uncharacterized protein	Mus musculus	2	1	Putative uncharacterized protein OS=Mus musculus GN=Asl PE=2 SV=1	0	37.666	14.0086	6	8	6	1	464	51.7	6.96	NA	1.062	1634.7	1735.3	4.02	1.76	0.52	0	86	6	1595.5	1597.9	1710.6	1739.1	1763.8	1703	1735.3	1	1634.67	1	1.06156	0.0741053
P63168	Dynll1	Dynein light chain 1, cytoplasmic	Mus musculus	1	1	Dynein light chain 1, cytoplasmic OS=Mus musculus GN=Dynll1 PE=1 SV=1	0	21.447	20.2247	2	10	1	1	89	10.4	7.4	NA	1.062	2767.5	2939	2.86	0.37	2.594	1	59	2	2677.7	2797.8	2826.9	2941	2948.9	2927.2	2939.03	1	2767.47	1	1.06199	0.0204469
Q3UII2	Cd82	Tetraspanin	Mus musculus	1	1	Tetraspanin OS=Mus musculus GN=Cd82 PE=1 SV=1	0	15.212	12.0301	3	5	3	1	266	29.6	5.02	NA	1.062	704.2	747.6	0.88	1.92	1.031	0	55	3	708.4	697.1	707.2	741.2	764	737.5	747.567	1	704.233	1	1.06153	0.00864719
Q3ULW9	9530068E07Rik	Putative uncharacterized protein	Mus musculus	2	1	Putative uncharacterized protein OS=Mus musculus GN=9530068E07Rik PE=2 SV=1	0	9.088	3.861	1	2	1	1	259	28.1	5.07	NA	1.062	515.2	547.4	8.44	1.4	0.311	0	40	1	565.4	488	492.3	553.5	549.9	538.8	547.4	1	515.233	1	1.06243	0.275713
E9PZM4	Chd2	Chromodomain-helicase-DNA-binding protein 2	Mus musculus	1	1	Chromodomain-helicase-DNA-binding protein 2 OS=Mus musculus GN=Chd2 PE=1 SV=1	0.001	5.044	0.656814	1	1	1	1	1827	210.7	8.06	NA	1.062	257.6	273.5	4.31	16.04	0.014	0	0	1	253	249.6	270.3	306.5	290.4	223.7	273.533	1	257.633	1	1.06172	0.575917
Q9D1Q4	Dpm3	Dolichol-phosphate mannosyltransferase subunit 3	Mus musculus	1	1	Dolichol-phosphate mannosyltransferase subunit 3 OS=Mus musculus GN=Dpm3 PE=1 SV=1	0.001	4.982	10.8696	1	1	1	1	92	10.1	7.08	NA	1.062	341.6	362.9	2.72	4.27	0.585	0	0	1	333.3	340	351.6	380.7	355.7	352.3	362.9	1	341.633	1	1.06225	0.111027
Q9DB28	Pop5	Ribonuclease P/MRP protein subunit POP5	Mus musculus	1	1	Ribonuclease P/MRP protein subunit POP5 OS=Mus musculus GN=Pop5 PE=1 SV=1	0.006	2.871	7.10059	1	1	1	1	169	19.3	7.9	NA	1.062	195.5	207.6	1.08	2.3	0.166	0	0	1	193.1	196.3	197.2	208.7	202.4	211.8	207.633	1	195.533	1	1.06188	0.016262
Q9ERH8	Slc28a3	Solute carrier family 28 member 3	Mus musculus	2	1	Solute carrier family 28 member 3 OS=Mus musculus GN=Slc28a3 PE=2 SV=1	0.047	1.115	0.853485	1	1	1	1	703	78.3	7.91	NA	1.062	461	489.4	3.02	3.13	0.054	0	26	1	471.8	465.8	445.3	501.2	472.1	495	489.433	1	460.967	1	1.06175	0.0757247
Q9JKF1	Iqgap1	Ras GTPase-activating-like protein IQGAP1	Mus musculus	1	2	Ras GTPase-activating-like protein IQGAP1 OS=Mus musculus GN=Iqgap1 PE=1 SV=2	0	527.78	38.3223	52	130	51	1	1657	188.6	6.48	NA	1.061	26640.4	28256.2	0.71	0.65	4.233	1	1473	52	26716.4	26780.9	26423.8	28047.7	28326.2	28394.6	28256.2	1	26640.4	1	1.06065	0.000451713
P29341	Pabpc1	Polyadenylate-binding protein 1	Mus musculus	1	2	Polyadenylate-binding protein 1 OS=Mus musculus GN=Pabpc1 PE=1 SV=2	0	266.506	31.6038	22	71	18	1	636	70.6	9.5	NA	1.061	16262.7	17249.3	1.67	2.01	5.764	4	774	22	15953.7	16465.5	16368.8	17312.9	17559.5	16875.4	17249.3	1	16262.7	1	1.06067	0.0178406
Q3V1M8	Hdlbp	Putative uncharacterized protein	Mus musculus	2	1	Putative uncharacterized protein OS=Mus musculus GN=Hdlbp PE=2 SV=1	0	229.804	31.2303	40	85	40	1	1268	141.7	6.87	NA	1.061	17939.8	19025.3	1.84	2.55	1.932	0	432	40	17584.6	18235.7	17999.1	19202.4	19397.7	18475.7	19025.3	1	17939.8	1	1.06051	0.0328262
A0A068EVR8	4 SV	Env	Mus musculus PE	1	NA	Env OS=Mus musculus PE=4 SV=1	0	88.684	10.4634	8	31	3	1	669	73.7	8.05	NA	1.061	3220.8	3416.7	2.72	8.13	1.482	1	476	8	3145.2	3316.7	3200.6	3617.2	3533.2	3099.6	3416.67	1	3220.83	1	1.0608	0.308888
Q9D903	Ebna1bp2	Probable rRNA-processing protein EBP2	Mus musculus	2	1	Probable rRNA-processing protein EBP2 OS=Mus musculus GN=Ebna1bp2 PE=2 SV=1	0	85.611	45.4248	14	24	14	1	306	34.7	10.08	NA	1.061	5819.7	6174.4	0.66	2.7	4.055	0	141	14	5775.1	5840.7	5843.3	6313.6	6220.1	5989.5	6174.4	1	5819.7	1	1.06095	0.0230051
P23492	Pnp	Purine nucleoside phosphorylase	Mus musculus	1	2	Purine nucleoside phosphorylase OS=Mus musculus GN=Pnp PE=1 SV=2	0	76.958	37.7163	9	15	9	1	289	32.3	6.16	NA	1.061	1594.9	1691.5	3.05	2.23	3.329	0	227	9	1563.8	1569.9	1650.9	1705.9	1648.8	1719.8	1691.5	1	1594.87	1	1.06059	0.0528568
P35486	Pdha1	Pyruvate dehydrogenase E1 component subunit alpha, somatic form, mitochondrial	Mus musculus	1	1	Pyruvate dehydrogenase E1 component subunit alpha, somatic form, mitochondrial OS=Mus musculus GN=Pdha1 PE=1 SV=1	0	76.405	29.2308	12	25	12	1	390	43.2	8.19	NA	1.061	8013.4	8500.5	1.81	2.46	2.875	0	44	12	8142.8	7856.7	8040.8	8501.2	8290.9	8709.5	8500.53	1	8013.43	1	1.06079	0.029558
P14115	Rpl27a	60S ribosomal protein L27a	Mus musculus	1	5	60S ribosomal protein L27a OS=Mus musculus GN=Rpl27a PE=1 SV=5	0	73.421	41.8919	8	35	8	1	148	16.6	11.12	NA	1.061	5850.7	6209.4	4.85	4.27	11.915	0	321	8	5557.9	6125	5869.1	5980.8	6147.5	6499.8	6209.37	1	5850.67	1	1.06131	0.184949
Q8BMJ3	Eif1ax	Eukaryotic translation initiation factor 1A, X-chromosomal	Mus musculus	2	3	Eukaryotic translation initiation factor 1A, X-chromosomal OS=Mus musculus GN=Eif1ax PE=2 SV=3	0	37.747	25.6944	4	11	4	1	144	16.5	5.24	NA	1.061	1899.1	2014.1	3.74	0.17	3.642	0	148	4	1865.8	1980.6	1850.8	2012.2	2018	2012.1	2014.1	1	1899.07	1	1.06057	0.0486727
Q58EA6	Rps25	MCG10725, isoform CRA_a	Mus musculus	1	1	MCG10725, isoform CRA_a OS=Mus musculus GN=Rps25 PE=1 SV=1	0	37.234	36	6	20	6	1	125	13.7	10.11	NA	1.061	5509.9	5846.8	1.39	0.77	6.017	0	181	6	5535	5570.5	5424.1	5873.2	5872.3	5795	5846.83	1	5509.87	1	1.06116	0.00274836
Q8QZY9	Sf3b4	Splicing factor 3B subunit 4	Mus musculus	1	1	Splicing factor 3B subunit 4 OS=Mus musculus GN=Sf3b4 PE=1 SV=1	0	17.556	5.18868	2	4	2	1	424	44.3	8.56	NA	1.061	498.5	528.9	6.43	5.19	0.501	0	137	2	510.3	523	462.2	500.7	530.6	555.5	528.933	1	498.5	1	1.06105	0.279804
P29595	Nedd8	NEDD8	Mus musculus	1	2	NEDD8 OS=Mus musculus GN=Nedd8 PE=1 SV=2	0	13.116	28.3951	3	6	3	1	81	9	7.25	NA	1.061	1197.5	1270	2.13	1.82	0.995	0	64	3	1222	1199.3	1171.1	1293.9	1268.1	1247.9	1269.97	1	1197.47	1	1.06054	0.0217187
Q9CQ22	Lamtor1	Ragulator complex protein LAMTOR1	Mus musculus	1	1	Ragulator complex protein LAMTOR1 OS=Mus musculus GN=Lamtor1 PE=1 SV=1	0	10.37	14.9068	2	2	2	1	161	17.7	5.15	NA	1.061	206.1	218.7	4.96	1.33	0.52	0	39	2	205.1	216.8	196.4	222.1	216.9	217.2	218.733	1	206.1	1	1.0613	0.108996
Q91Z49	Fyttd1	UAP56-interacting factor	Mus musculus	1	1	UAP56-interacting factor OS=Mus musculus GN=Fyttd1 PE=1 SV=1	0	6.622	5.36278	1	1	1	1	317	35.9	11.84	NA	1.061	120.8	128.1	2.97	6.76	0.075	0	0	1	117	124.1	121.4	137	127.6	119.8	128.133	1	120.833	1	1.06041	0.246758
A0A0R4J0A9	Lrp6	Low-density lipoprotein receptor-related protein 6	Mus musculus	1	1	Low-density lipoprotein receptor-related protein 6 OS=Mus musculus GN=Lrp6 PE=1 SV=1	0.004	3.344	2.23187	2	4	1	1	1613	180.2	5.33	NA	1.061	10.6	11.3	8.58	6.6	0.021	0	0	2	11.5	10.7	9.7	11.9	11.5	10.4	11.2667	1	10.6333	1	1.05956	0.408876
Q9DAZ9	Zfyve19	Abscission/NoCut checkpoint regulator	Mus musculus	1	2	Abscission/NoCut checkpoint regulator OS=Mus musculus GN=Zfyve19 PE=1 SV=2	0.013	2.015	2.82776	1	1	1	1	389	43.2	6.54	NA	1.061	345.2	366.2	4.18	1.92	0.068	0	0	1	351.8	328.7	355.3	361.9	362.4	374.3	366.2	1	345.267	1	1.06063	0.0870128
P97351	Rps3a	40S ribosomal protein S3a	Mus musculus	1	3	40S ribosomal protein S3a OS=Mus musculus GN=Rps3a PE=1 SV=3	0	195.328	65.9091	22	88	22	1	264	29.9	9.73	NA	1.06	22009.2	23325	4.05	0.71	54.048	0	516	22	20997.3	22675.2	22355	23246.9	23515.6	23212.3	23324.9	1	22009.2	1	1.05978	0.0657048
Q3TKG4	Psmc3	Putative uncharacterized protein (Fragment)	Mus musculus	2	1	Putative uncharacterized protein (Fragment) OS=Mus musculus GN=Psmc3 PE=2 SV=1	0	118.14	38.0478	18	35	18	1	502	55.6	5.24	NA	1.06	8008.2	8486.4	4.94	2.44	4.391	0	137	18	7587.2	8065.3	8372.3	8687.7	8497.6	8273.8	8486.37	1	8008.27	1	1.0597	0.137322
D3YTQ3	Hnrnpdl	Heterogeneous nuclear ribonucleoprotein D-like	Mus musculus	1	1	Heterogeneous nuclear ribonucleoprotein D-like OS=Mus musculus GN=Hnrnpdl PE=1 SV=1	0	85.023	20.4762	10	22	8	1	420	46.2	9.57	NA	1.06	2605.3	2760.9	2.56	2.45	2.162	0	270	10	2602.6	2673.5	2540	2686.8	2776.9	2819.1	2760.93	1	2605.37	1	1.05971	0.0470681
Q561N5	Rps18	MCG23000, isoform CRA_b	Mus musculus	2	1	MCG23000, isoform CRA_b OS=Mus musculus GN=Rps18 PE=2 SV=1	0	59.836	48.6842	10	41	10	1	152	17.7	10.99	NA	1.06	10134.4	10744.8	3.61	1.89	19.535	0	210	10	9719.6	10274.7	10408.8	10602.8	10654.5	10977.1	10744.8	1	10134.4	1	1.06023	0.064672
E9Q4P1	Wdfy1	WD repeat and FYVE domain-containing protein 1	Mus musculus	1	1	WD repeat and FYVE domain-containing protein 1 OS=Mus musculus GN=Wdfy1 PE=1 SV=1	0	11.563	5.85366	2	3	2	1	410	46.2	7.34	NA	1.06	562.8	596.5	8.14	1.58	0.241	0	0	2	550.5	524.5	613.6	593.7	588.9	607	596.533	1	562.867	1	1.05981	0.280487
Q3UMW8	Cln5	Ceroid-lipofuscinosis neuronal protein 5 homolog	Mus musculus	1	1	Ceroid-lipofuscinosis neuronal protein 5 homolog OS=Mus musculus GN=Cln5 PE=1 SV=1	0	10.225	7.91789	3	5	3	1	341	39.3	8.68	NA	1.06	925.5	981.3	5.99	3.47	0.304	0	0	3	978.9	868.2	929.4	976.8	949.7	1017.3	981.267	1	925.5	1	1.06026	0.211794
Q9CPX7	Mrps16	28S ribosomal protein S16, mitochondrial	Mus musculus	1	1	28S ribosomal protein S16, mitochondrial OS=Mus musculus GN=Mrps16 PE=1 SV=1	0	8.661	11.1111	2	3	2	1	135	15.2	9.67	NA	1.06	459.1	486.7	1.45	4.24	0.874	0	20	2	466.7	454.4	456.2	495.2	463.2	501.8	486.733	1	459.1	1	1.06019	0.0919506
Q3TRW3	Snd1	Putative uncharacterized protein	Mus musculus	2	1	Putative uncharacterized protein OS=Mus musculus GN=Snd1 PE=2 SV=1	0	292.635	34.8352	31	101	31	1	910	102	7.56	NA	1.059	20360.4	21553.8	1.31	0.7	4.583	0	858	31	20150.2	20660.5	20270.5	21386.7	21596.6	21678.2	21553.8	1	20360.4	1	1.05862	0.00251132
A2AEW8	Gripap1	GRIP1-associated protein 1	Mus musculus	1	1	GRIP1-associated protein 1 OS=Mus musculus GN=Gripap1 PE=1 SV=1	0	94.58	20.1912	16	22	16	1	837	95.9	5.17	NA	1.059	3682.2	3899.3	5.57	2.44	0.805	0	137	16	3864.6	3460.4	3721.7	3828.5	3862.1	4007.3	3899.3	1	3682.23	1	1.05895	0.171419
Q3THJ6	2 SV	Putative uncharacterized protein	Mus musculus PE	1	NA	Putative uncharacterized protein OS=Mus musculus PE=2 SV=1	0	83.617	35.9813	9	47	9	1	214	24.6	10.01	NA	1.059	12279.9	13006.6	6.61	0.82	6.499	0	279	9	11465.1	12286.6	13087.9	13122.5	12911.7	12985.7	13006.6	1	12279.9	1	1.05918	0.19886
Q9WV55	Vapa	Vesicle-associated membrane protein-associated protein A	Mus musculus	1	2	Vesicle-associated membrane protein-associated protein A OS=Mus musculus GN=Vapa PE=1 SV=2	0	73.672	42.5703	10	25	9	1	249	27.8	8.4	NA	1.059	5938.5	6288	1.97	9.5	7.859	1	78	10	5969.9	6036.3	5809.3	6714.9	6544.2	5605	6288.03	1	5938.5	1	1.05886	0.376397
P47713	Pla2g4a	Cytosolic phospholipase A2	Mus musculus	1	1	Cytosolic phospholipase A2 OS=Mus musculus GN=Pla2g4a PE=1 SV=1	0	116.728	22.0588	17	32	17	1	748	85.2	5.43	NA	1.059	6958.9	7370.5	3.15	2.67	2.728	0	172	17	6707.4	7060.1	7109.3	7205.8	7317.5	7588.1	7370.47	1	6958.93	1	1.05914	0.0727006
Q9DB90	Smg9	Protein SMG9	Mus musculus	1	1	Protein SMG9 OS=Mus musculus GN=Smg9 PE=1 SV=1	0	13.036	8.84615	3	3	3	1	520	57.6	7.01	NA	1.059	495.3	524.7	5.44	2.58	0.28	0	49	3	470	523.6	492.3	510.6	526	537.5	524.7	1	495.3	1	1.05936	0.166157
Q3TX93	Ecel1	Putative uncharacterized protein	Mus musculus	2	1	Putative uncharacterized protein OS=Mus musculus GN=Ecel1 PE=2 SV=1	0.05	1.091	0.774194	1	1	1	1	775	88.1	7.55	NA	1.059	332.9	352.5	7.79	8.57	0.036	0	0	1	351	303.2	344.5	339.8	387	330.7	352.5	1	332.9	1	1.05888	0.441938
Q8R1B4	Eif3c	Eukaryotic translation initiation factor 3 subunit C	Mus musculus	1	1	Eukaryotic translation initiation factor 3 subunit C OS=Mus musculus GN=Eif3c PE=1 SV=1	0	198.821	27.9912	27	55	27	1	911	105.5	5.78	NA	1.058	13708.9	14509.3	3.38	1.81	3.354	0	383	27	13385.9	14240.3	13500.6	14295.7	14430.1	14802.1	14509.3	1	13708.9	1	1.05838	0.0599275
Q8CIJ3	Eif3b	Eukaryotic translation initiation factor 3 subunit B	Mus musculus	2	1	Eukaryotic translation initiation factor 3 subunit B OS=Mus musculus GN=Eif3b PE=2 SV=1	0	193.195	24.5361	22	55	22	1	970	108.9	5.54	NA	1.058	13503.1	14287.8	2.54	1.05	2.607	0	412	22	13137.9	13819.6	13551.8	14182.2	14221.4	14459.9	14287.8	1	13503.1	1	1.05812	0.0222477
A0A0B4J1E7	Kpna4	Importin subunit alpha-3	Mus musculus	1	1	Importin subunit alpha-3 OS=Mus musculus GN=Kpna4 PE=1 SV=1	0	57.818	11.7175	5	8	2	1	623	68	5.34	NA	1.058	133.4	141.1	8.12	3.75	0.848	0	144	5	121.9	134.8	143.4	137.5	147.2	138.6	141.1	1	133.367	1	1.05799	0.328788
Q58E49	Hdac1	Histone deacetylase	Mus musculus	2	1	Histone deacetylase OS=Mus musculus GN=Hdac1 PE=2 SV=1	0	56.392	17.0124	9	18	7	1	482	55	5.48	NA	1.058	5004	5292	3.37	2.87	1.61	2	71	9	4839.5	5176.8	4995.8	5278.8	5147.1	5450.1	5292	1	5004.03	1	1.05755	0.0930437
Q9R1P3	Psmb2	Proteasome subunit beta type-2	Mus musculus	1	1	Proteasome subunit beta type-2 OS=Mus musculus GN=Psmb2 PE=1 SV=1	0	54.994	35.8209	9	18	9	1	201	22.9	7.02	NA	1.058	4242	4489.5	1.3	1.99	7.66	0	108	9	4209.1	4211.3	4305.7	4523.4	4557	4388.1	4489.5	1	4242.03	1	1.05834	0.0150948
Q3UYV9	Ncbp1	Nuclear cap-binding protein subunit 1	Mus musculus	1	2	Nuclear cap-binding protein subunit 1 OS=Mus musculus GN=Ncbp1 PE=1 SV=2	0	47.594	11.2658	9	12	9	1	790	91.9	6.64	NA	1.058	2679.9	2835.4	3.1	4.61	0.585	0	135	9	2609.3	2771.3	2659.3	2705.9	2833.2	2967.1	2835.4	1	2679.97	1	1.058	0.156852
A2RS96	Tmed5	Transmembrane emp24 protein transport domain containing 5	Mus musculus	1	1	Transmembrane emp24 protein transport domain containing 5 OS=Mus musculus GN=Tmed5 PE=1 SV=1	0	23.64	15.7205	4	10	4	1	229	26.2	4.93	NA	1.058	1210.7	1281.4	5.5	1.28	1.929	0	16	4	1216.3	1141.5	1274.2	1299.2	1278	1267	1281.4	1	1210.67	1	1.05843	0.148263
E9QP00	Tra2a	Transformer-2 protein homolog alpha	Mus musculus	1	1	Transformer-2 protein homolog alpha OS=Mus musculus GN=Tra2a PE=1 SV=1	0	22.878	10.6383	3	9	3	1	282	32.6	11.27	NA	1.058	2020.2	2137.1	2.07	1.55	0.532	0	50	3	1984.2	2065.9	2010.4	2155	2098.9	2157.5	2137.13	1	2020.17	1	1.0579	0.0190577
Q9CQV1	Pam16	Mitochondrial import inner membrane translocase subunit TIM16	Mus musculus	1	1	Mitochondrial import inner membrane translocase subunit TIM16 OS=Mus musculus GN=Pam16 PE=1 SV=1	0	10.994	22.4	3	3	3	1	125	13.8	9.64	NA	1.058	1197	1266.3	4.93	7.77	0.874	0	41	3	1259	1141.4	1190.6	1246.8	1179.1	1373	1266.3	1	1197	1	1.05789	0.354677
Q4FK74	Atp5d	ATP synthase, H+ transporting, mitochondrial F1 complex, delta subunit, isoform CRA_c	Mus musculus	1	1	ATP synthase, H+ transporting, mitochondrial F1 complex, delta subunit, isoform CRA_c OS=Mus musculus GN=Atp5d PE=1 SV=1	0	9.743	8.92857	2	5	1	1	168	17.6	5.08	NA	1.058	852.9	902.8	4.13	0.41	0.995	0	78	2	893	826.9	838.9	907.1	900.6	900.7	902.8	1	852.933	1	1.05846	0.0712713
Q9CR16	Ppid	Peptidyl-prolyl cis-trans isomerase D	Mus musculus	1	3	Peptidyl-prolyl cis-trans isomerase D OS=Mus musculus GN=Ppid PE=1 SV=3	0	135.435	36.4865	17	51	16	1	370	40.7	7.43	NA	1.057	13103	13853	2.9	1.37	11.496	0	266	17	13324.4	13320.6	12664.1	13634.6	13971.7	13952.9	13853.1	1	13103	1	1.05724	0.0377051
Q8BT90	Rps17	Putative uncharacterized protein (Fragment)	Mus musculus	2	1	Putative uncharacterized protein (Fragment) OS=Mus musculus GN=Rps17 PE=2 SV=1	0	98.555	39.0071	7	28	7	1	141	16.1	9.94	NA	1.057	7068.7	7474.5	5.74	4.14	37.312	0	166	7	6866.3	7535.7	6804.2	7507.4	7765.9	7150.3	7474.53	1	7068.73	1	1.05741	0.240189
Q9DCY1	Ppib	Peptidyl-prolyl cis-trans isomerase	Mus musculus	1	1	Peptidyl-prolyl cis-trans isomerase OS=Mus musculus GN=Ppib PE=1 SV=1	0	93.018	46.7593	12	38	11	1	216	23.7	9.55	NA	1.057	9227.8	9757.8	6.28	1.76	11.328	0	172	12	8716.9	9857.3	9109.4	9808.4	9898.8	9566.4	9757.87	1	9227.87	1	1.05743	0.203368
Q8BHB4	Wdr3	WD repeat-containing protein 3	Mus musculus	1	1	WD repeat-containing protein 3 OS=Mus musculus GN=Wdr3 PE=1 SV=1	0	73.822	19.6391	16	21	16	1	942	105.7	6.64	NA	1.057	5755.9	6086.1	1.62	2.31	0.821	0	56	16	5665.4	5750.5	5851.7	6025.2	5986.1	6247	6086.1	1	5755.87	1	1.05737	0.0275737
O54825	Bysl	Bystin	Mus musculus	1	3	Bystin OS=Mus musculus GN=Bysl PE=1 SV=3	0	29.499	16.055	7	11	7	1	436	49.8	7.78	NA	1.057	1980.1	2092.2	3.59	2.37	0.896	0	48	7	1916	1967.8	2056.5	2148	2075.9	2052.7	2092.2	1	1980.1	1	1.05661	0.088694
P57746	Atp6v1d	V-type proton ATPase subunit D	Mus musculus	1	1	V-type proton ATPase subunit D OS=Mus musculus GN=Atp6v1d PE=1 SV=1	0	26.933	17.8138	4	5	4	1	247	28.4	9.45	NA	1.057	1086.2	1147.7	0.79	1.8	0.616	0	53	4	1095.9	1083.1	1079.5	1171.5	1137.3	1134.4	1147.73	1	1086.17	1	1.05668	0.00884813
Q3UL64	Neu1	Neuraminidase 1, isoform CRA_a	Mus musculus	1	1	Neuraminidase 1, isoform CRA_a OS=Mus musculus GN=Neu1 PE=1 SV=1	0	5.178	4.88998	2	2	2	1	409	44.6	6.02	NA	1.057	624	659.3	7.08	2.96	0.186	0	0	2	608.4	589.8	673.9	669.3	671.7	636.8	659.267	1	624.033	1	1.05646	0.27492
A0A0A6YY83	Pcdh7	Protein Pcdh7	Mus musculus	1	1	Protein Pcdh7 OS=Mus musculus GN=Pcdh7 PE=1 SV=1	0.009	2.462	0.956175	1	1	1	1	1255	136.7	5.17	NA	1.057	197.9	209.2	6.69	5.39	0.03	0	0	1	200.1	183.7	209.9	210.8	219.7	197.3	209.267	1	197.9	1	1.05744	0.320871
O55143	Atp2a2	Sarcoplasmic/endoplasmic reticulum calcium ATPase 2	Mus musculus	1	2	Sarcoplasmic/endoplasmic reticulum calcium ATPase 2 OS=Mus musculus GN=Atp2a2 PE=1 SV=2	0	324.219	36.7816	38	87	31	1	1044	114.8	5.34	NA	1.056	17574.5	18558.9	1.18	12.85	7.503	9	481	38	17536.7	17798.2	17388.6	19924.4	19947.9	15804.5	18558.9	1	17574.5	1	1.05601	0.515732
Q5FWB6	Rplp0	60S acidic ribosomal protein P0	Mus musculus	2	1	60S acidic ribosomal protein P0 OS=Mus musculus GN=Rplp0 PE=2 SV=1	0	167.834	47.9495	13	52	13	1	317	34.2	6.25	NA	1.056	11433.6	12078.4	3.77	2.4	20.544	0	658	13	11306.3	11914.2	11080.3	11969.1	11859	12407.1	12078.4	1	11433.6	1	1.0564	0.0980832
J3QMG3	Vdac3	Voltage-dependent anion-selective channel protein 3	Mus musculus	1	1	Voltage-dependent anion-selective channel protein 3 OS=Mus musculus GN=Vdac3 PE=1 SV=1	0	106.556	40.1408	10	26	9	1	284	30.8	8.79	NA	1.056	6152.7	6498.5	2.41	5.08	5.7	1	283	10	6171.5	6290.4	5996.2	6732.4	6642.3	6120.8	6498.5	1	6152.7	1	1.0562	0.173209
P12265	Gusb	Beta-glucuronidase	Mus musculus	1	2	Beta-glucuronidase OS=Mus musculus GN=Gusb PE=1 SV=2	0	82.418	21.9136	13	24	13	1	648	74.1	6.7	NA	1.056	7079.7	7477.2	0.94	1.92	1.907	0	174	13	7009.1	7140.5	7089.5	7479.9	7332.2	7619.6	7477.23	1	7079.7	1	1.05615	0.0121478
Q8BRF7	Scfd1	Sec1 family domain-containing protein 1	Mus musculus	1	1	Sec1 family domain-containing protein 1 OS=Mus musculus GN=Scfd1 PE=1 SV=1	0	68.662	19.5618	10	14	10	1	639	72.3	6.38	NA	1.056	2866.5	3026.8	1.15	2.27	1.047	0	167	10	2837.3	2859.9	2902.4	3023.1	2959.9	3097.4	3026.8	1	2866.53	1	1.05591	0.0220473
B2RY56	Rbm25	RNA-binding protein 25	Mus musculus	1	2	RNA-binding protein 25 OS=Mus musculus GN=Rbm25 PE=1 SV=2	0	66.875	13.0072	10	17	10	1	838	99.5	6.32	NA	1.056	3305.5	3491.8	0.81	1.39	0.778	0	102	10	3302.1	3280.7	3333.7	3487.1	3445.8	3542.4	3491.77	1	3305.5	1	1.05635	0.00430712
Q5DTQ4	Diaph1	MKIAA4062 protein (Fragment)	Mus musculus	2	1	MKIAA4062 protein (Fragment) OS=Mus musculus GN=Diaph1 PE=2 SV=1	0	51.274	9.64981	10	15	10	1	1285	142.2	5.54	NA	1.056	1808.3	1909.6	2.75	1.54	0.306	0	83	10	1755.5	1815.1	1854.3	1932.6	1919.8	1876.4	1909.6	1	1808.3	1	1.05602	0.0386004
Q4V9X1	Wdr12	Ribosome biogenesis protein WDR12	Mus musculus	1	1	Ribosome biogenesis protein WDR12 OS=Mus musculus GN=Wdr12 PE=1 SV=1	0	48.859	17.2577	8	17	8	1	423	47.3	5.6	NA	1.056	5653.8	5973.1	3.1	1.56	1.626	0	67	8	5642.4	5834.8	5484.3	5876.1	5981.2	6062.1	5973.13	1	5653.83	1	1.05647	0.049698
F7BJB9	Morc3	MORC family CW-type zinc finger protein 3	Mus musculus	1	1	MORC family CW-type zinc finger protein 3 OS=Mus musculus GN=Morc3 PE=1 SV=1	0	39.348	12.7389	10	11	10	1	942	106.5	5.68	NA	1.056	1646.8	1738.8	2.58	0.84	0.468	0	75	10	1629.7	1615.7	1695.2	1743.1	1722.5	1750.7	1738.77	1	1646.87	1	1.0558	0.0238649
Q3UW66	Mpst	Sulfurtransferase	Mus musculus	1	1	Sulfurtransferase OS=Mus musculus GN=Mpst PE=1 SV=1	0	25.086	15.1515	4	6	4	1	297	33.1	6.47	NA	1.056	1262.2	1333	2.98	1.4	0.833	0	66	4	1241	1239.9	1305.6	1320.8	1354.5	1323.9	1333.07	1	1262.17	1	1.05617	0.0430085
P47962	Rpl5	60S ribosomal protein L5	Mus musculus	1	3	60S ribosomal protein L5 OS=Mus musculus GN=Rpl5 PE=1 SV=3	0	152.878	49.4949	16	76	16	1	297	34.4	9.77	NA	1.055	17197.4	18138.9	4.13	1.45	14.399	0	337	16	16441.4	17850	17300.7	17889.1	18112.8	18414.9	18138.9	1	17197.4	1	1.05475	0.0976337
Q9WTI7	Myo1c	Unconventional myosin-Ic	Mus musculus	1	2	Unconventional myosin-Ic OS=Mus musculus GN=Myo1c PE=1 SV=2	0	92.937	18.0621	17	21	16	1	1063	121.9	9.35	NA	1.055	4239.3	4472.9	3.11	6.05	0.601	1	150	17	4192.7	4137	4388.4	4352.3	4283.6	4782.8	4472.9	1	4239.37	1	1.05509	0.250259
Q5M9K3	Uba52	MCG23116, isoform CRA_a	Mus musculus	2	1	MCG23116, isoform CRA_a OS=Mus musculus GN=Uba52 PE=2 SV=1	0	84.118	53.9062	8	218	1	1	128	14.7	9.83	NA	1.055	635.8	670.6	4.42	5.66	16.191	0	639	8	667.4	626.4	613.6	679.1	703.5	629	670.533	1	635.8	1	1.05463	0.271893
Q99LI7	Cstf3	Cleavage stimulation factor subunit 3	Mus musculus	1	1	Cleavage stimulation factor subunit 3 OS=Mus musculus GN=Cstf3 PE=1 SV=1	0	42.92	13.2497	10	12	10	1	717	82.8	8.12	NA	1.055	3420.6	3609	3.04	2.05	0.505	0	59	10	3307.3	3442.7	3511.7	3543.9	3593.9	3689.3	3609.03	1	3420.57	1	1.0551	0.0626887
Q8K3C3	Lzic	Protein LZIC	Mus musculus	1	1	Protein LZIC OS=Mus musculus GN=Lzic PE=1 SV=1	0	10.114	10	2	3	2	1	190	21.5	4.96	NA	1.055	1164.2	1227.7	6.6	1.6	0.468	0	0	2	1086.4	1240	1166.1	1207.5	1246.7	1229	1227.73	1	1164.17	1	1.0546	0.237266
Q5CZX6	Acbd5	Acbd5 protein (Fragment)	Mus musculus	2	1	Acbd5 protein (Fragment) OS=Mus musculus GN=Acbd5 PE=2 SV=1	0	8.625	4.06977	2	2	2	1	516	57.5	5.48	NA	1.055	393.2	414.7	2.18	5.31	0.15	0	0	2	394.7	384	400.9	436.6	415	392.6	414.733	1	393.2	1	1.05476	0.189232
Q3TXY7	Rnf121	Putative uncharacterized protein (Fragment)	Mus musculus	2	1	Putative uncharacterized protein (Fragment) OS=Mus musculus GN=Rnf121 PE=2 SV=1	0.01	2.308	1.87166	1	1	1	1	374	43.7	8.25	NA	1.055	296.4	312.8	5.75	5.48	0.096	0	0	1	314	280	295.3	327.4	317	293.9	312.767	1	296.433	1	1.0551	0.306709
Q9CX11	Utp23	rRNA-processing protein UTP23 homolog	Mus musculus	2	1	rRNA-processing protein UTP23 homolog OS=Mus musculus GN=Utp23 PE=2 SV=1	0.013	2.066	4.81928	1	1	1	1	249	28.4	10.32	NA	1.055	134.7	142.1	6.61	2.11	0.101	0	0	1	125.1	136.4	142.7	144.9	138.9	142.4	142.067	1	134.733	1	1.05443	0.248538
Q6A028	Swap70	Switch-associated protein 70	Mus musculus	1	2	Switch-associated protein 70 OS=Mus musculus GN=Swap70 PE=1 SV=2	0	137.449	35.5556	23	41	23	1	585	69	6.05	NA	1.054	11836.6	12479.5	1.37	0.29	3.241	0	220	23	11667.5	11851.6	11990.7	12448.9	12469.6	12520	12479.5	1	11836.6	1	1.05431	0.00258173
G3X928	Sec23ip	SEC23-interacting protein	Mus musculus	1	1	SEC23-interacting protein OS=Mus musculus GN=Sec23ip PE=1 SV=1	0	62.874	13.0261	15	22	14	1	998	110.7	5.72	NA	1.054	5741	6048.2	3.64	3.97	1.102	1	90	15	5981.3	5642.4	5599.4	5957.7	6320.3	5866.7	6048.23	1	5741.03	1	1.05351	0.169959
P49962	Srp9	Signal recognition particle 9 kDa protein	Mus musculus	1	2	Signal recognition particle 9 kDa protein OS=Mus musculus GN=Srp9 PE=1 SV=2	0	19.246	31.3953	3	4	3	1	86	10.2	7.99	NA	1.054	568.4	599.1	6.76	6.27	1.512	0	66	3	598.2	525	581.8	605.9	558.6	632.9	599.133	1	568.333	1	1.05419	0.377203
Q3UGE1	Trappc12	Putative uncharacterized protein	Mus musculus	2	1	Putative uncharacterized protein OS=Mus musculus GN=Trappc12 PE=2 SV=1	0	17.977	7.02635	4	4	4	1	797	87.7	4.77	NA	1.054	775.8	817.5	3.03	1.73	0.186	0	41	4	798.7	751.7	776.9	802.5	819.5	830.6	817.533	1	775.767	1	1.05384	0.0578591
Q80VJ2	Sra1	Steroid receptor RNA activator 1	Mus musculus	1	3	Steroid receptor RNA activator 1 OS=Mus musculus GN=Sra1 PE=1 SV=3	0	17.973	23.7069	4	4	4	1	232	25.5	6.43	NA	1.054	438.9	462.4	5.64	1.51	0.931	0	43	4	421.7	427.8	467.2	457	460	470.3	462.433	1	438.9	1	1.05362	0.187423
D3Z3N4	Hnrnph3	MCG11326, isoform CRA_a	Mus musculus	1	1	MCG11326, isoform CRA_a OS=Mus musculus GN=Hnrnph3 PE=1 SV=1	0	15.31	8.67052	3	5	2	1	346	36.8	6.87	NA	1.054	238.9	251.8	9.43	3.17	0.468	0	61	3	263.6	233.6	219.5	242.9	254.3	258.3	251.833	1	238.9	1	1.05414	0.401643
Q9CR59	Gadd45gip1	Growth arrest and DNA damage-inducible proteins-interacting protein 1	Mus musculus	1	1	Growth arrest and DNA damage-inducible proteins-interacting protein 1 OS=Mus musculus GN=Gadd45gip1 PE=1 SV=1	0	10.473	15.3153	3	3	3	1	222	25.8	10.27	NA	1.054	836.5	881.6	8.41	5.62	0.468	0	27	3	818.2	777	914.1	913.8	906.4	824.6	881.6	1	836.433	1	1.054	0.414539
P26011	Itgb7	Integrin beta-7	Mus musculus	1	2	Integrin beta-7 OS=Mus musculus GN=Itgb7 PE=1 SV=2	0	9.606	2.48139	2	3	1	1	806	87.4	5.55	NA	1.054	162.3	171.1	7.55	4.85	0.155	0	28	2	172.2	148.6	166.2	178.9	162.4	172.1	171.133	1	162.333	1	1.05421	0.361442
P62073	Timm10	Mitochondrial import inner membrane translocase subunit Tim10	Mus musculus	1	1	Mitochondrial import inner membrane translocase subunit Tim10 OS=Mus musculus GN=Timm10 PE=1 SV=1	0	7.798	23.3333	3	4	3	1	90	10.3	6.29	NA	1.054	1933.4	2038.5	3.97	1.98	1.512	0	33	3	2001.4	1850.1	1948.7	2028.5	2004.1	2082.8	2038.47	1	1933.4	1	1.05434	0.103848
Q9DBE8	Alg2	Alpha-1,3/1,6-mannosyltransferase ALG2	Mus musculus	1	2	Alpha-1,3/1,6-mannosyltransferase ALG2 OS=Mus musculus GN=Alg2 PE=1 SV=2	0.001	4.524	3.13253	1	1	1	1	415	47.4	7.97	NA	1.054	185.8	195.9	0.95	4.88	0.08	0	43	1	184.9	184.6	187.8	206.9	191	189.7	195.867	1	185.767	1	1.05437	0.146875
Q8BKC5	Ipo5	Importin-5	Mus musculus	1	3	Importin-5 OS=Mus musculus GN=Ipo5 PE=1 SV=3	0	285.779	26.5269	26	63	26	1	1097	123.5	4.93	NA	1.053	11477.6	12089.7	3.7	2.46	4.425	0	476	26	11134.8	11952.1	11346	11802.9	12070.7	12395.6	12089.7	1	11477.6	1	1.05333	0.109989
A2A7S7	Yars	Tyrosine--tRNA ligase	Mus musculus	1	1	Tyrosine--tRNA ligase OS=Mus musculus GN=Yars PE=1 SV=1	0	195.854	45.0355	30	60	30	1	564	63	8.44	NA	1.053	14597.7	15372.2	2.48	1.11	8.183	0	330	30	14421.8	15014.6	14356.7	15219.1	15341	15556.7	15372.3	1	14597.7	1	1.05306	0.0286411
P62830	Rpl23	60S ribosomal protein L23	Mus musculus	1	1	60S ribosomal protein L23 OS=Mus musculus GN=Rpl23 PE=1 SV=1	0	78.705	55	8	37	8	1	140	14.9	10.51	NA	1.053	6747.1	7107.9	2.29	3.24	42.288	0	234	8	6918.3	6704.9	6618.1	7219.2	7261.2	6843.4	7107.93	1	6747.1	1	1.05348	0.0871271
A2AEM2	Clcc1	Chloride channel CLIC-like 1, isoform CRA_a	Mus musculus	1	1	Chloride channel CLIC-like 1, isoform CRA_a OS=Mus musculus GN=Clcc1 PE=1 SV=1	0	28.069	13.6029	6	7	6	1	544	61.2	5.77	NA	1.053	1917.8	2018.8	2.45	3.63	0.409	0	37	6	1921.9	1962.7	1868.9	2080.6	2038	1937.9	2018.83	1	1917.83	1	1.05266	0.114861
Q91WG2	Rabep2	Rab GTPase-binding effector protein 2	Mus musculus	1	3	Rab GTPase-binding effector protein 2 OS=Mus musculus GN=Rabep2 PE=1 SV=3	0	24.712	9.20578	5	5	5	1	554	62.1	4.89	NA	1.053	1034	1089	5.96	7.37	0.315	0	53	5	1101	979.8	1021.3	1154.8	1112.5	999.6	1088.97	1	1034.03	1	1.05313	0.400136
B2RR29	Ptpn7	Protein tyrosine phosphatase, non-receptor type 7	Mus musculus	2	1	Protein tyrosine phosphatase, non-receptor type 7 OS=Mus musculus GN=Ptpn7 PE=2 SV=1	0	14.031	7.52089	3	3	3	1	359	40.4	6.83	NA	1.053	1001.3	1054.8	10.09	12.47	0.304	0	54	3	940.1	945.9	1117.9	1144.2	1116.4	903.7	1054.77	1	1001.3	1	1.0534	0.606414
Q9JIG8	Praf2	PRA1 family protein 2	Mus musculus	1	1	PRA1 family protein 2 OS=Mus musculus GN=Praf2 PE=1 SV=1	0	12.347	16.2921	3	4	3	1	178	19.5	9.6	NA	1.053	1062.4	1118.9	6.81	10.84	1.512	0	27	3	1018.7	1022.7	1146	1215.4	1158.6	982.7	1118.9	1	1062.47	1	1.05312	0.527058
Q3TL46	Prim2	Putative uncharacterized protein (Fragment)	Mus musculus	2	1	Putative uncharacterized protein (Fragment) OS=Mus musculus GN=Prim2 PE=2 SV=1	0	12.322	20.7317	3	3	1	1	246	27.5	9.25	NA	1.053	52	54.7	3.82	7.93	0.334	0	0	3	53.3	49.7	52.9	50.7	59.3	54.2	54.7333	1	51.9667	1	1.05324	0.370446
A0A0R4J205	Trmt10a	tRNA methyltransferase 10 homolog A	Mus musculus	1	1	tRNA methyltransferase 10 homolog A OS=Mus musculus GN=Trmt10a PE=1 SV=1	0	8.219	3.0303	1	2	1	1	330	38.2	7.88	NA	1.053	263.8	277.7	3.4	2.29	0.186	0	39	1	273.2	255.4	262.8	270.5	280.1	282.4	277.667	1	263.8	1	1.05257	0.0932424
B2RUJ9	Pde4dip	Pde4dip protein	Mus musculus	2	1	Pde4dip protein OS=Mus musculus GN=Pde4dip PE=2 SV=1	0.003	3.559	0.609013	1	1	1	1	2463	277.2	5.53	NA	1.053	248.1	261.3	7.58	4.57	0.012	0	0	1	257.2	226.5	260.7	272.6	262.5	248.8	261.3	1	248.133	1	1.05306	0.36405
P51150	Rab7a	Ras-related protein Rab-7a	Mus musculus	1	2	Ras-related protein Rab-7a OS=Mus musculus GN=Rab7a PE=1 SV=2	0	182.865	71.0145	13	42	13	1	207	23.5	6.7	NA	1.052	9215.9	9698.2	1.7	2.86	23.041	0	551	13	9126.7	9397.1	9123.8	9903	9809.1	9382.5	9698.2	1	9215.87	1	1.05234	0.0587323
P06745	Gpi	Glucose-6-phosphate isomerase	Mus musculus	1	4	Glucose-6-phosphate isomerase OS=Mus musculus GN=Gpi PE=1 SV=4	0	154.39	29.9283	19	72	6	1	558	62.7	8.13	NA	1.052	17706.8	18624.5	5.36	4.34	6.827	13	355	19	17402.3	18770.1	16948	17899.5	18478.7	19495.4	18624.5	1	17706.8	1	1.05183	0.271061
P99027	Rplp2	60S acidic ribosomal protein P2	Mus musculus	1	3	60S acidic ribosomal protein P2 OS=Mus musculus GN=Rplp2 PE=1 SV=3	0	124.506	77.3913	8	22	8	1	115	11.6	4.54	NA	1.052	5582.7	5875	2.51	2.57	463.159	0	393	8	5728.8	5570.1	5449.3	5782.1	5793.6	6049.3	5875	1	5582.73	1	1.05235	0.069958
Q0PD65	Rab2a	RAB2, member RAS oncogene family	Mus musculus	1	1	RAB2, member RAS oncogene family OS=Mus musculus GN=Rab2a PE=1 SV=1	0	85.74	44.3396	8	18	8	1	212	23.5	6.54	NA	1.052	3685.8	3876.2	2.31	4.9	4.275	0	295	8	3587.5	3732.1	3737.6	4024.6	3941.7	3662.3	3876.2	1	3685.73	1	1.05168	0.18797
Q3U818	Eif6	Eukaryotic translation initiation factor 6	Mus musculus	2	1	Eukaryotic translation initiation factor 6 OS=Mus musculus GN=Eif6 PE=2 SV=1	0	83.578	52.2449	7	14	7	1	245	26.4	4.74	NA	1.052	1312.5	1380.2	1.85	1.99	4.623	0	218	7	1337.7	1289.2	1310.6	1360.4	1368.8	1411.5	1380.23	1	1312.5	1	1.05161	0.0328086
Q9D0T1	Snu13	NHP2-like protein 1	Mus musculus	1	4	NHP2-like protein 1 OS=Mus musculus GN=Snu13 PE=1 SV=4	0	63.707	64.0625	9	22	9	1	128	14.2	8.46	NA	1.052	5985	6294.9	4.19	3.07	22.101	0	174	9	6237.8	5981.1	5735.9	6200	6167.7	6517	6294.9	1	5984.93	1	1.05179	0.165187
G3UWS4	Ppp2r1b	Serine/threonine-protein phosphatase 2A 65 kDa regulatory subunit A beta isoform	Mus musculus	1	1	Serine/threonine-protein phosphatase 2A 65 kDa regulatory subunit A beta isoform OS=Mus musculus GN=Ppp2r1b PE=1 SV=1	0	54.564	12.8242	9	11	6	1	694	76	5.19	NA	1.052	2075	2181.9	2.59	0.93	0.585	0	97	9	2039.7	2048.3	2136.9	2196.8	2190.1	2158.9	2181.93	1	2074.97	1	1.05155	0.0321883
P70699	Gaa	Lysosomal alpha-glucosidase	Mus musculus	1	2	Lysosomal alpha-glucosidase OS=Mus musculus GN=Gaa PE=1 SV=2	0	51.095	11.0178	9	12	9	1	953	106.2	5.83	NA	1.052	3589.9	3775.8	3.07	4.14	0.643	0	58	9	3703.2	3583.7	3482.8	3676.8	3694.7	3955.9	3775.8	1	3589.9	1	1.05178	0.167562
Q0PD50	Rab8a	RAB8A, member RAS oncogene family, isoform CRA_a	Mus musculus	1	1	RAB8A, member RAS oncogene family, isoform CRA_a OS=Mus musculus GN=Rab8a PE=1 SV=1	0	43.036	28.5024	7	23	1	1	207	23.7	9.07	NA	1.052	2391.7	2515.2	3.76	0.98	2.34	3	202	7	2323.5	2493.5	2358	2529.8	2529.2	2486.7	2515.23	1	2391.67	1	1.05167	0.0832635
Q91Z04	Arhgap1	Arhgap1 protein (Fragment)	Mus musculus	2	1	Arhgap1 protein (Fragment) OS=Mus musculus GN=Arhgap1 PE=2 SV=1	0	35.515	25.5319	4	7	1	1	188	21.3	5.49	NA	1.052	760.6	799.8	3.66	2.24	2.831	0	64	4	760.5	732.8	788.5	779.1	810	810.4	799.833	1	760.6	1	1.05158	0.109604
A0A0G2JGS4	Camk2d	Calcium/calmodulin-dependent protein kinase type II subunit delta	Mus musculus	1	1	Calcium/calmodulin-dependent protein kinase type II subunit delta OS=Mus musculus GN=Camk2d PE=1 SV=1	0	26.151	14.2589	7	8	3	1	533	60	7.27	NA	1.052	1559.9	1641.2	1.87	3.17	0.551	3	63	7	1529.8	1561.8	1588.1	1699.5	1624.8	1599.2	1641.17	1	1559.9	1	1.0521	0.0779731
Q3TKG5	Gar1	Putative uncharacterized protein	Mus musculus	2	1	Putative uncharacterized protein OS=Mus musculus GN=Gar1 PE=2 SV=1	0	21.111	16.4502	4	8	4	1	231	23.5	11.02	NA	1.052	2335.5	2458.1	3.49	3.79	0.701	0	21	4	2322.9	2261	2422.5	2433.8	2379.5	2560.9	2458.07	1	2335.47	1	1.05249	0.161239
P62627	Dynlrb1	Dynein light chain roadblock-type 1	Mus musculus	1	3	Dynein light chain roadblock-type 1 OS=Mus musculus GN=Dynlrb1 PE=1 SV=3	0	17.958	38.5417	3	4	3	1	96	11	7.25	NA	1.052	507	533.3	7.04	1.6	2.162	0	56	3	545.2	474.5	501.2	537.2	523.5	539.2	533.3	1	506.967	1	1.05194	0.281926
P56135	Atp5j2	ATP synthase subunit f, mitochondrial	Mus musculus	1	3	ATP synthase subunit f, mitochondrial OS=Mus musculus GN=Atp5j2 PE=1 SV=3	0	11.418	13.6364	1	2	1	1	88	10.3	9.95	NA	1.052	609.4	641.2	7.12	3.16	0.778	0	35	1	654.2	567.5	606.6	663.6	635.9	624.2	641.233	1	609.433	1	1.05218	0.31429
Q3UPD0	Scfd2	Putative uncharacterized protein	Mus musculus	2	1	Putative uncharacterized protein OS=Mus musculus GN=Scfd2 PE=2 SV=1	0.001	4.52	1.60819	1	1	1	1	684	74.8	6.76	NA	1.052	297.4	312.8	5.65	5.34	0.056	0	0	1	297.4	280.6	314.2	319.7	293.7	324.9	312.767	1	297.4	1	1.05167	0.324256
Q9CR64	Tmem167a	Protein kish-A	Mus musculus	1	1	Protein kish-A OS=Mus musculus GN=Tmem167a PE=1 SV=1	0.012	2.114	12.5	1	1	1	1	72	8.1	8.95	NA	1.052	148.5	156.2	0.7	21.05	0.585	0	23	1	148.5	149.5	147.4	167.8	181.6	119.1	156.167	1	148.467	1	1.05186	0.705535
P09405	Ncl	Nucleolin	Mus musculus	1	2	Nucleolin OS=Mus musculus GN=Ncl PE=1 SV=2	0	335.242	46.6761	46	215	46	1	707	76.7	4.75	NA	1.051	56711.6	59617	2.51	2.3	26.384	0	1350	46	55238	58076.8	56819.9	60602.9	60194.7	58053.5	59617	1	56711.6	1	1.05123	0.0633921
Q6ZQ58	Larp1	La-related protein 1	Mus musculus	1	3	La-related protein 1 OS=Mus musculus GN=Larp1 PE=1 SV=3	0	124.682	24.347	21	33	21	1	1072	121.1	8.79	NA	1.051	6584.7	6922.6	3	1.58	1.066	0	203	21	6413.7	6539.2	6801.1	7009.7	6958.4	6799.7	6922.6	1	6584.67	1	1.05132	0.0606583
Q6P5B5	Fxr2	Fragile X mental retardation syndrome-related protein 2	Mus musculus	1	1	Fragile X mental retardation syndrome-related protein 2 OS=Mus musculus GN=Fxr2 PE=1 SV=1	0	73.094	18.546	10	16	1	1	674	74.2	6.23	NA	1.051	2449.2	2575	1.69	1.12	0.837	6	92	10	2473.7	2401.5	2472.4	2551.7	2566	2607.3	2575	1	2449.2	1	1.05136	0.0124182
Q9CQU1	Mfap1	Microfibrillar-associated protein 1	Mus musculus	1	1	Microfibrillar-associated protein 1 OS=Mus musculus GN=Mfap1 PE=1 SV=1	0	14.711	9.11162	4	5	3	1	439	51.9	4.98	NA	1.051	562.6	591.2	5.44	3.84	0.266	0	47	4	596.4	536.8	554.7	591.3	568.5	613.8	591.2	1	562.633	1	1.05077	0.263404
Q4FJR4	Pdk3	Pdk3 protein	Mus musculus	1	1	Pdk3 protein OS=Mus musculus GN=Pdk3 PE=1 SV=1	0	13.778	7.46988	3	3	3	1	415	47.9	8.82	NA	1.051	736.3	773.5	2.03	0.67	0.205	0	45	3	721.2	751.1	736.6	779.3	769.4	771.8	773.5	1	736.3	1	1.05052	0.0151842
Q3UJX2	Ctnnbl1	Putative uncharacterized protein	Mus musculus	2	1	Putative uncharacterized protein OS=Mus musculus GN=Ctnnbl1 PE=2 SV=1	0	6.845	4.08526	3	3	3	1	563	65	5.05	NA	1.051	765.2	803.9	8.89	1.74	0.199	0	25	3	728	843.7	724	798	793.8	819.8	803.867	1	765.233	1	1.05049	0.389561
P46460	Nsf	Vesicle-fusing ATPase	Mus musculus	1	2	Vesicle-fusing ATPase OS=Mus musculus GN=Nsf PE=1 SV=2	0	179.458	33.0645	26	54	25	1	744	82.6	6.95	NA	1.05	13485.8	14156.2	2.02	1.74	3.475	1	325	26	13171.8	13633.6	13651.9	14205.6	13889.4	14373.5	14156.2	1	13485.8	1	1.04971	0.0339579
Q9QUM9	Psma6	Proteasome subunit alpha type-6	Mus musculus	1	1	Proteasome subunit alpha type-6 OS=Mus musculus GN=Psma6 PE=1 SV=1	0	154.605	51.626	13	45	13	1	246	27.4	6.76	NA	1.05	11475.2	12049.6	2.37	2.84	49.802	0	417	13	11624.2	11640.1	11161.3	11813.3	11893.9	12441.6	12049.6	1	11475.2	1	1.05006	0.0850269
O09061	Psmb1	Proteasome subunit beta type-1	Mus musculus	1	1	Proteasome subunit beta type-1 OS=Mus musculus GN=Psmb1 PE=1 SV=1	0	105.008	45.8333	10	32	10	1	240	26.4	7.81	NA	1.05	5960.4	6257.5	2.06	1.92	9	0	242	10	5974.3	6075.5	5831.4	6182.7	6193.7	6396	6257.47	1	5960.4	1	1.04984	0.0400399
Q9CRT8	Xpot	Exportin-T	Mus musculus	1	3	Exportin-T OS=Mus musculus GN=Xpot PE=1 SV=3	0	69.789	12.7726	11	14	11	1	963	109.7	5.25	NA	1.05	2308.6	2423	0.75	2.57	0.596	0	117	11	2300.3	2296.9	2328.6	2385.3	2388.6	2495	2422.97	1	2308.6	1	1.04954	0.0377471
Q08288	Lyar	Cell growth-regulating nucleolar protein	Mus musculus	1	2	Cell growth-regulating nucleolar protein OS=Mus musculus GN=Lyar PE=1 SV=2	0	63.048	24.4845	10	17	9	1	388	43.7	9.5	NA	1.05	3648.3	3829.7	0.68	7.91	1.412	0	180	10	3621.2	3670.4	3653.2	4061.4	3940.8	3486.9	3829.7	1	3648.27	1	1.04973	0.359613
Q4FJP3	Nras	Nras protein	Mus musculus	2	1	Nras protein OS=Mus musculus GN=Nras PE=2 SV=1	0	40.127	22.7979	4	6	4	1	193	21.7	5.3	NA	1.05	1530.2	1607.2	3.36	1.37	1.512	0	69	4	1559	1470.9	1560.7	1632.5	1591.6	1597.5	1607.2	1	1530.2	1	1.05032	0.0755733
Q6ZWQ7	Spcs3	Signal peptidase complex subunit 3	Mus musculus	1	1	Signal peptidase complex subunit 3 OS=Mus musculus GN=Spcs3 PE=1 SV=1	0	18.892	11.6667	2	3	2	1	180	20.3	8.62	NA	1.05	638.8	670.6	6.32	6.94	0.638	0	88	2	685.4	617.2	613.9	684.2	708.9	618.8	670.633	1	638.833	1	1.04978	0.421898
H3BJ78	Syngr2	Synaptogyrin-2 (Fragment)	Mus musculus	4	1	Synaptogyrin-2 (Fragment) OS=Mus musculus GN=Syngr2 PE=4 SV=1	0.008	2.536	17.6871	2	2	2	1	147	15.7	6.49	NA	1.05	329.5	346	3.87	6.11	1.154	0	0	2	322.5	321.9	344.3	323.8	348.3	365.9	346	1	329.567	1	1.04986	0.313311
Q3TIS3	Sec23b	Putative uncharacterized protein	Mus musculus	2	1	Putative uncharacterized protein OS=Mus musculus GN=Sec23b PE=2 SV=1	0	145.674	20.9909	14	33	10	1	767	86.4	6.96	NA	1.049	6330	6641.4	2.11	2.88	1.593	4	188	14	6182.6	6364.3	6443.2	6488.2	6580.2	6855.9	6641.43	1	6330.03	1	1.04919	0.0819452
Q3UDZ1	Rhog	Putative uncharacterized protein	Mus musculus	1	1	Putative uncharacterized protein OS=Mus musculus GN=Rhog PE=1 SV=1	0	103.817	50.7853	9	23	8	1	191	21.3	8.12	NA	1.049	2169.3	2275.7	2.86	4.06	15.379	0	290	9	2240.7	2139.2	2128.1	2356.8	2295.3	2175.2	2275.77	1	2169.33	1	1.04906	0.172915
P70372	Elavl1	ELAV-like protein 1	Mus musculus	1	2	ELAV-like protein 1 OS=Mus musculus GN=Elavl1 PE=1 SV=2	0	97.854	26.9939	8	25	8	1	326	36.1	9.04	NA	1.049	6000.7	6292.4	1.42	3.02	5.062	0	184	8	6092.1	5923.5	5986.4	6206.3	6160.6	6510.1	6292.33	1	6000.67	1	1.04861	0.0722612
Q8C4J7	Tbl3	Transducin beta-like protein 3	Mus musculus	2	1	Transducin beta-like protein 3 OS=Mus musculus GN=Tbl3 PE=2 SV=1	0	66.699	15.231	10	14	4	1	801	88.2	6.81	NA	1.049	2825.2	2962.5	1.61	2.74	0.691	5	94	10	2826.3	2779.3	2870	3029.6	2872.5	2985.6	2962.57	1	2825.2	1	1.04862	0.0625173
A0A068BIT8	Psmb8	Proteasome subunit beta type	Mus musculus	2	1	Proteasome subunit beta type OS=Mus musculus GN=Psmb8 PE=2 SV=1	0	50.742	23.1884	6	15	6	1	276	30.3	7.01	NA	1.049	3566.6	3742.3	3.96	1.46	1.721	0	194	6	3581.5	3418.7	3699.7	3694.7	3729.9	3802.3	3742.3	1	3566.63	1	1.04925	0.114807
Q9CPS7	Pno1	RNA-binding protein PNO1	Mus musculus	1	1	RNA-binding protein PNO1 OS=Mus musculus GN=Pno1 PE=1 SV=1	0	33.437	27.8226	6	9	6	1	248	27.4	9.79	NA	1.049	2878.2	3018.8	0.44	2.25	1.154	0	84	6	2868.6	2873.6	2892.4	2991	2969.2	3096.3	3018.83	1	2878.2	1	1.04886	0.0243565
O35379	Abcc1	Multidrug resistance-associated protein 1	Mus musculus	1	1	Multidrug resistance-associated protein 1 OS=Mus musculus GN=Abcc1 PE=1 SV=1	0	33.429	4.71204	6	7	6	1	1528	171.1	7.36	NA	1.049	1414	1483.1	6.94	2.49	0.139	0	81	6	1398.6	1324.5	1519	1492.1	1442.5	1514.5	1483.03	1	1414.03	1	1.0488	0.317982
Q9WUR9	Ak4	Adenylate kinase 4, mitochondrial	Mus musculus	1	1	Adenylate kinase 4, mitochondrial OS=Mus musculus GN=Ak4 PE=1 SV=1	0	23.218	13.0045	3	8	3	1	223	25	7.53	NA	1.049	1272.5	1335.4	4.4	3.01	1.254	0	62	3	1331.1	1219.6	1266.9	1353.4	1289.4	1363.6	1335.47	1	1272.53	1	1.04946	0.188883
B9EJ97	Atp7a	Atp7a protein	Mus musculus	2	1	Atp7a protein OS=Mus musculus GN=Atp7a PE=2 SV=1	0	7.887	1.74263	3	3	3	1	1492	161.9	6.58	NA	1.049	196.4	206	7.66	2.43	0.081	0	0	3	210.4	180.5	198.4	201.1	211.1	205.6	205.933	1	196.433	1	1.04836	0.358063
Q8CEE7	Rdh13	Retinol dehydrogenase 13	Mus musculus	1	1	Retinol dehydrogenase 13 OS=Mus musculus GN=Rdh13 PE=1 SV=1	0	7.187	6.28743	2	2	2	1	334	36.4	8.85	NA	1.049	481.5	505.2	4.31	8.18	0.172	0	0	2	457.8	496.5	490.3	531.1	527	457.5	505.2	1	481.533	1	1.04915	0.425886
G5E837	Hcfc2	Host cell factor 2	Mus musculus	1	1	Host cell factor 2 OS=Mus musculus GN=Hcfc2 PE=1 SV=1	0	6.957	2.90859	2	3	1	1	722	79.4	8.35	NA	1.049	250.2	262.3	1.57	2.54	0.086	0	0	2	245.7	251.9	253	265.3	267	254.7	262.333	1	250.2	1	1.04849	0.0532581
Q9D773	Mrpl2	39S ribosomal protein L2, mitochondrial	Mus musculus	1	1	39S ribosomal protein L2, mitochondrial OS=Mus musculus GN=Mrpl2 PE=1 SV=1	0	6.162	6.20915	2	2	2	1	306	33.3	11.06	NA	1.049	525.9	551.5	7.36	1.42	0.166	0	0	2	539.8	482.2	555.9	560.6	546.7	547.2	551.5	1	525.967	1	1.04855	0.326019
Q8C7R4	Uba6	Ubiquitin-like modifier-activating enzyme 6	Mus musculus	1	1	Ubiquitin-like modifier-activating enzyme 6 OS=Mus musculus GN=Uba6 PE=1 SV=1	0	134.982	22.1273	19	28	19	1	1053	117.9	6.11	NA	1.048	4965.2	5201.5	1.76	1.04	1.222	0	248	19	4949.1	5059.5	4886.8	5158.5	5184.2	5261.9	5201.53	1	4965.13	1	1.04761	0.0163069
Q9Z1N5	Ddx39b	Spliceosome RNA helicase Ddx39b	Mus musculus	1	1	Spliceosome RNA helicase Ddx39b OS=Mus musculus GN=Ddx39b PE=1 SV=1	0	125.492	35.9813	16	43	7	1	428	49	5.67	NA	1.048	3127.5	3277.2	3.37	2.57	6.743	0	282	16	3012.1	3218.8	3151.7	3233.7	3223.7	3374.2	3277.2	1	3127.53	1	1.04785	0.127053
Q6P5B0	Rrp12	RRP12-like protein	Mus musculus	1	1	RRP12-like protein OS=Mus musculus GN=Rrp12 PE=1 SV=1	0	83.024	16.4479	21	24	20	1	1295	143	8.91	NA	1.048	6695.9	7017	2.21	2.73	0.686	1	57	21	6619.1	6602.4	6866.3	7224.7	6978.9	6847.5	7017.03	1	6695.93	1	1.04795	0.0829877
Q9CR47	Nsa2	Ribosome biogenesis protein NSA2 homolog	Mus musculus	2	1	Ribosome biogenesis protein NSA2 homolog OS=Mus musculus GN=Nsa2 PE=2 SV=1	0	32.329	21.5385	6	10	6	1	260	30	10.24	NA	1.048	2336.4	2448.7	1.23	1.62	1.512	0	32	6	2307.3	2364.9	2337	2483.8	2405.6	2456.8	2448.73	1	2336.4	1	1.04808	0.0166005
G5E8J3	Wdr11	Bromodomain and WD repeat domain containing 2, isoform CRA_a	Mus musculus	1	1	Bromodomain and WD repeat domain containing 2, isoform CRA_a OS=Mus musculus GN=Wdr11 PE=1 SV=1	0	25.688	3.84301	4	5	4	1	1223	135.9	7.11	NA	1.048	632.9	663.3	1.84	1.83	0.13	0	39	4	633.8	620.8	644.1	657.9	654.9	677.2	663.333	1	632.9	1	1.04809	0.0350311
Q8BMI3	Gga3	ADP-ribosylation factor-binding protein GGA3	Mus musculus	1	2	ADP-ribosylation factor-binding protein GGA3 OS=Mus musculus GN=Gga3 PE=1 SV=2	0	6.837	5.29248	3	3	2	1	718	77.9	5.66	NA	1.048	310.7	325.4	6.4	32.98	0.189	0	0	3	299.9	298.4	333.6	447.8	281.5	247	325.433	1	310.633	1	1.04764	0.825927
Q9D1B9	Mrpl28	39S ribosomal protein L28, mitochondrial	Mus musculus	1	3	39S ribosomal protein L28, mitochondrial OS=Mus musculus GN=Mrpl28 PE=1 SV=3	0	6.57	10.5058	3	3	3	1	257	30.2	9.29	NA	1.048	451.3	472.8	3.87	7.16	0.318	0	25	3	442.5	439.9	471.3	505.7	474.5	438	472.733	1	451.233	1	1.04765	0.383748
Q3TV62	Tor1a	Putative uncharacterized protein	Mus musculus	1	1	Putative uncharacterized protein OS=Mus musculus GN=Tor1a PE=1 SV=1	0.003	3.534	2.4024	1	2	1	1	333	37.8	7.17	NA	1.048	387.5	405.9	2.32	4.38	0.179	0	0	1	379.5	397.2	385.7	396	395.3	426.4	405.9	1	387.467	1	1.04757	0.183879
Q8BYH3	Trmt13	tRNA:m(4)X modification enzyme TRM13 homolog	Mus musculus	2	1	tRNA:m(4)X modification enzyme TRM13 homolog OS=Mus musculus GN=Trmt13 PE=2 SV=1	0.015	1.864	1.4553	1	1	1	1	481	54.2	7.28	NA	1.048	327	342.7	6.84	4.05	0.058	0	0	1	320.3	308.7	351.9	327.9	344.8	355.4	342.7	1	326.967	1	1.04812	0.358835
Q9DAJ4	Wdr83	WD repeat domain-containing protein 83	Mus musculus	1	1	WD repeat domain-containing protein 83 OS=Mus musculus GN=Wdr83 PE=1 SV=1	0.015	1.838	3.1746	1	1	1	1	315	34.4	5.87	NA	1.048	253.6	265.6	5.09	3.63	0.105	0	0	1	264.7	239.4	256.6	255.1	267.9	274	265.667	1	253.567	1	1.04772	0.263504
Q8CC62	Teddm1b	MCG53738	Mus musculus	2	1	MCG53738 OS=Mus musculus GN=Teddm1b PE=2 SV=1	0.056	1.049	10.7843	1	4	1	1	306	34.7	8.09	NA	1.048	83.3	87.2	7.52	4.56	0.136	0	0	1	80	90.5	79.4	86.5	91.5	83.7	87.2333	1	83.3	1	1.04722	0.408647
P50516	Atp6v1a	V-type proton ATPase catalytic subunit A	Mus musculus	1	2	V-type proton ATPase catalytic subunit A OS=Mus musculus GN=Atp6v1a PE=1 SV=2	0	174.116	39.7083	23	54	23	1	617	68.3	5.58	NA	1.047	13369.4	13998.2	0.78	1.36	5.127	0	461	23	13471.3	13263.9	13373	13986.2	13814.6	14193.8	13998.2	1	13369.4	1	1.04703	0.00731608
Q9CZU6	Cs	Citrate synthase, mitochondrial	Mus musculus	1	1	Citrate synthase, mitochondrial OS=Mus musculus GN=Cs PE=1 SV=1	0	112.07	25.6466	12	42	12	1	464	51.7	8.57	NA	1.047	11927.2	12487.8	3.31	2.27	4.623	0	425	12	11508.1	12292.7	11980.8	12772.1	12485	12206.1	12487.7	1	11927.2	1	1.047	0.116398
Q9WTP6	Ak2	Adenylate kinase 2, mitochondrial	Mus musculus	1	5	Adenylate kinase 2, mitochondrial OS=Mus musculus GN=Ak2 PE=1 SV=5	0	87.302	39.3305	8	22	8	1	239	26.5	7.39	NA	1.047	5314.2	5562.1	1.05	1.23	4.78	0	195	8	5314.8	5369.6	5258.2	5483.5	5598.5	5604.3	5562.1	1	5314.2	1	1.04665	0.00816612
Q3TT94	Ppp2r2a	Serine/threonine-protein phosphatase 2A 55 kDa regulatory subunit B	Mus musculus	1	1	Serine/threonine-protein phosphatase 2A 55 kDa regulatory subunit B OS=Mus musculus GN=Ppp2r2a PE=1 SV=1	0	65.572	32.2148	14	25	9	1	447	51.7	6.2	NA	1.047	4505.1	4715.7	1.09	1.48	2.06	4	108	14	4470.5	4561.2	4483.7	4635.4	4763.7	4748.1	4715.73	1	4505.13	1	1.04675	0.0129635
Q80Y44	Ddx10	Probable ATP-dependent RNA helicase DDX10	Mus musculus	1	2	Probable ATP-dependent RNA helicase DDX10 OS=Mus musculus GN=Ddx10 PE=1 SV=2	0	37.392	13.0286	9	9	9	1	875	100.7	7.75	NA	1.047	1715.9	1797.1	2.96	4.25	0.323	0	80	9	1693.9	1679.8	1774	1885	1759.2	1747.1	1797.1	1	1715.9	1	1.04732	0.199962
O35593	Psmd14	26S proteasome non-ATPase regulatory subunit 14	Mus musculus	1	2	26S proteasome non-ATPase regulatory subunit 14 OS=Mus musculus GN=Psmd14 PE=1 SV=2	0	34.151	19.0323	6	11	6	1	310	34.6	6.52	NA	1.047	2586.4	2707.1	0.28	2.16	1.683	0	114	6	2590.7	2590.4	2578.1	2649.6	2705.3	2766.5	2707.13	1	2586.4	1	1.04668	0.0238062
Q4VBX4	Ube2v2	MCG127675	Mus musculus	2	1	MCG127675 OS=Mus musculus GN=Ube2v2 PE=2 SV=1	0	29.065	35.1724	6	16	2	1	145	16.4	8.09	NA	1.047	1237.9	1295.6	0.9	2.53	2.652	0	122	6	1225.6	1240.6	1247.4	1268.3	1286.6	1331.9	1295.6	1	1237.87	1	1.04664	0.0445181
Q3UFZ4	Nol10	Putative uncharacterized protein	Mus musculus	2	1	Putative uncharacterized protein OS=Mus musculus GN=Nol10 PE=2 SV=1	0	10.137	3.49345	2	2	2	1	687	80	8.29	NA	1.047	352.2	368.6	5.27	1.2	0.084	0	0	2	331.1	365.8	359.8	367	365.3	373.6	368.633	1	352.233	1	1.04656	0.210342
Q811J3	Ireb2	Iron-responsive element-binding protein 2	Mus musculus	1	2	Iron-responsive element-binding protein 2 OS=Mus musculus GN=Ireb2 PE=1 SV=2	0	9.493	2.38837	2	2	2	1	963	104.9	6.93	NA	1.047	281.2	294.4	6.43	3.48	0.067	0	0	2	298.6	282.6	262.5	301.3	282.6	299.3	294.4	1	281.233	1	1.04682	0.334473
Q80SZ6	Nxf7	Nuclear RNA export factor 7	Mus musculus	1	1	Nuclear RNA export factor 7 OS=Mus musculus GN=Nxf7 PE=1 SV=1	0	5.278	2.90323	2	2	2	1	620	72.5	8.48	NA	1.047	250.2	261.9	10.1	1.13	0.086	0	0	2	227.5	245.7	277.4	262.4	258.7	264.6	261.9	1	250.2	1	1.04676	0.470104
E9Q8Z8	Ctnnd1	Catenin delta-1	Mus musculus	1	1	Catenin delta-1 OS=Mus musculus GN=Ctnnd1 PE=1 SV=1	0	115.202	21.1996	16	23	16	1	967	108.1	6.23	NA	1.046	5533	5788.6	2.37	1.06	0.805	0	159	16	5657.5	5395.7	5546	5802.9	5841.7	5721.2	5788.6	1	5533.07	1	1.04618	0.0379898
G3X9G4	Dnm2	Dynamin-2	Mus musculus	1	1	Dynamin-2 OS=Mus musculus GN=Dnm2 PE=1 SV=1	0	114.319	26.8966	25	33	24	1	870	98	7.44	NA	1.046	8913	9325.9	0.47	4	1.744	1	171	25	8866.1	8947.6	8925.2	9019.2	9217	9741.6	9325.93	1	8912.97	1	1.04633	0.129648
O35887	Calu	Calumenin	Mus musculus	1	1	Calumenin OS=Mus musculus GN=Calu PE=1 SV=1	0	94.577	46.0317	13	22	2	1	315	37	4.67	NA	1.046	634.5	663.9	3.93	1.81	4.878	0	87	13	608.1	657.7	637.7	658.4	677.7	655.7	663.933	1	634.5	1	1.04639	0.13941
F8VQC7	Ktn1	Kinectin	Mus musculus	1	1	Kinectin OS=Mus musculus GN=Ktn1 PE=1 SV=1	0	79.809	10.5501	15	22	14	1	1327	152.4	5.9	NA	1.046	3575.4	3738.2	1.42	6.58	0.463	1	78	15	3618.4	3519.2	3588.5	3865.1	3894.8	3454.8	3738.23	1	3575.37	1	1.04555	0.324152
Q9D024	Ccdc47	Coiled-coil domain-containing protein 47	Mus musculus	1	2	Coiled-coil domain-containing protein 47 OS=Mus musculus GN=Ccdc47 PE=1 SV=2	0	69.491	22.3602	10	14	10	1	483	55.8	4.84	NA	1.046	3122.3	3265.8	1.85	14.95	2.455	0	133	10	3088.8	3089	3189.1	3557.2	3538	2702.1	3265.77	1	3122.3	1	1.04595	0.639846
Q9R0E1	Plod3	Procollagen-lysine,2-oxoglutarate 5-dioxygenase 3	Mus musculus	1	1	Procollagen-lysine,2-oxoglutarate 5-dioxygenase 3 OS=Mus musculus GN=Plod3 PE=1 SV=1	0	69.134	20.6478	14	22	12	1	741	84.9	6.23	NA	1.046	5509.5	5762.8	0.34	2.01	1.283	1	78	14	5529	5507.9	5491.5	5702.5	5689.2	5896.6	5762.77	1	5509.47	1	1.04598	0.0202881
Q9R0X4	Acot9	Acyl-coenzyme A thioesterase 9, mitochondrial	Mus musculus	1	1	Acyl-coenzyme A thioesterase 9, mitochondrial OS=Mus musculus GN=Acot9 PE=1 SV=1	0	46.488	24.6014	11	17	11	1	439	50.5	8.59	NA	1.046	3291.7	3443	1.11	1.79	1.637	0	34	11	3327.9	3292.2	3255.1	3409.1	3406	3514	3443.03	1	3291.73	1	1.04596	0.0214314
Q3UNK5	Tgfb1	Putative uncharacterized protein	Mus musculus	1	1	Putative uncharacterized protein OS=Mus musculus GN=Tgfb1 PE=1 SV=1	0	6.201	3.33333	1	1	1	1	390	44.3	8.62	NA	1.046	214.3	224.1	14.67	2.56	0.08	0	0	1	206.4	187.6	249	225.9	228.7	217.7	224.1	1	214.333	1	1.04557	0.624764
Q3THS8	Rcl1	Putative uncharacterized protein	Mus musculus	2	1	Putative uncharacterized protein OS=Mus musculus GN=Rcl1 PE=2 SV=1	0	31.4	11.5282	4	6	4	1	373	40.8	9.26	NA	1.046	1666.1	1742.4	1.6	6.92	0.585	0	77	4	1680.9	1635.3	1682.1	1834.3	1787	1605.9	1742.4	1	1666.1	1	1.0458	0.344759
P62862	Fau	40S ribosomal protein S30	Mus musculus	1	1	40S ribosomal protein S30 OS=Mus musculus GN=Fau PE=1 SV=1	0	24.299	32.2034	3	11	3	1	59	6.6	12.15	NA	1.046	2702.1	2827.7	3.75	1.11	62.096	0	50	3	2586.7	2744.3	2775.5	2863.7	2814	2805.4	2827.7	1	2702.17	1	1.04646	0.109506
Q921H9	Coa7	Cytochrome c oxidase assembly factor 7	Mus musculus	1	1	Cytochrome c oxidase assembly factor 7 OS=Mus musculus GN=Coa7 PE=1 SV=1	0	19.713	11.2554	3	5	3	1	231	25.6	6.29	NA	1.046	1200	1254.7	2.81	0.41	0.688	0	59	3	1226.2	1162	1211.8	1249.1	1255.8	1259.1	1254.67	1	1200	1	1.04556	0.0498645
Q8BM72	Hspa13	Heat shock 70 kDa protein 13	Mus musculus	1	1	Heat shock 70 kDa protein 13 OS=Mus musculus GN=Hspa13 PE=1 SV=1	0	18.363	9.55414	4	4	4	1	471	51.7	5.63	NA	1.046	894.2	935	6.11	2.16	0.322	0	45	4	910.4	833.3	939	943.1	912	949.8	934.967	1	894.233	1	1.04555	0.29266
Q9QWV9	Ccnt1	Cyclin-T1	Mus musculus	1	3	Cyclin-T1 OS=Mus musculus GN=Ccnt1 PE=1 SV=3	0	14.776	6.49171	4	4	4	1	724	80.5	8.68	NA	1.046	633.3	662.4	2.01	2.75	0.222	0	26	4	636.6	619.2	644.1	662.1	644.4	680.8	662.433	1	633.3	1	1.046	0.0858045
A0A0U1RP94	Csnk1g1	Casein kinase I isoform gamma-1	Mus musculus	1	1	Casein kinase I isoform gamma-1 OS=Mus musculus GN=Csnk1g1 PE=1 SV=1	0	9.204	9.32755	4	4	4	1	461	53	8.7	NA	1.046	525.9	550	2.88	2.7	0.283	0	0	4	538.9	509.3	529.4	566.3	537.1	546.7	550.033	1	525.867	1	1.04596	0.119699
Q6ZQF2	Ncstn	MKIAA0253 protein (Fragment)	Mus musculus	2	1	MKIAA0253 protein (Fragment) OS=Mus musculus GN=Ncstn PE=2 SV=1	0	8.997	5.69444	4	5	4	1	720	79.8	6.43	NA	1.046	1679.6	1757.6	2.38	1.92	0.207	0	0	4	1694.3	1634.3	1710	1791.3	1757.7	1723.8	1757.6	1	1679.53	1	1.04648	0.0609785
P68040	Rack1	Receptor of activated protein C kinase 1	Mus musculus	1	3	Receptor of activated protein C kinase 1 OS=Mus musculus GN=Rack1 PE=1 SV=3	0	262.04	77.918	24	118	24	1	317	35.1	7.69	NA	1.045	23968.4	25044.7	1.08	4.08	200.534	0	768	24	24264.8	23847.7	23792.7	24291.1	24635.1	26208	25044.7	1	23968.4	1	1.04491	0.151689
S4R1W1	Gm3839	Glyceraldehyde-3-phosphate dehydrogenase	Mus musculus	1	1	Glyceraldehyde-3-phosphate dehydrogenase OS=Mus musculus GN=Gm3839 PE=1 SV=1	0	256.323	60.6607	17	159	1	1	333	35.8	8.03	NA	1.045	327	341.8	2	1.61	63.223	0	1239	17	324.5	322.1	334.5	339.5	348.1	337.9	341.833	1	327.033	1	1.04526	0.0402118
Q6ZPS9	Pdcd6ip	MKIAA1375 protein (Fragment)	Mus musculus	2	1	MKIAA1375 protein (Fragment) OS=Mus musculus GN=Pdcd6ip PE=2 SV=1	0	227.26	35.3135	32	62	31	1	909	100.1	8.15	NA	1.045	16145.9	16865.7	2.48	2.23	4.179	1	407	32	16604.2	15966.5	15867	16568.1	16739.6	17289.3	16865.7	1	16145.9	1	1.04458	0.0858492
A8IP69	Ywhag	14-3-3 protein gamma subtype	Mus musculus	1	1	14-3-3 protein gamma subtype OS=Mus musculus GN=Ywhag PE=1 SV=1	0	154.936	42.5101	13	78	7	1	247	28.3	4.89	NA	1.045	11707	12236	1.76	0.87	32.246	4	525	13	11721.2	11905.4	11494.3	12344.7	12133.1	12230.2	12236	1	11707	1	1.04519	0.0167186
A0A0R4J0B4	Cmas	Cytidine monophospho-N-acetylneuraminic acid synthetase	Mus musculus	1	1	Cytidine monophospho-N-acetylneuraminic acid synthetase OS=Mus musculus GN=Cmas PE=1 SV=1	0	44.737	22.6852	10	12	10	1	432	48	8.1	NA	1.045	1637.7	1711.7	2.44	4.21	0.995	0	90	10	1670	1592.9	1650.3	1772.3	1730.9	1632	1711.73	1	1637.73	1	1.04518	0.195108
Q3TJG7	Map2k3	Putative uncharacterized protein	Mus musculus	2	1	Putative uncharacterized protein OS=Mus musculus GN=Map2k3 PE=2 SV=1	0	42.881	26.2248	8	11	8	1	347	39.3	7.43	NA	1.045	2577.7	2694.1	2.95	1.72	1.471	0	47	8	2529.4	2665.4	2538.2	2730.8	2709.8	2641.9	2694.17	1	2577.67	1	1.0452	0.0864021
P17665	Cox7c	Cytochrome c oxidase subunit 7C, mitochondrial	Mus musculus	1	1	Cytochrome c oxidase subunit 7C, mitochondrial OS=Mus musculus GN=Cox7c PE=1 SV=1	0	12.744	28.5714	2	3	2	1	63	7.3	11	NA	1.045	432.8	452.4	14.16	7.7	2.162	0	54	2	503.3	403	392.1	417.3	453	486.9	452.4	1	432.8	1	1.04529	0.655247
Q9EQL1	Pik3cg	Phosphatidylinositol 3-kinase gamma isoform	Mus musculus	2	1	Phosphatidylinositol 3-kinase gamma isoform OS=Mus musculus GN=Pik3cg PE=2 SV=1	0.011	2.247	1.07817	1	1	1	1	1113	127.5	7.08	NA	1.045	176.6	184.5	4.31	7.09	0.026	0	0	1	182.5	168	179.4	199.2	180	174.3	184.5	1	176.633	1	1.04454	0.418347
P08249	Mdh2	Malate dehydrogenase, mitochondrial	Mus musculus	1	3	Malate dehydrogenase, mitochondrial OS=Mus musculus GN=Mdh2 PE=1 SV=3	0	292.645	69.5266	20	95	20	1	338	35.6	8.68	NA	1.044	22366.1	23352.9	2.11	2.59	55.234	0	1483	20	22880.7	22262.5	21955	23275.8	22789.7	23993.3	23352.9	1	22366.1	1	1.04412	0.08987
Q8BSY0	Asph	Aspartyl/asparaginyl beta-hydroxylase	Mus musculus	1	1	Aspartyl/asparaginyl beta-hydroxylase OS=Mus musculus GN=Asph PE=1 SV=1	0	150.203	26.9906	19	41	19	1	741	83	5.08	NA	1.044	7764.1	8107.9	0.79	13.78	3.241	0	393	19	7710.7	7750.1	7831.4	8958.6	8522.9	6842.2	8107.9	1	7764.07	1	1.04429	0.622851
Q921T2	Tor1aip1	Torsin-1A-interacting protein 1	Mus musculus	1	3	Torsin-1A-interacting protein 1 OS=Mus musculus GN=Tor1aip1 PE=1 SV=3	0	112.394	28.4034	14	28	13	1	595	66.7	7.05	NA	1.044	4679.3	4884.9	0.72	27.8	2.001	1	218	14	4714.6	4676	4647.2	5710.8	5626.5	3317.6	4884.97	1	4679.27	1	1.04396	0.806066
P63037	Dnaja1	DnaJ homolog subfamily A member 1	Mus musculus	1	1	DnaJ homolog subfamily A member 1 OS=Mus musculus GN=Dnaja1 PE=1 SV=1	0	84.506	28.7154	12	20	12	1	397	44.8	7.08	NA	1.044	6445.8	6729.2	2.22	1.79	2.511	0	97	12	6597.9	6425.7	6313.8	6795.9	6801.3	6590.4	6729.2	1	6445.8	1	1.04397	0.0584234
Q9CRB9	Chchd3	MICOS complex subunit Mic19	Mus musculus	1	1	MICOS complex subunit Mic19 OS=Mus musculus GN=Chchd3 PE=1 SV=1	0	59.09	35.2423	9	20	9	1	227	26.3	8.37	NA	1.044	4080.7	4258.2	2.37	0.42	2.325	0	141	9	4146.1	3969.4	4126.6	4272.1	4238.1	4264.5	4258.23	1	4080.7	1	1.04351	0.0354763
Q5SX53	Slc25a11	Putative uncharacterized protein	Mus musculus	1	1	Putative uncharacterized protein OS=Mus musculus GN=Slc25a11 PE=1 SV=1	0	51.45	31.5287	8	12	8	1	314	34.1	9.94	NA	1.044	2941.8	3071.5	0.98	0.54	1.649	0	107	8	2908.7	2957.6	2959.2	3075.9	3085.3	3053.3	3071.5	1	2941.83	1	1.04408	0.00245863
Q3T9Z2	Grhpr	Glyoxylate reductase/hydroxypyruvate reductase	Mus musculus	1	1	Glyoxylate reductase/hydroxypyruvate reductase OS=Mus musculus GN=Grhpr PE=1 SV=1	0	19.1	11.5854	3	3	3	1	328	35.3	7.65	NA	1.044	332.5	347.1	7.09	8.91	0.413	0	0	3	359.7	317.4	320.5	338.3	321.5	381.4	347.067	1	332.533	1	1.0437	0.552494
A0A075DC90	COX2	Cytochrome c oxidase subunit 2	Mus musculus	3	1	Cytochrome c oxidase subunit 2 OS=Mus musculus GN=COX2 PE=3 SV=1	0	16.414	14.978	4	17	4	1	227	26	4.73	NA	1.044	3310.2	3454.6	4.57	2.93	6.743	0	57	4	3197.7	3250.6	3482.3	3558.7	3448.6	3356.4	3454.57	1	3310.2	1	1.04361	0.241715
Q3U2P1	Sec24a	Protein transport protein Sec24A	Mus musculus	1	1	Protein transport protein Sec24A OS=Mus musculus GN=Sec24a PE=1 SV=1	0	15.491	3.94495	4	4	4	1	1090	118.7	7.83	NA	1.044	912.5	952.4	3.3	2.84	0.151	0	18	4	912	882.7	942.9	922.2	974.3	960.8	952.433	1	912.533	1	1.04372	0.162838
Q5DTY5	Pdp2	MKIAA1348 protein (Fragment)	Mus musculus	2	1	MKIAA1348 protein (Fragment) OS=Mus musculus GN=Pdp2 PE=2 SV=1	0	5.633	2.78293	1	1	1	1	539	60.7	6.39	NA	1.044	106.8	111.5	3.81	0.12	0.07	0	43	1	110.6	107.3	102.5	111.5	111.4	111.6	111.5	1	106.8	1	1.04401	0.116377
E9PZI6	Katna1	Katanin p60 ATPase-containing subunit A1	Mus musculus	1	1	Katanin p60 ATPase-containing subunit A1 OS=Mus musculus GN=Katna1 PE=1 SV=1	0.002	4.319	2.0284	1	1	1	1	493	56.2	7.5	NA	1.044	243.4	254.1	5.91	10.9	0.061	0	0	1	242.4	229.5	258.2	268.4	271.8	222.2	254.133	1	243.367	1	1.04424	0.582392
O55029	Copb2	Coatomer subunit beta'	Mus musculus	1	2	Coatomer subunit beta' OS=Mus musculus GN=Copb2 PE=1 SV=2	0	188.864	29.0608	25	48	25	1	905	102.4	5.3	NA	1.043	13152.8	13719.8	1.31	2.81	2.981	0	221	25	12995.2	13335.8	13127.5	13446.6	13551.2	14161.5	13719.8	1	13152.8	1	1.0431	0.0808013
Q5SWR1	Ap2b1	AP complex subunit beta	Mus musculus	2	1	AP complex subunit beta OS=Mus musculus GN=Ap2b1 PE=2 SV=1	0	155.793	24.2902	24	44	10	1	951	105.7	5.34	NA	1.043	11628.8	12131.5	2.14	2.04	2.535	13	357	24	11764.7	11780.5	11341.2	11938	12046.3	12410	12131.4	1	11628.8	1	1.04322	0.0682099
D3Z5I1	Zc3hav1	Zinc finger CCCH-type antiviral protein 1	Mus musculus	1	1	Zinc finger CCCH-type antiviral protein 1 OS=Mus musculus GN=Zc3hav1 PE=1 SV=1	0	79.096	11.8474	11	16	11	1	996	112.5	8.07	NA	1.043	4942.9	5157.4	3.34	1.89	0.567	0	95	11	5064.9	4755	5008.8	5231.4	5194.1	5046.8	5157.43	1	4942.9	1	1.0434	0.124784
P36552	Cpox	Oxygen-dependent coproporphyrinogen-III oxidase, mitochondrial	Mus musculus	1	2	Oxygen-dependent coproporphyrinogen-III oxidase, mitochondrial OS=Mus musculus GN=Cpox PE=1 SV=2	0	41.497	20.5418	8	9	8	1	443	49.7	8.53	NA	1.043	1465.3	1528.5	4.91	3.34	0.668	0	30	8	1539.8	1396.2	1460	1509.8	1489.4	1586.3	1528.5	1	1465.33	1	1.04311	0.282782
Q9CR98	Fam136a	Protein FAM136A	Mus musculus	1	1	Protein FAM136A OS=Mus musculus GN=Fam136a PE=1 SV=1	0	39.151	47.8261	5	10	5	1	138	15.7	7.61	NA	1.043	2296.7	2394.9	3.08	9.35	2.162	0	98	5	2347.8	2216	2326.3	2247.2	2285	2652.4	2394.87	1	2296.7	1	1.04274	0.508949
Q9CR68	Uqcrfs1	Cytochrome b-c1 complex subunit Rieske, mitochondrial	Mus musculus	1	1	Cytochrome b-c1 complex subunit Rieske, mitochondrial OS=Mus musculus GN=Uqcrfs1 PE=1 SV=1	0	37.259	23.3577	6	14	6	1	274	29.3	8.7	NA	1.043	4268.6	4452.1	8.32	22.07	1.976	0	33	6	4510	3860.9	4434.8	3911.8	5586.2	3858.5	4452.17	1	4268.57	1	1.04301	0.775993
Q7TMY2	Acadsb	Acyl-Coenzyme A dehydrogenase, short/branched chain	Mus musculus	2	1	Acyl-Coenzyme A dehydrogenase, short/branched chain OS=Mus musculus GN=Acadsb PE=2 SV=1	0	36.054	18.75	7	9	7	1	432	47.8	7.87	NA	1.043	1883.3	1964	5.17	1.73	0.63	0	69	7	1938.3	1770.8	1940.8	1994.6	1927.5	1969.8	1963.97	1	1883.3	1	1.04283	0.24712
Q8R0A0	Gtf2f2	General transcription factor IIF subunit 2	Mus musculus	1	1	General transcription factor IIF subunit 2 OS=Mus musculus GN=Gtf2f2 PE=1 SV=1	0	34.183	23.2932	7	11	7	1	249	28.4	9.22	NA	1.043	3367	3513.3	1.34	1.7	1.61	0	104	7	3419	3341.6	3340.5	3446.6	3530.8	3562.4	3513.27	1	3367.03	1	1.04343	0.0277335
Q3TGX0	Scamp4	Secretory carrier-associated membrane protein	Mus musculus	1	1	Secretory carrier-associated membrane protein OS=Mus musculus GN=Scamp4 PE=1 SV=1	0	9.627	4.78261	1	2	1	1	230	25.3	8.66	NA	1.043	461.4	481.2	1.35	3.89	1.154	0	0	1	457.1	458.6	468.5	480.7	462.8	500.2	481.233	1	461.4	1	1.04299	0.156223
Q99L48	Nmd3	60S ribosomal export protein NMD3	Mus musculus	1	1	60S ribosomal export protein NMD3 OS=Mus musculus GN=Nmd3 PE=1 SV=1	0	9.362	4.97018	3	4	3	1	503	57.6	7.17	NA	1.043	725.5	756.7	1.82	0.9	0.259	0	25	3	710.3	734.3	731.9	759.1	749.1	762	756.733	1	725.5	1	1.04305	0.0219077
P97390	Vps45	Vacuolar protein sorting-associated protein 45	Mus musculus	1	1	Vacuolar protein sorting-associated protein 45 OS=Mus musculus GN=Vps45 PE=1 SV=1	0	7.577	5.61404	3	3	3	1	570	65	8.25	NA	1.043	663.3	692.1	1.33	2.76	0.148	0	29	3	658.4	673.5	658.1	706.6	699.3	670.5	692.133	1	663.333	1	1.04342	0.0765659
Q6ZQK6	Nolc1	MKIAA0035 protein (Fragment)	Mus musculus	2	1	MKIAA0035 protein (Fragment) OS=Mus musculus GN=Nolc1 PE=2 SV=1	0	132.835	25.4623	22	51	22	1	703	73.7	9.31	NA	1.042	17043	17753.6	1.42	2.67	2.406	0	219	22	17228.2	16769.1	17131.6	17520.3	17441.3	18299.2	17753.6	1	17043	1	1.0417	0.0818452
Q3TWN8	Aldh18a1	Putative uncharacterized protein	Mus musculus	2	1	Putative uncharacterized protein OS=Mus musculus GN=Aldh18a1 PE=2 SV=1	0	131.743	25.9119	20	42	20	1	795	87.2	7.68	NA	1.042	10848.8	11300	2.79	0.43	1.818	0	228	20	11198.7	10666.5	10681.3	11260.7	11285.1	11354.1	11300	1	10848.8	1	1.04158	0.0635877
Q60865	Caprin1	Caprin-1	Mus musculus	1	2	Caprin-1 OS=Mus musculus GN=Caprin1 PE=1 SV=2	0	85.51	13.8614	11	26	11	1	707	78.1	5.25	NA	1.042	6673.1	6950.7	1.28	0.89	2.728	0	190	11	6687.2	6750.7	6581.2	6888.9	6949.9	7013.2	6950.67	1	6673.03	1	1.04161	0.0104603
Q8R5K4	Nol6	Nucleolar protein 6	Mus musculus	2	2	Nucleolar protein 6 OS=Mus musculus GN=Nol6 PE=2 SV=2	0	46.511	8.59375	8	11	8	1	1152	129.1	6.79	NA	1.042	2482.7	2586.3	5.14	1.38	0.422	0	109	8	2624	2375.6	2448.6	2596.9	2546.5	2615.4	2586.27	1	2482.73	1	1.0417	0.247523
Q91VE6	Nifk	MKI67 FHA domain-interacting nucleolar phosphoprotein	Mus musculus	1	1	MKI67 FHA domain-interacting nucleolar phosphoprotein OS=Mus musculus GN=Nifk PE=1 SV=1	0	45.84	25.5521	7	12	7	1	317	36.2	10.24	NA	1.042	3837.7	4000.3	9.09	0.76	1.754	0	74	7	3448.8	4122.6	3941.6	3974	3993.6	4033.4	4000.33	1	3837.67	1	1.04239	0.465982
Q9WVA2	Timm8a1	Mitochondrial import inner membrane translocase subunit Tim8 A	Mus musculus	1	1	Mitochondrial import inner membrane translocase subunit Tim8 A OS=Mus musculus GN=Timm8a1 PE=1 SV=1	0	21.559	40.2062	4	5	4	1	97	11	5.16	NA	1.042	1131.4	1179.3	7.49	2.14	3.217	0	82	4	1198	1036.1	1160.1	1164.5	1165.1	1208.4	1179.33	1	1131.4	1	1.04237	0.400537
Q921G6	Lrch4	Leucine-rich repeat and calponin homology domain-containing protein 4	Mus musculus	1	1	Leucine-rich repeat and calponin homology domain-containing protein 4 OS=Mus musculus GN=Lrch4 PE=1 SV=1	0	16.399	8.23529	4	4	4	1	680	73.1	7.53	NA	1.042	962.3	1002.3	2.74	2.01	0.252	0	0	4	934.7	965	987.1	1017.9	1009.4	979.6	1002.3	1	962.267	1	1.0416	0.104365
Q99M51	Nck1	Cytoplasmic protein NCK1	Mus musculus	1	1	Cytoplasmic protein NCK1 OS=Mus musculus GN=Nck1 PE=1 SV=1	0	7.573	5.30504	2	2	2	1	377	42.9	6.47	NA	1.042	400.2	417	4.08	3.34	0.166	0	0	2	418	396.7	385.8	401	426.3	423.8	417.033	1	400.167	1	1.04215	0.24593
Q3UIF3	Hsp90aa1	Putative uncharacterized protein	Mus musculus	2	1	Putative uncharacterized protein OS=Mus musculus GN=Hsp90aa1 PE=2 SV=1	0	412.408	44.0655	34	198	22	1	733	84.8	5.01	NA	1.041	19556.3	20359.7	2.69	0.76	24.119	0	1943	34	19141.8	20149.2	19377.9	20202.9	20363.7	20512.6	20359.7	1	19556.3	1	1.04108	0.0643874
Q5FWB7	Aldoa	Fructose-bisphosphate aldolase	Mus musculus	1	1	Fructose-bisphosphate aldolase OS=Mus musculus GN=Aldoa PE=1 SV=1	0	362.025	64.2857	25	236	8	1	364	39.3	8.09	NA	1.041	41482.7	43176	4.14	4.85	277.256	19	2299	25	42539.9	42408.4	39499.8	41339.5	42729.5	45459	43176	1	41482.7	1	1.04082	0.340062
P62814	Atp6v1b2	V-type proton ATPase subunit B, brain isoform	Mus musculus	1	1	V-type proton ATPase subunit B, brain isoform OS=Mus musculus GN=Atp6v1b2 PE=1 SV=1	0	144.26	37.7691	19	47	19	1	511	56.5	5.81	NA	1.041	10806.6	11251.6	2.05	1.72	5.543	0	283	19	10979.9	10557.6	10882.3	11196.3	11092	11466.5	11251.6	1	10806.6	1	1.04118	0.0585137
Q9CY64	Blvra	Biliverdin reductase A	Mus musculus	1	1	Biliverdin reductase A OS=Mus musculus GN=Blvra PE=1 SV=1	0	104.875	34.5763	11	30	11	1	295	33.5	7.02	NA	1.041	6742.3	7018.6	0.52	0.45	5.529	0	353	11	6722	6722	6783	6982.4	7032.1	7041.4	7018.63	1	6742.33	1	1.04098	0.000541446
Q9D554	Sf3a3	Splicing factor 3A subunit 3	Mus musculus	1	2	Splicing factor 3A subunit 3 OS=Mus musculus GN=Sf3a3 PE=1 SV=2	0	100.801	23.3533	13	27	13	1	501	58.8	5.34	NA	1.041	6390.4	6649.4	3.58	0.69	2.248	0	161	13	6243	6653.7	6274.6	6664.4	6597.7	6686.3	6649.47	1	6390.43	1	1.04053	0.126644
P63005	Pafah1b1	Platelet-activating factor acetylhydrolase IB subunit alpha	Mus musculus	1	2	Platelet-activating factor acetylhydrolase IB subunit alpha OS=Mus musculus GN=Pafah1b1 PE=1 SV=2	0	96.799	34.6341	14	28	13	1	410	46.6	7.37	NA	1.041	3142.6	3271.2	2.71	1.92	3.146	0	166	14	3068.2	3235.6	3123.9	3208.9	3270.2	3334.4	3271.17	1	3142.57	1	1.04092	0.103161
Q99KD5	Unc45a	Protein unc-45 homolog A	Mus musculus	1	2	Protein unc-45 homolog A OS=Mus musculus GN=Unc45a PE=1 SV=2	0	32.71	8.79237	7	7	7	1	944	103.4	6.34	NA	1.041	1293.8	1347.1	3.2	2.32	0.233	0	43	7	1279	1261.8	1340.7	1324.8	1333.6	1382.8	1347.07	1	1293.83	1	1.04114	0.150561
Q3UGB8	Derl1	Derlin	Mus musculus	2	1	Derlin OS=Mus musculus GN=Derl1 PE=2 SV=1	0	13.024	7.56972	2	4	2	1	251	28.8	9.51	NA	1.041	1594.1	1660.2	1.72	13.2	0.931	0	0	2	1563.3	1615.8	1603.3	1686.8	1864.9	1428.9	1660.2	1	1594.13	1	1.04144	0.631811
Q6KCD5	Nipbl	Nipped-B-like protein	Mus musculus	1	1	Nipped-B-like protein OS=Mus musculus GN=Nipbl PE=1 SV=1	0	11.474	1.07219	3	3	3	1	2798	315.3	7.91	NA	1.041	728.7	758.7	1.97	14.11	0.031	0	0	3	717	744.7	724.3	785.7	849.7	640.8	758.733	1	728.667	1	1.04126	0.65483
Q9CPW2	Fdx2	Ferredoxin-2, mitochondrial	Mus musculus	1	1	Ferredoxin-2, mitochondrial OS=Mus musculus GN=Fdx2 PE=1 SV=1	0	5.396	5.74713	1	1	1	1	174	18.8	6.04	NA	1.041	396.2	412.3	6.33	3.29	0.179	0	0	1	424.2	375.8	388.6	400.8	408.9	427.3	412.333	1	396.2	1	1.04072	0.382656
Q91WB4	Plekhf2	Pleckstrin homology domain-containing family F member 2	Mus musculus	1	1	Pleckstrin homology domain-containing family F member 2 OS=Mus musculus GN=Plekhf2 PE=1 SV=1	0.002	4.02	3.61446	1	1	1	1	249	27.7	8.21	NA	1.041	555.9	578.5	8.18	2.71	0.122	0	0	1	608	534.9	524.6	589.8	584.9	560.6	578.433	1	555.833	1	1.04066	0.461283
Q7TMK6	Hook2	Protein Hook homolog 2	Mus musculus	1	3	Protein Hook homolog 2 OS=Mus musculus GN=Hook2 PE=1 SV=3	0.002	3.955	1.25698	1	1	1	1	716	83.3	5.43	NA	1.041	205.7	214.2	5.66	1.99	0.038	0	0	1	218.5	195.8	202.9	210.1	213.9	218.6	214.2	1	205.733	1	1.04115	0.301372
A0A171EBK7	Vsir	RIKEN cDNA 4632428N05, isoform CRA_b	Mus musculus	1	1	RIKEN cDNA 4632428N05, isoform CRA_b OS=Mus musculus GN=Vsir PE=1 SV=1	0.005	2.907	4.53074	2	2	2	1	309	33.6	7.53	NA	1.041	395.2	411.5	3.56	5.77	0.222	0	0	2	400.7	405.8	379.3	415.4	386.1	433.1	411.533	1	395.267	1	1.04115	0.364887
Q9CPN9	2210010C04Rik	Protein 2210010C04Rik	Mus musculus	1	1	Protein 2210010C04Rik OS=Mus musculus GN=2210010C04Rik PE=1 SV=1	0.006	2.739	4.8583	1	2	1	1	247	26.4	7.93	NA	1.041	160.1	166.7	10.82	23.43	0.179	0	43	1	164	141.2	175.2	137.5	151.5	211.1	166.7	1	160.133	1	1.04101	0.803357
Q7TNI6	Tom1l1	Jerry protein	Mus musculus	2	1	Jerry protein OS=Mus musculus GN=Tom1l1 PE=2 SV=1	0.021	1.552	2.1097	1	1	1	1	474	52.7	5.36	NA	1.041	284	295.5	2.7	1.21	0.083	0	0	1	285.5	290.8	275.7	292.9	294.1	299.6	295.533	1	284	1	1.04061	0.0773906
P35550	Fbl	rRNA 2'-O-methyltransferase fibrillarin	Mus musculus	1	2	rRNA 2'-O-methyltransferase fibrillarin OS=Mus musculus GN=Fbl PE=1 SV=2	0	144.017	47.7064	14	45	14	1	327	34.3	10.24	NA	1.04	10776.6	11210.7	3.23	1.35	11.915	0	142	14	11091	10837	10401.9	11252.9	11043	11336.3	11210.7	1	10776.6	1	1.04028	0.118882
Q9JL26	Fmnl1	Formin-like protein 1	Mus musculus	1	1	Formin-like protein 1 OS=Mus musculus GN=Fmnl1 PE=1 SV=1	0	131.285	26.5082	28	42	28	1	1094	122	5.82	NA	1.04	9982.5	10384.7	1.38	0.59	1.61	0	115	28	9824.5	10080.9	10042	10363.7	10336.7	10453.6	10384.7	1	9982.47	1	1.04029	0.00995896
Q99ME9	Gtpbp4	Nucleolar GTP-binding protein 1	Mus musculus	1	3	Nucleolar GTP-binding protein 1 OS=Mus musculus GN=Gtpbp4 PE=1 SV=3	0	64.028	19.4006	12	20	12	1	634	74.1	9.52	NA	1.04	4352.5	4527.3	5.61	1.78	0.987	0	139	12	4301.3	4137.7	4618.4	4615.1	4456.8	4510.1	4527.33	1	4352.47	1	1.04018	0.304451
P97355	Sms	Spermine synthase	Mus musculus	1	1	Spermine synthase OS=Mus musculus GN=Sms PE=1 SV=1	0	45.701	21.5847	8	15	8	1	366	41.3	5.06	NA	1.04	3718.6	3868.5	3.64	1.76	1.512	0	48	8	3743.9	3839.4	3572.4	3799.9	3869.6	3936	3868.5	1	3718.57	1	1.04032	0.161535
A2AH25	Arhgap1	Rho GTPase-activating protein 1	Mus musculus	1	1	Rho GTPase-activating protein 1 OS=Mus musculus GN=Arhgap1 PE=1 SV=1	0	43.01	19.4154	10	13	6	1	479	54.4	5.87	NA	1.04	3400.8	3537	2.75	1.3	1.202	3	62	10	3331.7	3507.3	3363.4	3486.3	3575.8	3548.9	3537	1	3400.8	1	1.04005	0.086391
Q4FZE6	Rps7	Putative uncharacterized protein	Mus musculus	2	1	Putative uncharacterized protein OS=Mus musculus GN=Rps7 PE=2 SV=1	0	41.916	28.866	7	29	7	1	194	22.1	10.1	NA	1.04	8862.4	9218.1	0.84	3.1	5.158	0	125	7	8787	8935.4	8864.8	9419.8	9343.5	8891	9218.1	1	8862.4	1	1.04014	0.105281
Q9JJI8	Rpl38	60S ribosomal protein L38	Mus musculus	1	3	60S ribosomal protein L38 OS=Mus musculus GN=Rpl38 PE=1 SV=3	0	41.768	50	5	37	5	1	70	8.2	10.1	NA	1.04	6371	6626.3	3.05	2.09	62.096	0	87	5	6193.6	6578.5	6340.8	6552.6	6786.3	6540.2	6626.37	1	6370.97	1	1.04009	0.137382
Q7TSV4	Pgm2	Phosphoglucomutase-2	Mus musculus	1	1	Phosphoglucomutase-2 OS=Mus musculus GN=Pgm2 PE=1 SV=1	0	41.725	14.8387	9	13	9	1	620	68.7	6.14	NA	1.04	3366.3	3500.2	3.74	1.82	0.758	0	55	9	3245.1	3357.1	3496.5	3523.5	3428	3549.2	3500.23	1	3366.23	1	1.03981	0.175611
Q9CQD1	Rab5a	Ras-related protein Rab-5A	Mus musculus	1	1	Ras-related protein Rab-5A OS=Mus musculus GN=Rab5a PE=1 SV=1	0	41.534	26.9767	5	10	2	1	215	23.6	8.15	NA	1.04	157.5	163.8	1.95	7.57	1.448	0	90	5	161	156.3	155.2	163.4	176.5	151.7	163.867	1	157.5	1	1.04042	0.436986
A0A0G2JGQ4	Nub1	NEDD8 ultimate buster 1	Mus musculus	1	1	NEDD8 ultimate buster 1 OS=Mus musculus GN=Nub1 PE=1 SV=1	0	36.243	14.1066	11	13	11	1	638	73.1	6.47	NA	1.04	2988	3108.9	1.24	1.57	0.719	0	60	11	2946.6	2999.3	3018	3104.7	3062.3	3159.7	3108.9	1	2987.97	1	1.04047	0.026832
Q80UG5	2018-09-09	Septin-9	Mus musculus	1	1	Septin-9 OS=Mus musculus GN=Sept9 PE=1 SV=1	0	35.705	10.8062	7	12	7	1	583	65.5	8.9	NA	1.04	3220.5	3349.1	1.39	2.86	0.585	0	56	7	3259.6	3230.4	3171.5	3280.1	3308.6	3458.7	3349.13	1	3220.5	1	1.03994	0.103265
Q9WV98	Timm9	Mitochondrial import inner membrane translocase subunit Tim9	Mus musculus	1	1	Mitochondrial import inner membrane translocase subunit Tim9 OS=Mus musculus GN=Timm9 PE=1 SV=1	0	24.742	47.191	4	7	4	1	89	10.3	7.21	NA	1.04	1360	1414	5.87	4.7	3.642	0	77	4	1443.1	1353	1283.8	1377.6	1373.7	1490.6	1413.97	1	1359.97	1	1.03971	0.418785
E9Q4S7	Ptprj	Receptor-type tyrosine-protein phosphatase eta	Mus musculus	1	2	Receptor-type tyrosine-protein phosphatase eta OS=Mus musculus GN=Ptprj PE=1 SV=2	0	22.728	3.92593	5	7	5	1	1350	148.5	7.17	NA	1.04	1369.4	1424.1	4.3	1.04	0.191	0	38	5	1422.5	1306	1379.8	1439	1409.3	1424	1424.1	1	1369.43	1	1.03992	0.194268
Q8BMD8	Slc25a24	Calcium-binding mitochondrial carrier protein SCaMC-1	Mus musculus	1	1	Calcium-binding mitochondrial carrier protein SCaMC-1 OS=Mus musculus GN=Slc25a24 PE=1 SV=1	0	19.605	13.0526	7	8	7	1	475	52.9	7.43	NA	1.04	1580.8	1644.7	5.17	0.89	0.585	0	20	7	1675.1	1530.2	1537.2	1661.5	1638.8	1633.9	1644.73	1	1580.83	1	1.04042	0.253385
Q6ZQJ5	Dna2	DNA replication ATP-dependent helicase/nuclease DNA2	Mus musculus	1	2	DNA replication ATP-dependent helicase/nuclease DNA2 OS=Mus musculus GN=Dna2 PE=1 SV=2	0	18.057	4.89642	5	6	4	1	1062	119.4	6.98	NA	1.04	606.4	630.6	1.09	8.89	0.184	0	22	5	612.8	606.7	599.7	653.1	671.9	566.9	630.633	1	606.4	1	1.03996	0.497891
Q9D0D3	Mtpap	Poly(A) RNA polymerase, mitochondrial	Mus musculus	1	1	Poly(A) RNA polymerase, mitochondrial OS=Mus musculus GN=Mtpap PE=1 SV=1	0	17.433	9.05983	5	5	5	1	585	65.2	8.88	NA	1.04	830.2	863.3	3.9	3.03	0.284	0	0	5	862.3	797.5	830.7	847.8	848.5	893.5	863.267	1	830.167	1	1.03987	0.2408
Q8C436	Vcpkmt	Protein-lysine methyltransferase METTL21D	Mus musculus	2	2	Protein-lysine methyltransferase METTL21D OS=Mus musculus GN=Vcpkmt PE=2 SV=2	0	6.999	7.01754	1	1	1	1	228	25.5	4.73	NA	1.04	191.4	199.1	10.44	13.11	0.155	0	0	1	213.3	174.2	186.6	187.5	180.8	228.9	199.067	1	191.367	1	1.04024	0.705385
Q9CYN9	Atp6ap2	Renin receptor	Mus musculus	1	2	Renin receptor OS=Mus musculus GN=Atp6ap2 PE=1 SV=2	0	6.114	2.28571	1	2	1	1	350	39.1	5.54	NA	1.04	319.5	332.4	7.03	13.85	0.245	0	37	1	306	307.1	345.5	365.3	352.1	279.8	332.4	1	319.533	1	1.04027	0.686001
A2ALW5	Dnajc25	DnaJ homolog subfamily C member 25	Mus musculus	1	1	DnaJ homolog subfamily C member 25 OS=Mus musculus GN=Dnajc25 PE=1 SV=1	0.001	4.829	2.2409	1	2	1	1	357	41.9	9.11	NA	1.04	324.7	337.5	7.63	5.4	0.145	0	0	1	338	296.1	340	353.6	341.3	317.7	337.533	1	324.7	1	1.03952	0.51014
Q921J3	Dnajc5	Dnajc5 protein	Mus musculus	2	1	Dnajc5 protein OS=Mus musculus GN=Dnajc5 PE=2 SV=1	0.003	3.782	6.86275	1	1	1	1	204	22.8	5.08	NA	1.04	157.4	163.7	7.13	4.18	0.179	0	0	1	149.4	152.7	170.2	163.3	157	170.7	163.667	1	157.433	1	1.03959	0.456614
E9Q199	Nabp2	SOSS complex subunit B1	Mus musculus	1	1	SOSS complex subunit B1 OS=Mus musculus GN=Nabp2 PE=1 SV=1	0.054	1.068	2.63158	1	1	1	1	228	24.3	8.69	NA	1.04	523.2	544.2	7.19	20.26	0.233	0	0	1	566	495.2	508.4	500.6	462.4	669.5	544.167	1	523.2	1	1.04007	0.770755
Q8BML9	Qars	Glutaminyl-tRNA synthetase	Mus musculus	1	1	Glutaminyl-tRNA synthetase OS=Mus musculus GN=Qars PE=1 SV=1	0	204.138	39.0968	26	51	26	1	775	87.6	7.31	NA	1.039	11572.1	12020.3	2.45	1.79	2.899	0	248	26	11406.5	11410.8	11898.9	11807.9	12237.3	12015.6	12020.3	1	11572.1	1	1.03873	0.0942187
O54692	Zw10	Centromere/kinetochore protein zw10 homolog	Mus musculus	1	3	Centromere/kinetochore protein zw10 homolog OS=Mus musculus GN=Zw10 PE=1 SV=3	0	48.851	12.5802	9	13	9	1	779	88	5.92	NA	1.039	1125.5	1169.4	4.99	1.78	0.536	0	116	9	1065.1	1135.2	1176.2	1191.8	1150.6	1165.8	1169.4	1	1125.5	1	1.039	0.273268
P55096	Abcd3	ATP-binding cassette sub-family D member 3	Mus musculus	1	2	ATP-binding cassette sub-family D member 3 OS=Mus musculus GN=Abcd3 PE=1 SV=2	0	47.653	14.1123	8	9	8	1	659	75.4	9.26	NA	1.039	762.1	791.9	3.87	1.44	0.438	0	115	8	738.3	795.1	753	795.6	779.1	801	791.9	1	762.133	1	1.03906	0.178233
A0A0G2JFV5	Lrrfip2	Leucine-rich repeat flightless-interacting protein 2	Mus musculus	1	1	Leucine-rich repeat flightless-interacting protein 2 OS=Mus musculus GN=Lrrfip2 PE=1 SV=1	0	40.423	10.5263	4	6	3	1	437	49.7	6.19	NA	1.039	1311.4	1363.1	6.52	1.54	0.334	0	85	4	1375.5	1214.3	1344.4	1384.9	1342.9	1361.7	1363.17	1	1311.4	1	1.03947	0.366191
Q5M9K9	Rpl31	MCG126194, isoform CRA_a	Mus musculus	1	1	MCG126194, isoform CRA_a OS=Mus musculus GN=Rpl31 PE=1 SV=1	0	35.937	38.4	5	22	5	1	125	14.5	10.54	NA	1.039	6662.2	6925.2	1.89	2.82	4.878	0	238	5	6522.4	6767.3	6696.8	6976.9	7089.2	6709.6	6925.23	1	6662.17	1	1.03949	0.121243
Q6ZWY3	Rps27l	40S ribosomal protein S27-like	Mus musculus	1	3	40S ribosomal protein S27-like OS=Mus musculus GN=Rps27l PE=1 SV=3	0	31.189	38.0952	3	16	1	1	84	9.5	9.45	NA	1.039	330	342.7	4.99	5.18	20.544	0	123	3	331.4	312.8	345.7	363.2	332	333	342.733	1	329.967	1	1.03869	0.412882
Q569X3	Snrpc	U1 small nuclear ribonucleoprotein C	Mus musculus	1	1	U1 small nuclear ribonucleoprotein C OS=Mus musculus GN=Snrpc PE=1 SV=1	0	22.133	20.7547	3	8	3	1	159	17.4	9.67	NA	1.039	2562.3	2661.3	2.57	9.98	5.813	0	55	3	2517.6	2637.9	2531.3	2466.3	2553.7	2963.9	2661.3	1	2562.27	1	1.03865	0.564866
Q9DCE5	Pak1ip1	p21-activated protein kinase-interacting protein 1	Mus musculus	1	2	p21-activated protein kinase-interacting protein 1 OS=Mus musculus GN=Pak1ip1 PE=1 SV=2	0	20.855	13.3508	6	8	6	1	382	42.1	8.47	NA	1.039	2376.9	2470.6	0.27	1.51	0.711	0	31	6	2375.2	2371.4	2384	2508.8	2468.9	2434	2470.57	1	2376.87	1	1.03942	0.0129201
Q5SW15	Mettl16	Methyltransferase-like protein	Mus musculus	1	1	Methyltransferase-like protein OS=Mus musculus GN=Mettl16 PE=1 SV=1	0	12.02	4.89039	3	4	3	1	593	66.8	7.69	NA	1.039	1096.5	1138.7	2.6	2.06	0.142	0	0	3	1075.8	1084.6	1129.1	1120.2	1130.8	1165.1	1138.7	1	1096.5	1	1.03849	0.119245
Q7TPW6	Slc25a20	Solute carrier family 25 (Mitochondrial carnitine/acylcarnitine translocase), member 20	Mus musculus	2	1	Solute carrier family 25 (Mitochondrial carnitine/acylcarnitine translocase), member 20 OS=Mus musculus GN=Slc25a20 PE=2 SV=1	0	10.837	16.9435	4	5	4	1	301	32.9	9.11	NA	1.039	760.2	790.1	2.48	1.89	0.445	0	0	4	778	740.5	762.1	785.6	778	806.8	790.133	1	760.2	1	1.03938	0.097074
E9QL43	Nupl2	Nucleoporin-like protein 2	Mus musculus	1	1	Nucleoporin-like protein 2 OS=Mus musculus GN=Nupl2 PE=1 SV=1	0.001	4.834	3.57143	1	1	1	1	420	44.3	9.25	NA	1.039	171.2	177.9	4.93	7.11	0.096	0	0	1	162.7	171.3	179.6	177.3	190.9	165.6	177.933	1	171.2	1	1.03933	0.486316
P63101	Ywhaz	14-3-3 protein zeta/delta	Mus musculus	1	1	14-3-3 protein zeta/delta OS=Mus musculus GN=Ywhaz PE=1 SV=1	0	189.769	53.4694	16	86	10	1	245	27.8	4.79	NA	1.038	12978.7	13467.3	2.63	3.25	59.619	4	654	16	12587.4	13217	13131.6	13183.7	13246.5	13971.8	13467.3	1	12978.7	1	1.03765	0.202214
Q99LF4	Rtcb	tRNA-splicing ligase RtcB homolog	Mus musculus	1	1	tRNA-splicing ligase RtcB homolog OS=Mus musculus GN=Rtcb PE=1 SV=1	0	123.719	35.8416	17	33	17	1	505	55.2	7.23	NA	1.038	9999.3	10374.9	2.88	5.23	4.712	0	328	17	9753.2	10316.5	9928.1	10159	9973.4	10992.1	10374.8	1	9999.27	1	1.03756	0.349417
Q3UBT1	Ybx1	Putative uncharacterized protein	Mus musculus	1	1	Putative uncharacterized protein OS=Mus musculus GN=Ybx1 PE=1 SV=1	0	87.426	40.9938	7	20	4	1	322	35.7	9.88	NA	1.038	887.9	921.3	5.02	3.22	2.3	0	186	7	847.1	935.5	881.1	934.7	941.9	887.4	921.333	1	887.9	1	1.03765	0.340162
Q9EQ32	Pik3ap1	Phosphoinositide 3-kinase adapter protein 1	Mus musculus	1	1	Phosphoinositide 3-kinase adapter protein 1 OS=Mus musculus GN=Pik3ap1 PE=1 SV=1	0	83.232	16.7694	12	16	12	1	811	90.9	5.17	NA	1.038	3360.9	3488.4	0.36	2.01	0.874	0	147	12	3348.6	3361.7	3372.6	3425.9	3564	3475.5	3488.47	1	3360.97	1	1.03794	0.0358312
P62245	Rps15a	40S ribosomal protein S15a	Mus musculus	1	2	40S ribosomal protein S15a OS=Mus musculus GN=Rps15a PE=1 SV=2	0	63.606	58.4615	9	29	9	1	130	14.8	10.13	NA	1.038	6280.9	6518.5	4.01	3.3	15.379	0	157	9	6212.8	6559.9	6070.1	6304.9	6515.3	6735.4	6518.53	1	6280.93	1	1.03783	0.282094
O70252	Hmox2	Heme oxygenase 2	Mus musculus	1	1	Heme oxygenase 2 OS=Mus musculus GN=Hmox2 PE=1 SV=1	0	54.879	28.5714	8	16	8	1	315	35.7	5.87	NA	1.038	3876.1	4022.6	0.96	12.59	1.395	0	133	8	3899.5	3895.6	3833.1	4258.5	4367.8	3441.4	4022.57	1	3876.07	1	1.0378	0.64342
A7VJ98	Gmfb	Glia maturation factor beta	Mus musculus	2	1	Glia maturation factor beta OS=Mus musculus GN=Gmfb PE=2 SV=1	0	34.624	37.3239	5	10	4	1	142	16.7	5.44	NA	1.038	2857.4	2967.4	3.46	3.2	4.337	1	87	5	2971.5	2794.6	2806.1	2879.1	2955.5	3067.7	2967.43	1	2857.4	1	1.03851	0.236856
Q8CGC6	Rbm28	RNA-binding protein 28	Mus musculus	1	4	RNA-binding protein 28 OS=Mus musculus GN=Rbm28 PE=1 SV=4	0	34.459	10.5333	9	11	4	1	750	84.2	9.54	NA	1.038	3079.1	3197.2	2.95	3.28	0.486	4	42	9	3011.8	3043.1	3182.3	3284.5	3226.2	3081	3197.23	1	3079.07	1	1.03838	0.213906
O08915	Aip	AH receptor-interacting protein	Mus musculus	1	1	AH receptor-interacting protein OS=Mus musculus GN=Aip PE=1 SV=1	0	27.857	24.2424	7	9	7	1	330	37.6	6.4	NA	1.038	1731.3	1797.9	1	0.46	0.931	0	40	7	1750.8	1717.2	1726.1	1807.3	1791.5	1794.8	1797.87	1	1731.37	1	1.03841	0.0039598
Q3UND0	Skap2	Src kinase-associated phosphoprotein 2	Mus musculus	1	2	Src kinase-associated phosphoprotein 2 OS=Mus musculus GN=Skap2 PE=1 SV=2	0	25.56	19.5531	6	7	6	1	358	40.7	4.7	NA	1.038	1208.6	1254.5	0.61	1.84	0.817	0	36	6	1212.8	1212.9	1200.1	1246.7	1236.3	1280.5	1254.5	1	1208.6	1	1.03798	0.0305602
Q62481	Vps72	Vacuolar protein sorting-associated protein 72 homolog	Mus musculus	2	2	Vacuolar protein sorting-associated protein 72 homolog OS=Mus musculus GN=Vps72 PE=2 SV=2	0	5.655	4.07609	1	1	1	1	368	40.8	6.4	NA	1.038	131.3	136.2	6.36	13.49	0.096	0	57	1	140.9	126.5	126.4	123.1	128.4	157.2	136.233	1	131.267	1	1.03784	0.691518
Q99JH1	Rpp25l	Ribonuclease P protein subunit p25-like protein	Mus musculus	1	1	Ribonuclease P protein subunit p25-like protein OS=Mus musculus GN=Rpp25l PE=1 SV=1	0	5.59	11.0429	2	2	2	1	163	17.7	10.46	NA	1.038	867.3	900	6.97	2.31	0.52	0	0	2	936.3	841.9	823.7	887.7	888.3	924	900	1	867.3	1	1.0377	0.425628
S4R2K0	Pdf	Peptide deformylase	Mus musculus	1	1	Peptide deformylase OS=Mus musculus GN=Pdf PE=1 SV=1	0	5.239	6.06061	1	1	1	1	231	25.8	9.06	NA	1.038	224.4	232.9	13.97	8.44	0.136	0	0	1	257.5	195.1	220.8	218.3	225.1	255.3	232.9	1	224.467	1	1.03757	0.713385
O70546	Kdm6a	Lysine-specific demethylase 6A	Mus musculus	1	2	Lysine-specific demethylase 6A OS=Mus musculus GN=Kdm6a PE=1 SV=2	0.017	1.727	0.642398	1	1	1	1	1401	154.3	7.39	NA	1.038	186.7	193.7	6.41	4.73	0.027	0	0	1	194.6	192.6	172.9	187.4	189.6	204.2	193.733	1	186.7	1	1.03767	0.464303
P48962	Slc25a4	ADP/ATP translocase 1	Mus musculus	1	4	ADP/ATP translocase 1 OS=Mus musculus GN=Slc25a4 PE=1 SV=4	0	136.91	52.6846	18	55	10	1	298	32.9	9.72	NA	1.037	4611.3	4780.3	3.19	3.65	14.849	0	447	18	4486.9	4773.5	4573.6	4949.2	4791.3	4600.4	4780.3	1	4611.33	1	1.03664	0.269086
Q9D8W5	Psmd12	26S proteasome non-ATPase regulatory subunit 12	Mus musculus	1	4	26S proteasome non-ATPase regulatory subunit 12 OS=Mus musculus GN=Psmd12 PE=1 SV=4	0	127.67	37.2807	19	33	19	1	456	52.9	7.06	NA	1.037	8503.3	8815.6	0.55	2.01	3.642	0	177	19	8482.1	8557.1	8470.6	8634.5	8823	8989.2	8815.57	1	8503.27	1	1.03673	0.0421145
P09528	Fth1	Ferritin heavy chain	Mus musculus	1	2	Ferritin heavy chain OS=Mus musculus GN=Fth1 PE=1 SV=2	0	74.722	54.3956	8	25	8	1	182	21.1	5.88	NA	1.037	4416.8	4579.1	2.03	1.67	5.661	0	240	8	4449.8	4315.3	4485.4	4625.1	4490.8	4621.5	4579.13	1	4416.83	1	1.03675	0.0756576
Q3TC83	Nle1	Putative uncharacterized protein	Mus musculus	2	1	Putative uncharacterized protein OS=Mus musculus GN=Nle1 PE=2 SV=1	0	65.011	27.8351	11	16	11	1	485	53.1	6.87	NA	1.037	3350.9	3474.9	0.8	0.76	1.512	0	96	11	3326.8	3346.2	3379.7	3457.6	3461.9	3505.1	3474.87	1	3350.9	1	1.037	0.0046061
Q8VCH8	Ubxn4	UBX domain-containing protein 4	Mus musculus	1	1	UBX domain-containing protein 4 OS=Mus musculus GN=Ubxn4 PE=1 SV=1	0	51.168	16.6008	7	12	7	1	506	56.4	6.61	NA	1.037	2765.4	2867	9.59	3.01	1.31	0	89	7	3038.9	2509.4	2748	2961.2	2848.2	2791.6	2867	1	2765.43	1	1.03673	0.562421
Q810V0	Mphosph10	U3 small nucleolar ribonucleoprotein protein MPP10	Mus musculus	1	2	U3 small nucleolar ribonucleoprotein protein MPP10 OS=Mus musculus GN=Mphosph10 PE=1 SV=2	0	29.466	7.1953	6	10	6	1	681	78.7	4.87	NA	1.037	2138.9	2217.6	1.4	1.04	0.585	0	38	6	2123.7	2173.3	2119.8	2232.3	2191.1	2229.6	2217.67	1	2138.93	1	1.03681	0.0223987
Q8C0D5	Efl1	Elongation factor-like GTPase 1	Mus musculus	1	1	Elongation factor-like GTPase 1 OS=Mus musculus GN=Efl1 PE=1 SV=1	0	25.783	5.32387	5	6	5	1	1127	125.7	6.16	NA	1.037	1227.8	1272.9	2.88	1.45	0.184	0	29	5	1238.8	1188.2	1256.2	1252.2	1278.9	1287.6	1272.9	1	1227.73	1	1.03679	0.121129
Q8VDI9	Alg9	Alpha-1,2-mannosyltransferase ALG9	Mus musculus	2	1	Alpha-1,2-mannosyltransferase ALG9 OS=Mus musculus GN=Alg9 PE=2 SV=1	0	10.118	2.29133	1	2	1	1	611	69.5	8.94	NA	1.037	91.1	94.5	2.6	12.92	0.136	0	0	1	93.7	89.3	90.1	97.6	104.8	81	94.4667	1	91.0333	1	1.03772	0.65729
K4DI61	Phf10	PHD finger protein 10	Mus musculus	1	1	PHD finger protein 10 OS=Mus musculus GN=Phf10 PE=1 SV=1	0	8.596	6.03622	2	2	2	1	497	55.8	6.61	NA	1.037	117.2	121.4	1.07	5.26	0.133	0	0	2	118.4	115.9	117.2	124	126.2	114.2	121.467	1	117.167	1	1.0367	0.316394
B1AXP6	Tomm5	Mitochondrial import receptor subunit TOM5 homolog	Mus musculus	3	1	Mitochondrial import receptor subunit TOM5 homolog OS=Mus musculus GN=Tomm5 PE=3 SV=1	0.004	3.307	27.451	2	2	2	1	51	6	9.6	NA	1.037	200.1	207.5	2.82	1.59	1.154	0	0	2	206.6	197.3	196.4	208.1	210.4	203.9	207.467	1	200.1	1	1.03681	0.12276
Q80WG5	Lrrc8a	Volume-regulated anion channel subunit LRRC8A	Mus musculus	1	1	Volume-regulated anion channel subunit LRRC8A OS=Mus musculus GN=Lrrc8a PE=1 SV=1	0.015	1.904	1.48148	1	1	1	1	810	94.1	7.94	NA	1.037	119.9	124.3	6.58	3.19	0.037	0	0	1	116.8	114.1	128.9	128	120.1	124.9	124.333	1	119.933	1	1.03669	0.436763
A2AP31	Ndufb6	MCG9810	Mus musculus	1	1	MCG9810 OS=Mus musculus GN=Ndufb6 PE=1 SV=1	0.045	1.138	4.6875	1	1	1	1	128	15.5	9.79	NA	1.037	552.5	572.8	6.55	3.33	0.212	0	0	1	513	584.1	560.4	589.8	576.4	552.2	572.8	1	552.5	1	1.03674	0.438561
P32067	Ssb	Lupus La protein homolog	Mus musculus	1	1	Lupus La protein homolog OS=Mus musculus GN=Ssb PE=1 SV=1	0	152.612	40.7229	19	54	11	1	415	47.7	9.77	NA	1.036	13706.1	14196.4	4.78	1.19	7.031	8	219	19	13005.5	14303.9	13808.9	14322.9	14262.3	14004.1	14196.4	1	13706.1	1	1.03577	0.277845
A0A0G2JGW9	Fubp1	Far upstream element-binding protein 1	Mus musculus	1	1	Far upstream element-binding protein 1 OS=Mus musculus GN=Fubp1 PE=1 SV=1	0	125.647	39.1913	22	43	16	1	643	67.5	7.61	NA	1.036	8233.8	8528.9	2	2.49	4.926	0	224	22	8336.6	8044.2	8320.6	8293.3	8587.3	8706.2	8528.93	1	8233.8	1	1.03584	0.129877
E9Q1G8	2018-09-07	Septin-7	Mus musculus	1	2	Septin-7 OS=Mus musculus GN=Sept7 PE=1 SV=2	0	94.013	29.9771	14	30	12	1	437	50.6	8.57	NA	1.036	6409.1	6641.2	4.06	1.26	2.831	1	243	14	6151.4	6403.8	6672	6589.9	6596	6737.8	6641.23	1	6409.07	1	1.03622	0.215377
Q99J95	Cdk9	Cyclin-dependent kinase 9	Mus musculus	1	1	Cyclin-dependent kinase 9 OS=Mus musculus GN=Cdk9 PE=1 SV=1	0	59.944	26.0753	10	16	8	1	372	42.7	8.79	NA	1.036	1863.6	1929.9	2.07	4.1	1.626	0	113	10	1908.2	1841.7	1840.9	1854.4	1923.4	2012.1	1929.97	1	1863.6	1	1.03561	0.261455
E9Q6E5	Srsf11	Protein Srsf11	Mus musculus	1	1	Protein Srsf11 OS=Mus musculus GN=Srsf11 PE=1 SV=1	0	39.844	10.3718	4	9	4	1	511	56.7	10.7	NA	1.036	956	990.1	4.16	3.1	0.911	0	138	4	1000.6	924.4	942.9	958	993.2	1019.2	990.133	1	955.967	1	1.03574	0.304043
A0A0G2JGE0	Bri3bp	BRI3-binding protein (Fragment)	Mus musculus	1	1	BRI3-binding protein (Fragment) OS=Mus musculus GN=Bri3bp PE=1 SV=1	0	31.425	23.3333	3	6	1	1	150	16.4	8.03	NA	1.036	258.2	267.5	4.57	2.17	1.31	0	174	3	269	260	245.6	270.5	260.8	271.2	267.5	1	258.2	1	1.03602	0.28802
Q8BTT6	Diexf	Digestive organ expansion factor homolog	Mus musculus	2	2	Digestive organ expansion factor homolog OS=Mus musculus GN=Diexf PE=2 SV=2	0	29.313	9.06736	6	7	6	1	772	88.8	5.74	NA	1.036	925.3	958.5	7.85	2.55	0.355	0	48	6	844.7	945.3	985.9	969.4	975.6	930.5	958.5	1	925.3	1	1.03588	0.495075
P62274	Rps29	40S ribosomal protein S29	Mus musculus	3	2	40S ribosomal protein S29 OS=Mus musculus GN=Rps29 PE=3 SV=2	0	28.269	46.4286	4	10	4	1	56	6.7	10.13	NA	1.036	1500	1554.7	5.22	0.84	9	0	49	4	1528.4	1560.2	1411.4	1548.1	1569.7	1546.2	1554.67	1	1500	1	1.03644	0.299175
O35955	Psmb10	Proteasome subunit beta type-10	Mus musculus	1	1	Proteasome subunit beta type-10 OS=Mus musculus GN=Psmb10 PE=1 SV=1	0	19.305	14.2857	4	7	4	1	273	29	6.87	NA	1.036	2283.2	2364.7	1.81	0.79	1.069	0	43	4	2311.7	2235.9	2302	2370.1	2344	2380	2364.7	1	2283.2	1	1.0357	0.0355349
Q3TBP4	2 SV	Putative uncharacterized protein	Mus musculus PE	1	NA	Putative uncharacterized protein OS=Mus musculus PE=2 SV=1	0	17.335	18.6364	4	6	3	1	220	24.8	6.23	NA	1.036	1816	1881.8	0.86	3.45	1.054	1	64	4	1806.1	1834	1807.9	1807.7	1909.3	1928.3	1881.77	1	1816	1	1.03622	0.162842
Q8R3K3	Ptcd2	Pentatricopeptide repeat-containing protein 2, mitochondrial	Mus musculus	1	1	Pentatricopeptide repeat-containing protein 2, mitochondrial OS=Mus musculus GN=Ptcd2 PE=1 SV=1	0	7.678	6.82415	3	3	3	1	381	43.8	9.04	NA	1.036	298	308.6	8.59	4.48	0.205	0	21	3	291.1	326.4	276.6	302.7	324.5	298.8	308.667	1	298.033	1	1.03568	0.561411
Q544C3	Stard3	Putative uncharacterized protein	Mus musculus	1	1	Putative uncharacterized protein OS=Mus musculus GN=Stard3 PE=1 SV=1	0	5.846	6.05381	3	3	3	1	446	50.4	7.49	NA	1.036	971.3	1006.6	3.49	4.88	0.28	0	27	3	1006.3	938.6	969.1	1012.6	954.7	1052.5	1006.6	1	971.333	1	1.03631	0.364287
Q9D9Z5	Dda1	DET1- and DDB1-associated protein 1	Mus musculus	1	1	DET1- and DDB1-associated protein 1 OS=Mus musculus GN=Dda1 PE=1 SV=1	0.012	2.198	11.7647	1	1	1	1	102	11.7	8.68	NA	1.036	151.9	157.4	7.21	2.76	0.212	0	0	1	149.5	142.4	163.9	161.9	153.2	157	157.367	1	151.933	1	1.03576	0.469492
Q99PV0	Prpf8	Pre-mRNA-processing-splicing factor 8	Mus musculus	1	2	Pre-mRNA-processing-splicing factor 8 OS=Mus musculus GN=Prpf8 PE=1 SV=2	0	341.298	25.3105	61	100	60	1	2335	273.4	8.84	NA	1.035	21279.9	22022.1	1.41	1.44	1.817	0	460	61	21005.1	21236	21598.6	22191.5	21657.2	22217.6	22022.1	1	21279.9	1	1.03488	0.0418536
Q64514	Tpp2	Tripeptidyl-peptidase 2	Mus musculus	1	3	Tripeptidyl-peptidase 2 OS=Mus musculus GN=Tpp2 PE=1 SV=3	0	258.586	30.5071	38	68	1	1	1262	139.8	6.58	NA	1.035	17344	17945.4	0.69	1.96	3.402	35	257	38	17328.8	17232.3	17471	17646.5	17857.9	18332	17945.5	1	17344	1	1.03468	0.0484257
Q8BTI8	Srrm2	Serine/arginine repetitive matrix protein 2	Mus musculus	1	3	Serine/arginine repetitive matrix protein 2 OS=Mus musculus GN=Srrm2 PE=1 SV=3	0	195.027	13.3925	28	52	23	1	2703	294.7	12.03	NA	1.035	10735.4	11112.5	1.07	1.58	0.517	5	280	28	10679.7	10659.5	10866.9	11014.7	11008.2	11314.6	11112.5	1	10735.4	1	1.03513	0.0353905
A2AE27	Ampd2	AMP deaminase 2	Mus musculus	1	1	AMP deaminase 2 OS=Mus musculus GN=Ampd2 PE=1 SV=1	0	157.406	28.5194	25	61	25	1	824	94.6	6.51	NA	1.035	14990.6	15517.7	1.07	2.59	3.587	0	204	25	15024	15131.7	14816	15160.3	15439.2	15953.5	15517.7	1	14990.6	1	1.03516	0.102782
P09041	Pgk2	Phosphoglycerate kinase 2	Mus musculus	1	4	Phosphoglycerate kinase 2 OS=Mus musculus GN=Pgk2 PE=1 SV=4	0	95.607	17.9856	7	36	1	1	417	44.8	6.8	NA	1.035	248.1	256.7	6.68	1.09	2.57	0	335	7	267.2	239.6	237.4	257.7	253.5	258.8	256.667	1	248.067	1	1.03467	0.42638
Q9EQH2	Erap1	Endoplasmic reticulum aminopeptidase 1	Mus musculus	1	2	Endoplasmic reticulum aminopeptidase 1 OS=Mus musculus GN=Erap1 PE=1 SV=2	0	91.983	15.3763	16	31	16	1	930	106.5	6.2	NA	1.035	8561.3	8864.2	1.76	0.88	1.089	0	176	16	8403	8703.7	8577.1	8798.1	8843.9	8950.7	8864.23	1	8561.27	1	1.03539	0.0367362
P42208	2018-09-02	Septin-2	Mus musculus	1	2	Septin-2 OS=Mus musculus GN=Sept2 PE=1 SV=2	0	70.302	33.795	9	16	9	1	361	41.5	6.55	NA	1.035	3856.2	3990.2	3.6	2.12	2.631	0	164	9	3801.6	4013.8	3753.1	3935.2	3947.6	4087.8	3990.2	1	3856.17	1	1.03476	0.226314
Q570Z8	Picalm	MKIAA4114 protein (Fragment)	Mus musculus	2	1	MKIAA4114 protein (Fragment) OS=Mus musculus GN=Picalm PE=2 SV=1	0	62.946	17.8042	10	13	10	1	674	72.9	9	NA	1.035	3324	3440.9	2.33	0.9	1.154	0	105	10	3235.4	3378.5	3358.2	3405.1	3458.4	3459	3440.83	1	3324.03	1	1.03514	0.0722765
O35465	Fkbp8	Peptidyl-prolyl cis-trans isomerase FKBP8	Mus musculus	1	2	Peptidyl-prolyl cis-trans isomerase FKBP8 OS=Mus musculus GN=Fkbp8 PE=1 SV=2	0	57.687	20.398	7	12	7	1	402	43.5	5.16	NA	1.035	2864	2965.1	1.97	7.62	1.154	0	142	7	2907.7	2800.1	2884.1	3108	3082.7	2704.6	2965.1	1	2863.97	1	1.03531	0.49386
Q04736	Yes1	Tyrosine-protein kinase Yes	Mus musculus	1	3	Tyrosine-protein kinase Yes OS=Mus musculus GN=Yes1 PE=1 SV=3	0	20.769	7.57856	5	12	1	1	541	60.6	6.64	NA	1.035	402.9	417.1	1.87	1.89	0.482	0	60	5	396.7	411.3	400.8	408.2	419.8	423.3	417.1	1	402.933	1	1.03516	0.0878686
Q99N93	Mrpl16	39S ribosomal protein L16, mitochondrial	Mus musculus	1	1	39S ribosomal protein L16, mitochondrial OS=Mus musculus GN=Mrpl16 PE=1 SV=1	0	13.087	13.9442	3	4	3	1	251	28.8	10.27	NA	1.035	709.6	734.3	4.02	1.5	0.445	0	35	3	721.8	677	730	747	728.4	727.6	734.333	1	709.6	1	1.03486	0.233695
E9QNV2	Med23	Mediator of RNA polymerase II transcription subunit 23	Mus musculus	1	1	Mediator of RNA polymerase II transcription subunit 23 OS=Mus musculus GN=Med23 PE=1 SV=1	0	8.271	1.52616	2	2	2	1	1376	157	7.31	NA	1.035	228.5	236.6	8.39	4.58	0.048	0	0	2	222.1	213.3	250	225.5	237.1	247.2	236.6	1	228.467	1	1.0356	0.557196
G3X8Y3	Naa15	N-alpha-acetyltransferase 15, NatA auxiliary subunit	Mus musculus	1	1	N-alpha-acetyltransferase 15, NatA auxiliary subunit OS=Mus musculus GN=Naa15 PE=1 SV=1	0	156.474	30.9827	29	50	29	1	865	101	7.52	NA	1.034	11240	11626.2	4.04	1.98	2.293	0	199	29	10860.3	11743.7	11115.9	11691.8	11816.3	11370.7	11626.3	1	11240	1	1.03437	0.259304
Q3U5L3	Snx2	Putative uncharacterized protein	Mus musculus	2	1	Putative uncharacterized protein OS=Mus musculus GN=Snx2 PE=2 SV=1	0	142.472	36.4162	17	40	15	1	519	58.4	5.12	NA	1.034	8793.3	9094.8	1.59	1.49	2.782	2	460	17	8655.4	8789.2	8935.4	8975.3	9066.8	9242.4	9094.83	1	8793.33	1	1.03429	0.0553685
P46664	Adss	Adenylosuccinate synthetase isozyme 2	Mus musculus	1	2	Adenylosuccinate synthetase isozyme 2 OS=Mus musculus GN=Adss PE=1 SV=2	0	120.429	30.7018	12	25	12	1	456	50	6.38	NA	1.034	6296.4	6512.5	1.2	0.62	4.233	0	241	12	6222.9	6373.4	6292.8	6553.8	6472.4	6511.2	6512.47	1	6296.37	1	1.03432	0.0119504
Q9QZD9	Eif3i	Eukaryotic translation initiation factor 3 subunit I	Mus musculus	1	1	Eukaryotic translation initiation factor 3 subunit I OS=Mus musculus GN=Eif3i PE=1 SV=1	0	116.715	41.2308	13	32	13	1	325	36.4	5.64	NA	1.034	9903.1	10237.7	0.8	2.23	7.377	0	149	13	9950.2	9811.1	9947.9	10074.4	10139.8	10499	10237.7	1	9903.07	1	1.03379	0.0748125
Q3UJW9	Akr1a1	Putative uncharacterized protein	Mus musculus	2	1	Putative uncharacterized protein OS=Mus musculus GN=Akr1a1 PE=2 SV=1	0	94.414	44.9231	16	37	15	1	325	36.6	7.39	NA	1.034	11628.5	12018.9	1.67	0.98	8.261	1	210	16	11777.6	11698.9	11408.8	11882.7	12091.7	12082.4	12018.9	1	11628.4	1	1.03358	0.0409186
A0A0R4J034	Pdxdc1	MCG129810, isoform CRA_c	Mus musculus	1	1	MCG129810, isoform CRA_c OS=Mus musculus GN=Pdxdc1 PE=1 SV=1	0	66.366	15.2091	12	17	12	1	789	87.4	5.67	NA	1.034	2736.6	2829.4	1.53	3.93	0.978	0	131	12	2745.5	2691	2773.4	2781.9	2749.9	2956.6	2829.47	1	2736.63	1	1.03392	0.247631
G3X914	Cul5	Cullin 5	Mus musculus	1	1	Cullin 5 OS=Mus musculus GN=Cul5 PE=1 SV=1	0	54.102	11.2281	10	14	10	1	855	99	8.79	NA	1.034	3854.6	3985	1.24	0.69	0.512	0	128	10	3799.6	3882	3882.2	3953.7	4004.6	3996.7	3985	1	3854.6	1	1.03383	0.0147258
Q6PAV2	Herc4	Probable E3 ubiquitin-protein ligase HERC4	Mus musculus	1	2	Probable E3 ubiquitin-protein ligase HERC4 OS=Mus musculus GN=Herc4 PE=1 SV=2	0	46.07	7.6632	7	10	7	1	1057	118.3	6.29	NA	1.034	1356.7	1403.3	1.77	2.4	0.328	0	81	7	1332.3	1357.5	1380.2	1375.4	1393.9	1440.6	1403.3	1	1356.67	1	1.03437	0.121949
Q8C6B9	Rps19bp1	Active regulator of SIRT1	Mus musculus	1	1	Active regulator of SIRT1 OS=Mus musculus GN=Rps19bp1 PE=1 SV=1	0	38.315	30.7692	4	6	4	1	143	16	10.83	NA	1.034	866.6	896.2	3.61	5.15	1.683	0	89	4	854.2	843.3	902.2	930.6	914.2	843.7	896.167	1	866.567	1	1.03416	0.410206
Q9ER73	Elp4	Elongator complex protein 4	Mus musculus	1	2	Elongator complex protein 4 OS=Mus musculus GN=Elp4 PE=1 SV=2	0	24.399	10.9005	3	4	3	1	422	46.3	8.78	NA	1.034	310.2	320.7	6.17	5.7	0.283	0	47	3	306.7	293.1	330.9	340.1	318.3	303.8	320.733	1	310.233	1	1.03385	0.529743
Q91W39	Ncoa5	Nuclear receptor coactivator 5	Mus musculus	1	1	Nuclear receptor coactivator 5 OS=Mus musculus GN=Ncoa5 PE=1 SV=1	0	18.939	8.46287	5	5	5	1	579	65.3	9.82	NA	1.034	1134.5	1173.2	2.59	1.58	0.403	0	38	5	1122.1	1113.3	1168.1	1186.8	1180.8	1152	1173.2	1	1134.5	1	1.03411	0.126502
Q5XPI3	Rnf123	E3 ubiquitin-protein ligase RNF123	Mus musculus	1	1	E3 ubiquitin-protein ligase RNF123 OS=Mus musculus GN=Rnf123 PE=1 SV=1	0	8.963	2.81583	3	5	2	1	1314	148.6	6.7	NA	1.034	228.8	236.6	1.27	3.65	0.085	0	31	3	226.2	228.2	232	239.9	243.2	226.9	236.667	1	228.8	1	1.03438	0.208961
Q61543	Glg1	Golgi apparatus protein 1	Mus musculus	1	1	Golgi apparatus protein 1 OS=Mus musculus GN=Glg1 PE=1 SV=1	0	109.851	18.2979	22	35	22	1	1175	133.6	6.84	NA	1.033	8719.5	9004.5	0.31	2.55	1.042	0	71	22	8697.3	8711.2	8749.9	8827	8922.1	9264.3	9004.47	1	8719.47	1	1.03269	0.10005
A0A0G2JFF1	Ppp1cc	Serine/threonine-protein phosphatase (Fragment)	Mus musculus	1	1	Serine/threonine-protein phosphatase (Fragment) OS=Mus musculus GN=Ppp1cc PE=1 SV=1	0	65.564	26.7123	8	20	1	1	292	33.3	5.73	NA	1.033	339.1	350.3	5.65	5.03	3.962	0	79	8	361.2	326.5	329.7	329.9	359.9	361	350.267	1	339.133	1	1.03283	0.500411
Q3UKX8	Ap1g1	Putative uncharacterized protein	Mus musculus	2	1	Putative uncharacterized protein OS=Mus musculus GN=Ap1g1 PE=2 SV=1	0	58.464	12.9697	12	17	12	1	825	91.6	6.8	NA	1.033	5688.6	5875.4	3.24	2.92	0.833	0	137	12	5722.4	5853.4	5489.9	5776.8	5776.2	6073.1	5875.37	1	5688.57	1	1.03284	0.267571
Q6A0C9	Ap2m1	MKIAA0109 protein (Fragment)	Mus musculus	2	1	MKIAA0109 protein (Fragment) OS=Mus musculus GN=Ap2m1 PE=2 SV=1	0	56.482	23.3945	11	17	11	1	436	49.6	9.54	NA	1.033	4975.8	5139	5.39	7.69	1.404	0	114	11	4856.9	4787.4	5283	4935.7	4886.9	5594.6	5139.07	1	4975.77	1	1.03282	0.58566
[truncated: 3,729 more rows]
